# Supplementary material for: Impact of a Functional Dairy Powder and Its Primary Component on the Growth of Pathogenic and Probiotic Gut Bacteria and Human Coronavirus 229E
Source: Int J Mol Sci. 2024 Aug 29;25(17):9353. doi: 10.3390/ijms25179353 (PMC11394815; doi:10.3390/ijms25179353)
Supplement: Supplementary file 1 [file ijms-25-09353-s001.zip]

Archive with 2 entries (2 files):
- SUPPLEMENTARY FILE S1.pdf
- SUPPLEMENTARY FILE S2.xlsx
