# Supplementary material for: Impact of a Functional Dairy Powder and Its Primary Component on the Growth of Pathogenic and Probiotic Gut Bacteria and Human Coronavirus 229E
Source: Int J Mol Sci. 2024 Aug 29;25(17):9353. doi: 10.3390/ijms25179353 (PMC11394815; doi:10.3390/ijms25179353)
Supplement: Supplementary file 1 [file ijms-25-09353-s001.zip › SUPPLEMENTARY FILE S2.xlsx]

## Sheet: index 
*****All proteins with Unique peptide >1 in each pairwise comparison for the host proteins were imported for Pathway analysis
Comparison ID	Details
A	POS vs Ctr
B	T1 vs Ctr
C	T2 vs Ctr
****PA tools and cutoff
Tool	cutoff	analysis
Webgestalt	0.05	ORA (KEGG, REACTOME AND WIKIPATHWAYS)
Reactome	0.01 FDR	EA
IMPALA	0.1 FDR	ORA
STRING	0.01 FDR	ORA
List of abbreviations
ORA	Over-representation analysis
EA	Enrichment analysis
FDR	False discovery rate
POS	Postive control (remdesivir)
Ctr	Negative control
T1	Immune Powder
T2	FMP

## Sheet: A-POS vs Contr
												Normalized abundance												Raw abundance
		Filtered singly unique			0.01	2						Remdesivir						Control						Remdesivir						Control						Tags
Accession	Peptide count	Unique peptides	Confidence score	Anova (p)	q Value	Max fold change	Power	Highest mean condition	Lowest mean condition	Mass	Description	230112a_Sample_01	230112a_Sample_02	230112a_Sample_03	230112b_Sample_01	230112b_Sample_02	230112b_Sample_03	230112a_Sample_04	230112a_Sample_05	230112a_Sample_06	230112b_Sample_04	230112b_Sample_05	230112b_Sample_06	230112a_Sample_01	230112a_Sample_02	230112a_Sample_03	230112b_Sample_01	230112b_Sample_02	230112b_Sample_03	230112a_Sample_04	230112a_Sample_05	230112a_Sample_06	230112b_Sample_04	230112b_Sample_05	230112b_Sample_06	No unique peptides	Name	Gene	Max Signedfold change
P62736;P68032;P63267;P68133;A6NL76;C9JFL5;F6QUT6;F6UVQ4	30	10	309.544	0.000518295	0.000241042	3.04597	0.994463	Control	Remdesivir	42408.3	Actin_ aortic smooth muscle OS=Homo sapiens OX=9606 GN=ACTA2 PE=1 SV=1	12488.9	9852.49	12641.3	12074.1	7781.93	11007.8	27163.5	56966.1	24915.5	20944.3	51669.8	18907.1	7567.97	7866.09	11244.3	6550.88	5942.31	9425.66	34039	113802	32224.1	26675.7	101158	23525.7		Actin_ aortic smooth muscle	ACTA2	-3.04597
P02452;I3L3H7	23	10	141.051	0.000249979	0.000137681	2.25884	0.998598	Control	Remdesivir	139968	Collagen alpha-1(I) chain OS=Homo sapiens OX=9606 GN=COL1A1 PE=1 SV=5	694.231	729.666	691.282	722.498	792.189	778.68	1376.57	2376.48	1120.55	1517.15	2388.54	1178.9	420.689	582.555	614.888	391.996	604.918	666.761	1725	4747.52	1449.25	1932.32	4676.24	1466.88		Collagen alpha-1(I) chain	COL1A1	-2.25884
A0A024R4E5;Q00341;H0Y394;C9J5E5;C9JIZ1;H7C0A4;C9JES8;C9JHZ8;C9JZI8;C9JHS7;C9JK79;C9JT62;C9JBS3;C9JEJ8;C9JHN6;C9JMQ6;C9JQ82;H7BZC3;H7C2D1	21	9	147.839	2.51785e-10	8.52858e-09	3.2739	1	Control	Remdesivir	142067	High density lipoprotein binding protein (Vigilin)_ isoform CRA_a OS=Homo sapiens OX=9606 GN=HDLBP PE=1 SV=1	363.255	302.276	370.4	355.154	287.542	357.16	1055.49	1151.4	1144.36	1044.12	1165.28	1104.31	220.125	241.333	329.467	192.691	219.568	305.826	1322.65	2300.17	1480.04	1329.84	2281.38	1374.07		High density lipoprotein binding protein (Vigilin)_ isoform CRA_a	HDLBP	-3.2739
A0A087WTA8;P08123	13	5	74.2573	1.6912e-06	4.19848e-06	2.83166	1	Control	Remdesivir	129664	Collagen alpha-2(I) chain OS=Homo sapiens OX=9606 GN=COL1A2 PE=1 SV=1	267.124	251.438	260.014	274.979	270.937	256.698	638.964	991.771	594.086	678.55	993.892	580.128	161.871	200.745	231.28	149.192	206.888	219.803	800.694	1981.27	768.351	864.235	1945.83	721.841		Collagen alpha-2(I) chain	COL1A2	-2.83166
O75874;C9J4N6;C9JJE5;C9JLU6	11	5	70.1049	0.0302572	0.00722598	2.09954	0.624204	Control	Remdesivir	46944.5	Isocitrate dehydrogenase [NADP] cytoplasmic OS=Homo sapiens OX=9606 GN=IDH1 PE=1 SV=2	733.265	834.167	779.23	791.687	955.636	962.141	945.296	1060.97	3293.89	1127.42	1111.3	3076.65	444.343	665.987	693.117	429.535	729.727	823.854	1184.56	2119.52	4260.11	1435.94	2175.69	3828.21		Isocitrate dehydrogenase [NADP] cytoplasmic	IDH1	-2.09954
P60709;P63261;A0A6Q8PFE4;E7EVS6;A0A2R8Y793;I3L1U9;I3L3I0;I3L4N8;A0A2R8YGF8;I3L3R2;A0A6Q8PH58;G5E9R0;J3KT65;K7EM38;B8ZZJ2;C9JTX5;C9JUM1;C9JZR7;F8WB63;F8WCH0;A0A6Q8PGD7	38	4	412.849	0.00016292	0.000102019	5.5836	0.999447	Control	Remdesivir	42079	Actin_ cytoplasmic 1 OS=Homo sapiens OX=9606 GN=ACTB PE=1 SV=1	2615.96	1098.12	1305.1	1667.32	532.789	1188.52	6790.24	12901.9	5577.49	5389.8	12563.4	3723.13	1585.22	876.72	1160.88	904.617	406.839	1017.69	8508.94	25774.2	7213.56	6864.71	24596.4	4632.61		Actin_ cytoplasmic 1	ACTB	-5.5836
J3QS41;P42694;A0A075B6R3	8	3	34.289	0.000994014	0.000413124	12.0405	0.984504	Control	Remdesivir	220825	Probable helicase with zinc finger domain OS=Homo sapiens OX=9606 GN=HELZ PE=1 SV=1	351.591	323.358	309.333	283.493	260.963	271.246	2593.56	8629.77	1009.14	1900.83	7018.77	520.632	213.056	258.164	275.148	153.811	199.272	232.26	3250.03	17239.8	1305.16	2420.99	13741.3	647.812		Probable helicase with zinc finger domain	HELZ	-12.0405
O15031;E2PU09;A6QRG9	10	3	41.7265	4.00299e-05	3.46189e-05	3.87174	0.999988	Control	Remdesivir	207865	Plexin-B2 OS=Homo sapiens OX=9606 GN=PLXNB2 PE=1 SV=3	42.8852	65.5158	80.1311	29.0011	67.0926	88.4661	223.558	311.552	176.781	244.511	310.495	177.618	25.9875	52.3069	71.2758	15.7347	51.2322	75.7509	280.143	622.392	228.636	311.421	607.883	221.007		Plexin-B2	PLXNB2	-3.87174
A0A0R4J2E8;A8MXP9;P43243;D6REM6;B3KM87;D6R991;H0Y8T4;D6RBK5	6	3	28.3938	0.00111553	0.00045801	2.83449	0.981728	Control	Remdesivir	95136.6	Matrin-3 OS=Homo sapiens OX=9606 GN=MATR3 PE=1 SV=1	167.932	38.0617	139.395	183.384	68.734	120.996	339.998	385.253	282.602	321.072	425.386	282.277	101.763	30.3879	123.991	99.4959	52.4855	103.605	426.056	769.624	365.499	408.933	832.816	351.231		Matrin-3	MATR3	-2.83449
O95302;Q75LS8;C9J4P8	8	3	44.1105	3.81996e-07	1.55409e-06	2.66164	1	Control	Remdesivir	63539.9	Peptidyl-prolyl cis-trans isomerase FKBP9 OS=Homo sapiens OX=9606 GN=FKBP9 PE=1 SV=2	198.227	205.144	262.093	236.225	197.948	225.095	519.712	684.596	557.53	495.719	750.685	517.711	120.121	163.784	233.129	128.165	151.153	192.742	651.259	1367.62	721.073	631.372	1469.68	644.178		Peptidyl-prolyl cis-trans isomerase FKBP9	FKBP9	-2.66164
O76074;G5E9C5;C9JGT3	5	3	32.2902	8.23292e-07	2.46061e-06	2.5772	1	Control	Remdesivir	101411	cGMP-specific 3'_5'-cyclic phosphodiesterase OS=Homo sapiens OX=9606 GN=PDE5A PE=1 SV=2	159.793	189.089	180.605	136.195	228.767	154.863	466.293	484.619	378.776	478.795	505.051	390.749	96.8308	150.966	160.646	73.8937	174.687	132.605	584.318	968.129	489.884	609.817	988.783	486.201		cGMP-specific 3'_5'-cyclic ph	PDE5A	-2.5772
K7EJ78;K7ELC2;K7EQJ5;P62841;A0A0B4J2B4;K7EM56;S4R417;S4R456	3	3	18.3567	5.07257e-06	8.45018e-06	2.54188	1	Control	Remdesivir	14816.4	40S ribosomal protein S15 OS=Homo sapiens OX=9606 GN=RPS15 PE=1 SV=2	133.635	142.78	183.62	196.343	224.568	246.97	402.925	539.531	449.972	488.651	517.72	468.232	80.9801	113.993	163.328	106.527	171.481	211.473	504.911	1077.83	581.964	622.371	1013.59	582.612		40S rib	RPS15	-2.54188
Q8IWE2	14	3	84.6137	0.000771595	0.000340794	2.51929	0.989401	Control	Remdesivir	61084	Protein NOXP20 OS=Homo sapiens OX=9606 GN=FAM114A1 PE=1 SV=2	213.299	72.0003	154.667	263.107	101.474	166.447	384.774	452.588	306.32	492.515	466.824	343.191	129.255	57.484	137.574	142.751	77.4858	142.523	482.166	904.14	396.174	627.291	913.943	427.026		Protein NOXP20	FAM114A1	-2.51929
Q13283;E5RH00;E5RH42;E5RI46;E5RIF8;E5RIZ6;E5RJU8	3	3	18.4274	7.72608e-07	2.34359e-06	2.31687	1	Control	Remdesivir	52221.4	Ras GTPase-activating protein-binding protein 1 OS=Homo sapiens OX=9606 GN=G3BP1 PE=1 SV=1	176.605	185.394	209.707	185.673	191.825	187.501	398.597	533.118	387.235	399.64	552.227	362.786	107.019	148.016	186.532	100.738	146.478	160.552	499.487	1065.02	500.824	509.001	1081.14	451.407		Ras GTPase-activating protein-binding protein 1	G3BP1	-2.31687
Q13263;M0R0K9;M0R3C0	11	3	62.1279	2.41287e-05	2.39209e-05	2.27183	0.999998	Control	Remdesivir	90317.6	Transcription intermediary factor 1-beta OS=Homo sapiens OX=9606 GN=TRIM28 PE=1 SV=5	283.695	218.043	309.164	208.483	251.333	304.721	524.487	792.011	482.669	585.335	716.374	478.251	171.913	174.082	274.998	113.114	191.918	260.923	657.242	1582.21	624.253	745.512	1402.51	595.078		Transcription intermediary factor 1-beta	TRIM28	-2.27183
A0A0A0MRA5;B7Z4B8;M0R3F1;Q9BUJ2;M0QYZ0;M0QYI8;M0QYM5;M0R0K8	12	3	67.5566	5.05458e-06	8.45018e-06	2.26847	1	Control	Remdesivir	86510.4	Heterogeneous nuclear ribonucleoprotein U-like protein 1 OS=Homo sapiens OX=9606 GN=HNRNPUL1 PE=1 SV=1	220.51	192.682	211.795	209.947	169.886	166.531	460.719	547.834	362.488	398.205	534.252	353.682	133.624	153.835	188.39	113.908	129.725	142.596	577.333	1094.41	468.819	507.174	1045.95	440.08		Heterogeneous nuclear ribonucleoprotein U-like protein 1	HNRNPUL1	-2.26847
E7EPK1;E7ES33;Q16181;G3V1Q4;A0A0U1RRM2;A0A5F9ZGZ7;A0A0U1RRD1;A0A0U1RRE1;A0A0U1RRH9;C9JV02;Q5JXL7	14	3	94.0325	0.000637291	0.000289106	2.10662	0.992178	Control	Remdesivir	50980.2	Septin-7 OS=Homo sapiens OX=9606 GN=SEPTIN7 PE=1 SV=2	945.311	502.43	608.611	931.771	432.015	591.137	1122.09	1797.3	1302.12	1134.8	1798.79	1295.11	572.838	401.133	541.353	505.538	329.888	506.174	1406.1	3590.49	1684.08	1445.34	3521.66	1611.48		Septin-7	SEPTIN7	-2.10662
Q5JVD1	7	2	30.2907	0.00128224	0.000508975	55.1186	0.97785	Control	Remdesivir	114164	Centriolin OS=Homo sapiens OX=9606 GN=CNTRL PE=1 SV=1	3.77176	0	0	7.65577	0	0	37.6008	365.117	9.08533	30.7181	180.029	7.31815	2.2856	0	0	4.15369	0	0	47.1181	729.399	11.7504	39.1241	352.459	9.10582		Centriolin	CNTRL	-55.1186
P68871;A0A2R8Y7R2;F8W6P5;E9PEW8;E9PFT6;P02100	5	2	38.0306	0.0172788	0.00446775	10.1718	0.728611	Control	Remdesivir	16112.5	Hemoglobin subunit beta OS=Homo sapiens OX=9606 GN=HBB PE=1 SV=2	42.6593	51.1151	38.9895	12.8618	69.4676	58.3652	1204.44	145.778	101.81	1180.79	71.6997	77.0444	25.8506	40.8096	34.6807	6.97824	53.0457	49.9764	1509.29	291.222	131.674	1503.91	140.373	95.8648		Hemoglobin subunit beta	HBB	-10.1718
K7EKL3;P28799	2	2	10.7454	0.00214524	0.000771659	9.99362	0.957486	Control	Remdesivir	44318.2	Progranulin (Fragment) OS=Homo sapiens OX=9606 GN=GRN PE=1 SV=1	82.9107	50.0708	56.8687	48.9047	8.60435	14.7176	228.546	1025.92	158.502	194.473	907.481	104.17	50.242	39.9758	50.5841	26.5335	6.57031	12.6023	286.395	2049.5	204.996	247.69	1776.65	129.616		Progranulin (Fragment)	GRN	-9.99362
A0A0U1RRM4;P26599;A6NLN1;A0A6Q8PEX4;K7EKJ7;K7EK45;A0A087WU68;A0A0D9SF20;K7ES59;A0A087WUW5;K7ELW5	11	2	74.3788	0.00014804	9.56286e-05	6.8992	0.999557	Control	Remdesivir	62692.4	Polypyrimidine tract-binding protein 1 OS=Homo sapiens OX=9606 GN=PTBP1 PE=1 SV=1	91.3088	45.952	114.033	142.447	54.6355	119.403	427.852	1238.05	372.518	365.814	1179.78	333.211	55.3311	36.6875	101.431	77.2854	41.7198	102.242	536.147	2473.27	481.791	465.919	2309.75	414.608		Polypyrimidine tract-binding protein 1	PTBP1	-6.8992
E9PFT7	3	2	14.8238	0.0266133	0.00646978	4.10523	0.649333	Control	Remdesivir	147171	Adenomatous polyposis coli protein (Fragment) OS=Homo sapiens OX=9606 GN=APC PE=1 SV=8	3.86338	95.7229	56.1567	0	112.819	69.8817	204.682	351.61	191.377	181.211	302.946	157.563	2.34113	76.4238	49.9508	0	86.1487	59.8377	256.49	702.416	247.514	230.8	593.103	196.053		Adenomatous polyp	APC	-4.10523
Q5JTH9	3	2	15.3702	0.000120803	8.32251e-05	3.54341	0.999728	Control	Remdesivir	145128	RRP12-like protein OS=Homo sapiens OX=9606 GN=RRP12 PE=1 SV=2	257.774	224.091	535.564	645.826	264.338	747.665	1312.35	1627.05	1455.85	1650.5	2034.57	1399.22	156.205	178.911	476.379	350.397	201.849	640.204	1644.52	3250.37	1882.9	2102.16	3983.26	1741.02		RRP12-like protein	RRP12	-3.54341
P52306;D6RB97;D6RBC6;D6REZ0;H0Y8M2	4	2	18.0935	0.00151663	0.000584128	3.53055	0.972325	Control	Remdesivir	67115.4	Rap1 GTPase-GDP dissociation stimulator 1 OS=Homo sapiens OX=9606 GN=RAP1GDS1 PE=1 SV=3	321.947	263.447	368.633	184.063	52.3546	213.811	810.8	1205.53	667.578	504.951	1099.74	669.19	195.093	210.333	327.895	99.8647	39.9782	183.08	1016.02	2408.31	863.402	643.131	2153.05	832.66		Rap1 GTPase-GDP dissociation stimulator 1	RAP1GDS1	-3.53055
A0A0B4J1T8;Q9UF33;J3KR66;A0A3B3IRY8;B1AKC9;E7EU71;H0Y9V0;P29323;P54760;P54762;Q96L35	5	2	20.678	0.0040779	0.00130855	3.51752	0.914842	Control	Remdesivir	128330	Receptor protein-tyrosine kinase OS=Homo sapiens OX=9606 GN=EPHA6 PE=1 SV=1	106.122	79.322	98.3924	85.2742	71.6983	25.8156	177.348	473.917	139.361	205.934	509.526	135.275	64.3077	63.3296	87.519	46.266	54.7491	22.1051	222.237	946.749	180.24	262.288	997.544	168.32		Receptor protein-tyr	EPHA6	-3.51752
A0A6I8PUA5;A0A6I8PUD8;A0A2R8Y590	19	2	99.8596	3.20646e-05	2.93326e-05	3.51342	0.999994	Control	Remdesivir	218596	A-kinase anchor protein 9 (Fragment) OS=Homo sapiens OX=9606 GN=AKAP9 PE=1 SV=1	70.7859	68.1331	121.951	43.3851	69.2565	132.425	334.984	220.579	269.814	319.605	274.393	358.189	42.8947	54.3965	108.474	23.5389	52.8845	113.391	419.772	440.653	348.959	407.064	537.204	445.688		A-kinase anchor protein 9 (Fragment)	AKAP9	-3.51342
P49221	15	2	67.596	0.00344341	0.00113977	3.23655	0.928223	Control	Remdesivir	78000.7	Protein-glutamine gamma-glutamyltransferase 4 OS=Homo sapiens OX=9606 GN=TGM4 PE=1 SV=2	446.884	58.3724	202.81	321.937	44.0549	211.011	631.761	834.608	636.017	717.335	769.227	570.249	270.802	46.6037	180.397	174.669	33.6404	180.683	791.668	1667.31	822.583	913.634	1505.98	709.549		Protein-glutamine gamma-glutamyltransferase 4	TGM4	-3.23655
Q15056	7	2	40.9989	2.01553e-05	2.10311e-05	3.05576	0.999999	Control	Remdesivir	27442.1	Eukaryotic translation initiation factor 4H OS=Homo sapiens OX=9606 GN=EIF4H PE=1 SV=5	215.112	133.887	191.165	193.905	89.9143	181.867	468.78	606.388	442.781	463.998	658.476	433.209	130.353	106.894	170.039	105.204	68.6589	155.727	587.435	1211.39	572.665	590.97	1289.16	539.033		Eukaryotic translation initiation factor 4H	EIF4H	-3.05576
O43776;K7EIU7;K7EJ19;K7EQ35	10	2	58.4026	1.03222e-05	1.31114e-05	3.04194	1	Control	Remdesivir	63798.4	Asparagine--tRNA ligase_ cytoplasmic OS=Homo sapiens OX=9606 GN=NARS1 PE=1 SV=1	271.871	160.828	289.75	338.127	186.168	245.905	604.973	907.395	714.677	629.151	972.179	712.167	164.748	128.402	257.73	183.453	142.159	210.561	758.1	1812.71	924.317	801.318	1903.32	886.135		Asparagine--tRNA ligase_ cytoplasmic	NARS1	-3.04194
Q9UBG0;E7EME3	5	2	28.6874	2.16657e-06	4.73465e-06	2.96906	1	Control	Remdesivir	169868	C-type mannose receptor 2 OS=Homo sapiens OX=9606 GN=MRC2 PE=1 SV=2	257.365	191.906	234.931	320.223	242.507	288.05	690.935	885.094	602.035	737.475	1026.2	615.718	155.958	153.215	208.969	173.739	185.179	246.649	865.82	1768.16	778.632	939.285	2009.07	766.125		C-type mann	MRC2	-2.96906
P10644;K7EM13;K7EPB2;C9JSK5;K7EID3;K7EIE5;K7EJ40;K7EK41;K7EMZ6	8	2	40.3222	0.00027169	0.000146076	2.77589	0.998338	Control	Remdesivir	43209.9	cAMP-dependent protein kinase type I-alpha regulatory subunit OS=Homo sapiens OX=9606 GN=PRKAR1A PE=1 SV=1	188.237	63.6857	194.546	166.386	77.1009	166.454	380.776	386.704	361.957	398.681	444.612	404.567	114.067	50.8457	173.047	90.2735	58.8745	142.529	477.156	772.523	468.132	507.78	870.456	503.395		cAMP-dependent protein kinase type I-alpha regulatory subunit	PRKAR1A	-2.77589
P42704;A0A0C4DG06;B8ZZ38;C9JCA9	11	2	53.2171	2.98815e-06	6.05102e-06	2.3984	1	Control	Remdesivir	159103	Leucine-rich PPR motif-containing protein_ mitochondrial OS=Homo sapiens OX=9606 GN=LRPPRC PE=1 SV=3	138.595	116.298	149.016	146.924	142.296	165.252	341.625	413.299	275.901	298.786	439.755	289.374	83.9855	92.8505	132.549	79.7148	108.658	141.5	428.095	825.653	356.833	380.549	860.946	360.062		Leucine-rich PPR motif-containing protein_ mitochondrial	LRPPRC	-2.3984
Q9H6A9	6	2	24.0682	2.19944e-05	2.22389e-05	2.34319	0.999998	Control	Remdesivir	224434	Pecanex-like protein 3 OS=Homo sapiens OX=9606 GN=PCNX3 PE=1 SV=2	219.295	133.249	190.882	225.677	225.048	284.126	420.14	538.198	448.918	547.36	586.981	453.652	132.888	106.384	169.787	122.442	171.848	243.289	526.483	1075.16	580.602	697.145	1149.18	564.469		Pecanex-like protein 3	PCNX3	-2.34319
Q13148;A0A087WV68;A0A087WX29;A0A087WXQ5;A0A087WYY0;A0A087X260;B1AKP7;G3V162;A0A0A0N0M3;K7EJM5;K7EN94;A0A087WW61;A0A087WX67;A0A087WXV3;A0A087WZC9;A0A087WYE7;A0A1W2PNU8;K7EL26	6	2	35.6466	0.00012958	8.71243e-05	2.341	0.999677	Control	Remdesivir	45082.1	TAR DNA-binding protein 43 OS=Homo sapiens OX=9606 GN=TARDBP PE=1 SV=1	219.36	133.933	207.768	167.697	144.193	225.099	352.083	541.147	357.191	380.385	612.828	326.906	132.928	106.93	184.808	90.9851	110.106	192.746	441.2	1081.05	461.968	484.477	1199.79	406.762		TAR DNA-binding protein 43	TARDBP	-2.341
P84090;G3V279	5	2	33.9267	0.00133769	0.000527894	2.33001	0.976548	Control	Remdesivir	12430	Enhancer of rudimentary homolog OS=Homo sapiens OX=9606 GN=ERH PE=1 SV=1	243.829	212.461	344.325	138.693	213.557	379.99	467.904	833.831	552.7	514.383	816.718	386.025	147.755	169.626	306.273	75.2489	163.073	325.375	586.337	1665.75	714.825	655.144	1598.96	480.323		Enhancer of rudimentary homolog	ERH	-2.33001
Q9UBQ7;U3KQ56	6	2	34.7613	0.000155782	9.86299e-05	2.29404	0.999501	Control	Remdesivir	36067.5	Glyoxylate reductase/hydroxypyruvate reductase OS=Homo sapiens OX=9606 GN=GRHPR PE=1 SV=1	173.596	132.667	218.956	194.332	85.0802	155.97	392.686	351.54	336.759	318.114	456.838	347.721	105.196	105.919	194.759	105.436	64.9675	133.553	492.08	702.275	435.543	405.165	894.392	432.662		Glyoxylate reductase/hydroxypyruvate reductase	GRHPR	-2.29404
P61106;X6RFL8	10	2	75.8162	0.000358261	0.000182483	2.24589	0.99715	Control	Remdesivir	24125.1	Ras-related protein Rab-14 OS=Homo sapiens OX=9606 GN=RAB14 PE=1 SV=4	542.331	344.531	411.521	563.2	274.648	363.437	793.953	1108.44	804.61	710.541	1388.83	807.603	328.641	275.068	366.044	305.568	209.722	311.2	994.913	2214.35	1040.63	904.98	2719.04	1004.88		Ras-related protein Rab-14	RAB14	-2.24589
P19320	3	1	12.5703	0.00989987	0.00273369	9999999	0.815889	Control	Remdesivir	82359.8	Vascular cell adhesion protein 1 OS=Homo sapiens OX=9606 GN=VCAM1 PE=1 SV=1	0	0	0	0	0	0	5.89965	455.161	12.3697	3.51637	420.612	0	0	0	0	0	0	0	7.39293	909.281	15.9981	4.47862	823.468	0		Vascular cell adhesion protein 1	VCAM1	-9999999
P84243;K7EK07;Q16695;A0A590UJJ6;B4DEB1;K7EMV3;Q6NXT2	10	1	53.3661	4.09992e-07	1.60239e-06	9999999	1	Control	Remdesivir	15385	Histone H3.3 OS=Homo sapiens OX=9606 GN=H3-3A PE=1 SV=2	0	0	0	0	0	0	253.519	2302.98	180.467	165.719	2391.69	93.7669	0	0	0	0	0	0	317.688	4600.68	233.404	211.068	4682.42	116.672		Histone H3.3	H3-3A	-9999999
Q71DI3	6	1	40.1715	0.000106099	7.46121e-05	9999999	0.999803	Control	Remdesivir	15445.1	Histone H3.2 OS=Homo sapiens OX=9606 GN=H3C15 PE=1 SV=3	0	0	0	0	0	0	108.587	1946.59	48.835	61.6704	1856.47	6.28771	0	0	0	0	0	0	136.072	3888.72	63.16	78.5465	3634.57	7.82367		Histone H3.2	H3C15	-9999999
E7ET36;Q9UP52	1	1	5.1602	0.000521151	0.000241817	1510.78	0.99441	Control	Remdesivir	39907.9	Transferrin receptor protein 2 OS=Homo sapiens OX=9606 GN=TFR2 PE=1 SV=1	0	5.67521	0	0	0	0	85.165	4599.55	108.545	19.0169	3746.04	15.6605	0	4.53101	0	0	0	0	106.721	9188.58	140.385	24.2208	7333.95	19.486		Transferrin receptor protein 2	TFR2	-1510.78
Q6PJ72	1	1	5.5904	0.00014509	9.45104e-05	63.1974	0.999577	Control	Remdesivir	49888.6	LRP1 protein OS=Homo sapiens OX=9606 GN=LRP1 PE=1 SV=1	9.07176	0.00317133	5.90678	0	1.01076	0.463225	219.647	376.883	130.96	170.383	10.0191	132.063	5.49729	0.00253194	5.25402	0	0.771819	0.396646	275.243	752.904	169.375	217.009	19.6152	164.324		LRP1 protein	LRP1	-63.1974
Q8IZP2;F6VDH7;H7C3I1	8	1	53.4243	5.96345e-05	4.80944e-05	37.5965	0.999959	Control	Remdesivir	27577.9	Putative protein FAM10A4 OS=Homo sapiens OX=9606 GN=ST13P4 PE=5 SV=1	0	5.45057	0	0	8.49825	14.3872	135.613	243.679	188.053	113.719	238.858	145.414	0	4.35165	0	0	6.48929	12.3194	169.939	486.8	243.216	144.838	467.632	180.936		Putative protein FAM10A4	ST13P4	-37.5965
A0A087WXM6;A0A0A0MRF8;A0A0A6YYL6;J3KRX5;J3QLC8;J3QQT2;P18621;A0A087WWH0;J3KRB3;J3QS96;A0A087WY81	3	1	26.1984	0.000153164	9.78872e-05	33.0108	0.99952	Control	Remdesivir	19813.9	60S ribosomal protein L17 (Fragment) OS=Homo sapiens OX=9606 GN=RPL17 PE=1 SV=1	0	5.74252	9.75998	0	0	36.5783	158.691	398.546	234.973	201.68	525.388	199.951	0	4.58474	8.6814	0	0	31.3209	198.857	796.181	303.899	256.869	1028.6	248.794		60S rib	RPL17	-33.0108
Q16799;Q2NKQ5;A8MT72	7	1	45.1703	0.00407246	0.00130855	31.4825	0.914954	Control	Remdesivir	83902.8	Reticulon-1 OS=Homo sapiens OX=9606 GN=RTN1 PE=1 SV=1	4.00996	4.83837	3.95127	0	0	4.127	15.2511	259.596	13.777	17.4201	217.819	9.02779	2.42995	3.86288	3.51462	0	0	3.53383	19.1113	518.599	17.8182	22.1871	426.443	11.2331		Reticulon-1	RTN1	-31.4825
A0A0D9SEY4;A0A0D9SGF8;A0A0D9SGI1;A0A0E3D6M1;A0A1B0GTC0;E7EWI0;Q86UL8;A0A1B0GTH8	3	1	13.7503	0.00136354	0.000534979	27.7057	0.97594	Control	Remdesivir	124391	Membrane-associated guanylate kinase_ WW and PDZ domain-containing protein 2 OS=Homo sapiens OX=9606 GN=MAGI2 PE=1 SV=1	55.3881	0	13.5199	32.1521	0	11.4157	288.654	1111.26	255.392	259.37	1098.68	102.873	33.564	0	12.0258	17.4443	0	9.7749	361.717	2219.97	330.308	330.347	2150.98	128.003		Membrane-associated guanylate kinase_ WW and PDZ domain-containing protein 2	MAGI2	-27.7057
A2A3K4	1	1	3.8693	0.000194371	0.000115169	25.6536	0.999179	Control	Remdesivir	85597.4	Protein tyrosine phosphatase domain-containing protein 1 OS=Homo sapiens OX=9606 GN=PTPDC1 PE=1 SV=1	10.368	10.9662	51.5952	0	4.46012	20.3348	290.871	718.648	405.917	215.087	602.582	273.876	6.28281	8.75528	45.8934	0	3.40576	17.4121	364.494	1435.65	524.986	273.946	1179.73	340.778		Protein tyr	PTPDC1	-25.6536
A0A1W2PNH8;A0A1W2PNQ8;A0A1W2PNR0;A0A1W2PNW5;A0A1W2PPB6;A0A1W2PPR7;A0A1W2PQA9;A0A1W2PQP4;A0A1W2PQZ1;A0A1W2PRH3;A0A1W2PS19;K7ELE1;K7EMD7;K7EPJ2;O95427;A0A1W2PQ49;A0A1W2PQR8;A0A1W2PR74;K7EID9;K7EL34;K7ENK2;K7EQG0;K7ERX5;K7ESH9	3	1	13.0057	0.000259403	0.000140962	25.0318	0.998487	Control	Remdesivir	104343	GPI ethanolamine phosphate transferase 1 OS=Homo sapiens OX=9606 GN=PIGN PE=1 SV=1	0	9.13241	13.1525	2.08091	5.81458	4.36684	43.6549	316.451	103.725	70.159	284.308	46.4815	0	7.29119	11.699	1.12901	4.44003	3.7392	54.7045	632.178	134.151	89.3579	556.615	57.836		GPI ethanolamine ph	PIGN	-25.0318
Q15276	4	1	17.0361	0.000363553	0.000184716	24.4454	0.997071	Control	Remdesivir	99689.8	Rab GTPase-binding effector protein 1 OS=Homo sapiens OX=9606 GN=RABEP1 PE=1 SV=2	0	37.9245	15.3269	0	12.2942	3.77119	236.194	486.131	182.095	199.57	439.374	151.116	0	30.2784	13.6331	0	9.38791	3.22916	295.977	971.15	235.509	254.182	860.201	188.03		Rab GTPase-binding effector protein 1	RABEP1	-24.4454
Q9NRY4	4	1	19.3385	7.43548e-05	5.681e-05	18.1036	0.999923	Control	Remdesivir	172054	Rho GTPase-activating protein 35 OS=Homo sapiens OX=9606 GN=ARHGAP35 PE=1 SV=3	9.01449	7.16916	6.62934	25.8433	10.4821	19.5523	95.1217	453.417	85.1263	183.612	533.593	73.7181	5.46259	5.72375	5.89673	14.0215	8.00419	16.7421	119.198	905.796	110.097	233.857	1044.66	91.7259		Rho GTPase-activating protein 35	ARHGAP35	-18.1036
Q9Y3S1;F8W9F9;H0Y7T5;A6PVV2	4	1	17.1796	2.07609e-05	2.14179e-05	16.2021	0.999999	Control	Remdesivir	244444	Serine/threonine-protein kinase WNK2 OS=Homo sapiens OX=9606 GN=WNK2 PE=1 SV=4	44.8999	17.6779	35.5649	36.9878	13.0596	48.2468	290.296	1038.35	281.74	321.61	1029.46	221.231	27.2083	14.1137	31.6346	20.068	9.97232	41.3123	363.774	2074.32	364.384	409.619	2015.47	275.273		Serine/threonine-protein kinase WNK2	WNK2	-16.2021
P05164;J3QSF7	3	1	10.0416	7.94731e-05	5.93811e-05	14.3437	0.999908	Control	Remdesivir	84838.2	Myeloperoxidase OS=Homo sapiens OX=9606 GN=MPO PE=1 SV=1	9.65722	18.0773	32.2243	13.6587	33.7035	61.4074	184.659	688.902	195.818	234.996	934.32	181.493	5.85206	14.4327	28.6632	7.41062	25.7361	52.5814	231.398	1376.23	253.258	299.302	1829.2	225.828		Myeloperoxidase	MPO	-14.3437
E5RHG8;Q15369;R4GMY8	4	1	26.0022	3.656e-05	3.24465e-05	13.5874	0.999991	Control	Remdesivir	10074.2	Elongin-C (Fragment) OS=Homo sapiens OX=9606 GN=ELOC PE=1 SV=1	19.9303	26.4969	86.232	8.17384	13.0124	82.5744	378.795	824.896	434.059	427.159	751.718	395.705	12.0773	21.1548	76.7025	4.43477	9.93628	70.706	474.674	1647.9	561.384	544.05	1471.7	492.368		Elongin-C (Fragment)	ELOC	-13.5874
P68036;A0A1B0GUS4	4	1	22.561	0.00141578	0.000554405	13.083	0.974709	Control	Remdesivir	18032.7	Ubiquitin-conjugating enzyme E2 L3 OS=Homo sapiens OX=9606 GN=UBE2L3 PE=1 SV=1	53.6576	13.8952	36.1265	74.9329	3.78208	15.0585	207.347	965.177	202.345	102.711	949.307	156.397	32.5153	11.0938	32.1342	40.6553	2.88801	12.8942	259.829	1928.15	261.7	130.817	1858.54	194.602		Ubiquitin-conjugating enzyme E2 L3	UBE2L3	-13.083
A0A087WUQ6;P07203;A0A2R8Y6B6	3	1	19.2352	0.00197589	0.000721087	12.0375	0.961462	Control	Remdesivir	22223.3	Glutathione peroxidase OS=Homo sapiens OX=9606 GN=GPX1 PE=1 SV=1	10.0259	10.8927	9.96818	15.9255	5.23696	0	71.4316	274.473	55.7546	31.3869	152.076	41.4211	6.07545	8.69661	8.86659	8.64046	3.99896	0	89.5119	548.319	72.1093	39.9759	297.733	51.5394		Glutathione peroxidase	GPX1	-12.0375
C9JL73;P15313;C9JNS9	11	1	62.1055	0.000190982	0.000113492	11.8714	0.99921	Control	Remdesivir	55480.3	Vacuolar proton pump subunit B OS=Homo sapiens OX=9606 GN=ATP6V1B1 PE=1 SV=1	70.3405	46.1147	49.2186	53.2779	25.2684	19.137	321.373	1123.47	218.865	264.293	1045.2	153.213	42.6248	36.8173	43.7794	28.9062	19.2951	16.3864	402.717	2244.38	283.066	336.617	2046.28	190.64		Vacuolar proton pump subunit B	ATP6V1B1	-11.8714
E7ENY0;E7EV99;H0Y9H2;P35611;A0A0A0MSR2	3	1	14.413	8.42592e-05	6.20448e-05	11.7159	0.999892	Control	Remdesivir	74031.6	Alpha-adducin OS=Homo sapiens OX=9606 GN=ADD1 PE=1 SV=1	46.6742	20.3108	119.35	43.2921	6.12631	56.1159	466.097	793.832	538.282	372.055	809.636	439.61	28.2835	16.2158	106.16	23.4884	4.67807	48.0504	584.073	1585.85	696.178	473.868	1585.09	546.998		Alpha-adducin	ADD1	-11.7159
P55042	2	1	8.2245	0.00145693	0.000565075	11.5866	0.973737	Control	Remdesivir	33473.5	GTP-binding protein RAD OS=Homo sapiens OX=9606 GN=RRAD PE=1 SV=2	6.30697	19.7519	14.0247	41.7238	19.7723	33.1317	136.612	590.977	97.7526	96.4094	589.442	49.6518	3.82189	15.7697	12.4748	22.6375	15.0982	28.3697	171.191	1180.6	126.427	122.792	1154	61.7808		GTP-binding protein RAD	RRAD	-11.5866
P46976;C9JQ42;G5E9W8;C9J7C7;C9J8R8	4	1	27.3334	0.00482372	0.00149671	11.3653	0.899885	Control	Remdesivir	39726	Glycogenin-1 OS=Homo sapiens OX=9606 GN=GYG1 PE=1 SV=4	102.977	7.62965	65.3673	97.6329	0	21.4605	410.955	1003.96	276.653	331.125	1087.26	243.581	62.4021	6.0914	58.1435	52.9713	0	18.376	514.973	2005.62	357.805	421.738	2128.62	303.083		Glycogenin-1	GYG1	-11.3653
P54753	3	1	13.2826	0.00469515	0.00147029	11.106	0.902406	Control	Remdesivir	111927	Ephrin type-B receptor 3 OS=Homo sapiens OX=9606 GN=EPHB3 PE=1 SV=2	12.3896	20.5658	0	5.00037	15.2711	15.4607	75.8769	291.011	59.8464	36.9802	263.44	35.6931	7.50785	16.4195	0	2.71298	11.6611	13.2386	95.0823	581.357	77.4014	47.0998	515.759	44.4122		Ephrin type-B receptor 3	EPHB3	-11.106
D6RFM5;P31040;A0A087X1I3;A0A494C1T6;H0Y8X1	8	1	43.3514	0.00346541	0.00114519	10.6587	0.927749	Control	Remdesivir	64479.6	Succinate dehydrogenase [ubiquinone] flavoprotein subunit_ mitochondrial OS=Homo sapiens OX=9606 GN=SDHA PE=1 SV=1	51.0019	2.72043	49.8781	40.8952	0	36.6062	290.304	548.745	213.081	259.604	449.852	168.718	30.906	2.17195	44.366	22.1879	0	31.3448	363.785	1096.23	275.586	330.645	880.715	209.932		Succinate dehydrogenase [ubiquinone] flavoprotein subunit_ mitochondrial	SDHA	-10.6587
Q7Z3Y7	10	1	69.8025	8.04241e-06	1.14391e-05	10.5278	1	Control	Remdesivir	51194.8	Keratin_ type I cytoskeletal 28 OS=Homo sapiens OX=9606 GN=KRT28 PE=1 SV=2	105.067	113.698	170.871	99.3376	67.5125	95.0257	804.345	2186.78	765.543	532.41	1905.93	664.019	63.6685	90.7751	151.988	53.8962	51.5528	81.3678	1007.94	4368.55	990.104	678.103	3731.41	826.225		Keratin_ type I cyt	KRT28	-10.5278
Q9Y4I1;A0A087WY00;F8W6H6;F8WE88;G3V394;E7ERV5;G3V3C9	33	1	142.312	0.000136004	8.94524e-05	10.4514	0.999637	Control	Remdesivir	217116	Unconventional myosin-Va OS=Homo sapiens OX=9606 GN=MYO5A PE=1 SV=2	4.86813	8.23374	42.7665	13.8519	7.80561	23.4277	137.441	310.068	144.748	60.4486	294.968	107.432	2.94998	6.5737	38.0403	7.51546	5.96039	20.0604	172.23	619.427	187.207	76.9904	577.484	133.675		Unconventional my	MYO5A	-10.4514
Q69YH5;E9PEI0	4	1	18.3469	0.00402414	0.0013	10.3182	0.915952	Control	Remdesivir	114216	Cell division cycle-associated protein 2 OS=Homo sapiens OX=9606 GN=CDCA2 PE=1 SV=2	25.7985	53.2367	44.2723	23.0413	47.1927	32.9962	77.7828	172.131	1043.45	76.5056	138.957	828.633	15.6333	42.5034	39.3797	12.5012	36.0365	28.2537	97.4707	343.868	1349.53	97.4413	272.048	1031.05		Cell division cycle-associated protein 2	CDCA2	-10.3182
P53004	7	1	39.6365	0.0283703	0.00685591	10.0543	0.636892	Control	Remdesivir	33713.7	Biliverdin reductase A OS=Homo sapiens OX=9606 GN=BLVRA PE=1 SV=2	52.0939	143.119	161.162	99.2307	221.193	161.77	263.631	3872.73	312.119	213.223	3558.75	210.747	31.5678	114.264	143.352	53.8382	168.904	138.519	330.359	7736.61	403.674	271.572	6967.28	262.228		Biliverdin reductase A	BLVRA	-10.0543
P55735;A8MXL6	6	1	36.0105	2.94719e-05	2.76023e-05	9.19517	0.999996	Control	Remdesivir	36053.8	Protein SEC13 homolog OS=Homo sapiens OX=9606 GN=SEC13 PE=1 SV=3	31.0792	27.7527	94.914	30.1396	8.58529	48.8173	292.983	509.42	331.425	348.09	462.011	274.754	18.8333	22.1573	84.425	16.3524	6.55576	41.8008	367.141	1017.67	428.644	443.345	904.519	341.871		Protein SEC13 homolog	SEC13	-9.19517
A0A3B3IRQ9;P55265;A0A3B3ISX1;A0A3B3ITG9	3	1	15.0227	3.31168e-05	2.99132e-05	8.99923	0.999993	Control	Remdesivir	129468	Double-stranded RNA-specific adenosine deaminase (Fragment) OS=Homo sapiens OX=9606 GN=ADAR PE=1 SV=1	32.4999	21.9815	52.7115	5.73353	12.0859	11.0647	212.108	266.346	169.734	186.429	249.756	140.215	19.6942	17.5497	46.8864	3.11076	9.22887	9.47437	265.795	532.083	219.523	237.445	488.969	174.467		Double-stranded RNA-specific aden	ADAR	-8.99923
Q15185;A0A087WYT3;B4DDC6	5	1	32.1294	0.0053379	0.0016338	8.94878	0.890034	Control	Remdesivir	18982.6	Prostaglandin E synthase 3 OS=Homo sapiens OX=9606 GN=PTGES3 PE=1 SV=1	24.1736	12.3538	0	56.741	21.2603	31.884	150.23	430.243	104.282	164.163	371.306	89.9922	14.6487	9.86313	0	30.7852	16.2344	27.3013	188.255	859.5	134.871	209.086	726.939	111.975		Pr	PTGES3	-8.94878
P43351	2	1	8.4743	0.00516006	0.00159377	8.72669	0.8934	Control	Remdesivir	46624.9	DNA repair protein RAD52 homolog OS=Homo sapiens OX=9606 GN=RAD52 PE=1 SV=1	5.77382	120.341	148.192	14.7671	41.7587	72.0136	247.949	1280.47	345.283	133.552	1275.38	232.876	3.49881	96.0783	131.815	8.01196	31.8871	61.6631	310.708	2558.02	446.566	170.099	2496.92	289.762		DNA repair protein RAD52 homolog	RAD52	-8.72669
Q15365;F8VTZ0;H3BSP4	13	1	92.8995	5.58617e-05	4.55945e-05	8.08295	0.999966	Control	Remdesivir	38011.1	Poly(rC)-binding protein 1 OS=Homo sapiens OX=9606 GN=PCBP1 PE=1 SV=2	80.6397	16.0538	151.534	49.1177	68.4773	73.1429	467.705	866.164	470.626	468.875	869.276	405.489	48.8659	12.8171	134.788	26.6491	52.2895	62.6302	586.087	1730.35	608.677	597.182	1701.86	504.541		Poly(rC)-binding protein 1	PCBP1	-8.08295
O60522	4	1	21.1331	0.00175648	0.000656208	7.81606	0.966644	Control	Remdesivir	239996	Tudor domain-containing protein 6 OS=Homo sapiens OX=9606 GN=TDRD6 PE=2 SV=2	3.60886	78.6063	72.6316	6.91853	55.9813	84.2142	264.86	582.721	425.601	201.466	559.318	326.179	2.18689	62.7582	64.605	3.75369	42.7475	72.1102	331.9	1164.11	550.444	256.597	1095.03	405.857		Tudor domain-containing protein 6	TDRD6	-7.81606
Q9Y5G4	3	1	13.2932	4.88545e-07	1.77302e-06	7.70208	1	Control	Remdesivir	102257	Protocadherin gamma-A9 OS=Homo sapiens OX=9606 GN=PCDHGA9 PE=1 SV=1	16.4112	22.9796	16.5285	20.8657	32.0461	18.4241	140.306	279.596	150.359	119.255	186.863	103.75	9.94481	18.3465	14.7019	11.3208	24.4705	15.776	175.819	558.551	194.465	151.889	365.839	129.094		Protocadherin gamma-A9	PCDHGA9	-7.70208
Q6XPS3	2	1	8.2889	0.000317245	0.000165321	7.58791	0.997742	Control	Remdesivir	61511.2	Phosphatidylinositol 3_4_5-trisphosphate 3-phosphatase TPTE2 OS=Homo sapiens OX=9606 GN=TPTE2 PE=1 SV=2	52.506	57.6732	51.1352	82.5003	43.6788	53.0506	314.634	1001.02	264.682	158.879	702.406	142.398	31.8175	46.0455	45.4843	44.761	33.3533	45.4257	394.272	1999.75	342.323	202.356	1375.16	177.183		Ph	TPTE2	-7.58791
P31942	3	1	16.28	3.6948e-05	3.26483e-05	7.46637	0.999991	Control	Remdesivir	36983.6	Heterogeneous nuclear ribonucleoprotein H3 OS=Homo sapiens OX=9606 GN=HNRNPH3 PE=1 SV=2	30.4237	45.2761	101.679	46.12	25.8098	113.304	360.707	696.85	311.106	383.626	687.361	267.752	18.4361	36.1478	90.4422	25.0227	19.7084	97.0191	452.006	1392.11	402.364	488.605	1345.71	333.159		Heterogeneous nuclear ribonucleoprotein H3	HNRNPH3	-7.46637
E7ESP9;P07197;E7EMV2	8	1	55.4521	0.000431466	0.00021079	7.31799	0.995988	Control	Remdesivir	98438.4	160 kDa neurofilament protein OS=Homo sapiens OX=9606 GN=NEFM PE=1 SV=1	215.636	101.443	96.7382	304.769	100.241	164.889	760.345	2472.63	559.514	690.483	2282.97	432.882	130.671	80.9905	86.0476	165.354	76.5446	141.19	952.799	4939.6	723.639	879.434	4469.57	538.626		160 kDa neurofilament protein	NEFM	-7.31799
Q15121	2	1	11.9067	0.000412448	0.000203951	7.29092	0.996302	Control	Remdesivir	15097.1	Astrocytic phosphoprotein PEA-15 OS=Homo sapiens OX=9606 GN=PEA15 PE=1 SV=2	51.0968	29.2137	16.6936	77.689	12.7246	17.2655	196.778	411.898	172.535	86.4153	478.629	146.074	30.9635	23.3238	14.8488	42.1506	9.71657	14.784	246.585	822.854	223.146	110.063	937.053	181.756		Astrocytic ph	PEA15	-7.29092
B1ALA9;P60891;A0A2R8Y7H4;H7C540;P11908;P21108	2	1	4.7998	9.01873e-05	6.52284e-05	7.28951	0.999871	Control	Remdesivir	31905.5	Ribose-phosphate pyrophosphokinase 1 OS=Homo sapiens OX=9606 GN=PRPS1 PE=1 SV=2	14.2946	5.94775	61.0452	27.9115	20.2086	45.3332	197.567	139.554	218.826	260.689	217.45	239.689	8.66221	4.7486	54.299	15.1436	15.4314	38.8175	247.574	278.789	283.015	332.026	425.722	298.24		Rib	PRPS1	-7.28951
P13647;F8W0C6;H0YI76;H0YIN9;F8VV57	20	1	155.347	0.000245378	0.000136255	6.56286	0.998651	Control	Remdesivir	62606.6	Keratin_ type II cytoskeletal 5 OS=Homo sapiens OX=9606 GN=KRT5 PE=1 SV=3	29.2113	50.6872	42.2784	38.1191	36.2386	45.7358	164.847	507.461	103.988	174.495	523.27	115.926	17.7014	40.468	37.6062	20.6818	27.6719	39.1623	206.572	1013.76	134.492	222.246	1024.45	144.244		Keratin_ type II cyt	KRT5	-6.56286
F5GWX2;Q9NRV9;A0A3B3IRV5;H0YG71	2	1	12.7921	0.00846585	0.00238966	6.48478	0.836981	Control	Remdesivir	14776.9	Heme-binding protein 1 OS=Homo sapiens OX=9606 GN=HEBP1 PE=1 SV=1	218.922	5.09382	51.8151	250.97	0	25.5039	554.813	771.033	476.393	649.191	719.235	410.91	132.662	4.06683	46.089	136.166	0	21.8383	695.243	1540.3	616.136	826.842	1408.11	511.287		Heme-binding protein 1	HEBP1	-6.48478
Q9H2U2;D6RGV9;H0Y9D8;D6R967;D6RGI1;H0YAK2;D6RAD3;F8W7R6	8	1	38.2115	1.87376e-06	4.25051e-06	6.46259	1	Control	Remdesivir	38433.5	Inorganic pyrophosphatase 2_ mitochondrial OS=Homo sapiens OX=9606 GN=PPA2 PE=1 SV=2	74.8662	41.0828	93.747	95.9493	37.5523	79.7492	426.083	494.16	313.334	547.722	577.147	374.886	45.3673	32.7999	83.387	52.0579	28.6751	68.2869	533.93	987.189	405.246	697.606	1129.93	466.463		Inorganic pyroph	PPA2	-6.46259
Q5T5J6	2	1	3.7879	0.00158176	0.000603846	6.36734	0.970783	Control	Remdesivir	104191	Transcriptional protein SWT1 OS=Homo sapiens OX=9606 GN=SWT1 PE=2 SV=1	5.88705	0.974778	0.473652	0.147883	0.436934	0.0317076	8.66073	3.93556	6.69568	14.9073	13.4951	2.93879	3.56743	0.778249	0.421308	0.0802351	0.333644	0.0271503	10.8529	7.86212	8.65976	18.9866	26.4206	3.65668		Transcriptional protein SWT1	SWT1	-6.36734
P19525	2	1	11.9565	0.000375098	0.000189163	6.33233	0.996894	Control	Remdesivir	62550.6	Interferon-induced_ double-stranded RNA-activated protein kinase OS=Homo sapiens OX=9606 GN=EIF2AK2 PE=1 SV=2	86.9883	8.29466	67.2546	36.9832	34.6187	62.6964	230.56	431.404	212.029	224.165	535.384	246.121	52.713	6.62234	59.8223	20.0655	26.435	53.6851	288.918	861.821	274.224	285.508	1048.17	306.243		Interferon-induced_ double-stranded RNA-activated protein kinase	EIF2AK2	-6.33233
D6RAN4;P32969;A0A2R8Y5Y7;H0Y9R4	6	1	38.2194	0.00852118	0.00239861	6.27369	0.836134	Control	Remdesivir	20832.3	60S ribosomal protein L9 (Fragment) OS=Homo sapiens OX=9606 GN=RPL9 PE=1 SV=8	24.5477	41.3769	56.8009	0.76145	36.3136	22.6203	162.491	369.8	163.259	86.4654	287.199	75.2367	14.8753	33.0347	50.5238	0.41313	27.7292	19.3691	203.62	738.754	211.148	110.127	562.274	93.6155		60S rib	RPL9	-6.27369
Q9UIJ7	8	1	45.005	1.76686e-05	1.94101e-05	5.9272	0.999999	Control	Remdesivir	25565.4	GTP:AMP phosphotransferase AK3_ mitochondrial OS=Homo sapiens OX=9606 GN=AK3 PE=1 SV=4	145.44	60.2316	71.3747	130.525	34.877	45.2852	542.82	363.626	440.47	669.967	439.389	434.617	88.1332	48.088	63.487	70.8169	26.6322	38.7764	680.215	726.421	569.675	853.303	860.23	540.785		GTP:AMP ph	AK3	-5.9272
Q9NR45;Q5TBR0;Q5TBR1	7	1	29.9823	0.000211323	0.000121666	5.69849	0.999015	Control	Remdesivir	40763.8	Sialic acid synthase OS=Homo sapiens OX=9606 GN=NANS PE=1 SV=2	224.916	244.179	377.625	276.748	74.517	193.312	982.066	2255.29	903.779	867.959	2218.3	700.887	136.294	194.949	335.893	150.151	56.9015	165.527	1230.64	4505.42	1168.89	1105.48	4342.97	872.1		Sialic acid synthase	NANS	-5.69849
P16989	5	1	31.7367	7.70184e-07	2.34359e-06	5.5345	1	Control	Remdesivir	40090	Y-box-binding protein 3 OS=Homo sapiens OX=9606 GN=YBX3 PE=1 SV=4	10.2944	12.4956	13.5909	12.3728	14.0198	18.4546	45.5971	103.502	74.3006	52.4478	98.3768	75.3329	6.2382	9.97627	12.089	6.71294	10.7056	15.8022	57.1384	206.767	96.0955	66.8001	192.601	93.7351		Y-box-binding protein 3	YBX3	-5.5345
Q15717;M0QZR9;A0A0A0MRX1;A0A0R4J2E6;A0A494C011;A0A494C015;A0A494C0F8;A0A494C0M6;A0A494C0Q5;A0A494C147;A0A494C173;A0A494C1D9;B1AM48;B1APY9;P26378;Q12926	6	1	32.9068	4.1649e-05	3.57152e-05	5.53287	0.999986	Control	Remdesivir	36263	ELAV-like protein 1 OS=Homo sapiens OX=9606 GN=ELAVL1 PE=1 SV=2	68.9996	121.23	176.606	63.5481	174.517	180.052	782.332	953.76	701.667	902.799	326.707	675.777	41.8123	96.7883	157.089	34.4784	133.262	154.173	980.351	1905.34	907.49	1149.85	639.622	840.855		ELAV-like protein 1	ELAVL1	-5.53287
O75366	4	1	20.1106	4.51108e-06	7.83595e-06	5.34652	1	Control	Remdesivir	92369.5	Advillin OS=Homo sapiens OX=9606 GN=AVIL PE=1 SV=3	68.2959	138.829	178.49	102.288	186.983	169.094	622.772	992.027	566.49	722.004	1007.09	601.965	41.3858	110.839	158.765	55.4967	142.781	144.79	780.405	1981.78	732.661	919.58	1971.67	749.012		Advillin	AVIL	-5.34652
Q9H2U1;A0A0G2JQU7;E7EWK3;A0A0G2JRP3	3	1	18.6923	0.00198379	0.000722536	4.62621	0.961276	Control	Remdesivir	115673	ATP-dependent DNA/RNA helicase DHX36 OS=Homo sapiens OX=9606 GN=DHX36 PE=1 SV=2	117.466	10.0092	83.8542	141.111	16.2864	40.8078	291.48	404.858	254.499	240.885	454.259	248.61	71.1821	7.99118	74.5874	76.5604	12.4364	34.9425	365.258	808.789	329.153	306.804	889.343	309.34		ATP-dependent DNA/RNA helicase DHX36	DHX36	-4.62621
Q9UQR1;G5E9X2	4	1	16.0643	7.59871e-05	5.74696e-05	4.6253	0.999919	Control	Remdesivir	89603.6	Zinc finger protein 148 OS=Homo sapiens OX=9606 GN=ZNF148 PE=1 SV=2	59.777	66.5192	51.6426	47.0922	18.3951	35.959	176.6	334.719	189.039	148.239	301.767	141.878	36.2235	53.108	45.9356	25.5502	14.0466	30.7906	221.3	668.672	244.49	188.804	590.795	176.535		Zinc finger protein 148	ZNF148	-4.6253
A0A1B0GWA2;A0A2R8YEL0;O00116;B8ZZ81	2	1	10.5261	2.14787e-05	2.1826e-05	4.57183	0.999999	Control	Remdesivir	61606.6	Alkylglycerone-phosphate synthase (Fragment) OS=Homo sapiens OX=9606 GN=AGPS PE=1 SV=1	137.908	57.6814	86.8828	147.532	47.2841	59.2789	478.52	354.411	451.264	500.57	285.983	382.347	83.5694	46.052	77.2814	80.0445	36.1063	50.7588	599.64	708.01	583.636	637.55	559.894	475.747		Alkylglycerone-ph	AGPS	-4.57183
A0A0G2JNZ2;A0A0G2JPP5;A0A669KB89;Q14160	3	1	13.8038	9.25514e-07	2.68709e-06	4.53837	1	Control	Remdesivir	175885	Protein scribble homolog OS=Homo sapiens OX=9606 GN=SCRIB PE=1 SV=1	67.939	73.8975	74.1488	40.3101	72.6948	120.554	304.211	387.788	325.302	320.439	367.681	334.775	41.1695	58.9987	65.9546	21.8705	55.51	103.227	381.211	774.688	420.725	408.127	719.842	416.554		Protein scribble homolog	SCRIB	-4.53837
Q7LBC6	3	1	15.0493	0.000138182	9.05912e-05	4.5138	0.999623	Control	Remdesivir	193292	Lysine-specific demethylase 3B OS=Homo sapiens OX=9606 GN=KDM3B PE=1 SV=2	215.783	62.4518	251.152	259.737	71.8248	215.795	931.62	615.168	765.525	995.024	771.133	781.729	130.76	49.8606	223.397	140.922	54.8456	184.779	1167.43	1228.93	990.08	1267.31	1509.71	972.689		Lysine-specific demethylase 3B	KDM3B	-4.5138
O14980;C9JKM9;C9IZS4;C9J673;C9JQ02;C9JV99;H7BZC5;F8WF71;C9IYM2;C9JF49	10	1	56.3384	3.40302e-06	6.40381e-06	4.39726	1	Control	Remdesivir	124527	Exportin-1 OS=Homo sapiens OX=9606 GN=XPO1 PE=1 SV=1	33.1564	35.6357	57.5859	39.3589	52.9852	78.2368	158.843	265.76	215.191	213.449	281.233	171.33	20.0921	28.451	51.222	21.3544	40.4597	66.9919	199.049	530.913	278.314	271.859	550.594	213.183		Exportin-1	XPO1	-4.39726
A0A024RA52;P25787;C9JCK5;H3BT36;H7C402	3	1	19.3338	6.62765e-05	5.24112e-05	4.1838	0.999944	Control	Remdesivir	26012.7	Proteasome subunit alpha type OS=Homo sapiens OX=9606 GN=PSMA2 PE=1 SV=1	121.785	87.5923	149.44	132.58	79.2722	136.346	402.462	685.915	370.205	280.162	881.691	337.572	73.799	69.9324	132.925	71.932	60.5325	116.749	504.33	1370.26	478.798	356.828	1726.16	420.034		Proteasome subunit alpha type	PSMA2	-4.1838
Q05469;M0QXB1;M0QXM5;M0QYP8;M0R2G1	2	1	9.0368	9.84354e-05	6.98551e-05	4.16188	0.999838	Control	Remdesivir	117396	Hormone-sensitive lipase OS=Homo sapiens OX=9606 GN=LIPE PE=1 SV=4	47.0934	39.0797	77.757	56.6902	50.4029	43.679	172.87	336.569	192.522	116.35	362.536	128.907	28.5376	31.2007	69.164	30.7576	38.4878	37.401	216.626	672.368	248.995	148.189	709.768	160.396		Hormone-sensitive lipase	LIPE	-4.16188
F8VNY3;P45973	1	1	9.6026	0.000256502	0.000140892	4.14984	0.998522	Control	Remdesivir	10914.3	Chromobox protein homolog 5 (Fragment) OS=Homo sapiens OX=9606 GN=CBX5 PE=1 SV=1	186.009	231.7	296.138	159.87	210.781	233.948	605.806	1537.86	565.39	616.915	1658.7	486.671	112.717	184.986	263.412	86.7382	160.953	200.323	759.143	3072.21	731.238	785.733	3247.39	605.555		Chromobox protein homolog 5 (Fragment)	CBX5	-4.14984
A0A3B3ITE3;Q96CW5	2	1	7.389	1.89336e-05	2.04679e-05	4.06403	0.999999	Control	Remdesivir	68960.4	Gamma-tubulin complex component OS=Homo sapiens OX=9606 GN=TUBGCP3 PE=1 SV=1	117.979	151.451	124.691	82.4372	136.106	173.11	472.505	833.138	377.671	430.234	737.178	342.686	71.4924	120.917	110.911	44.7268	103.931	148.229	592.102	1664.37	488.455	547.967	1443.24	426.397		Gamma-tubulin complex component	TUBGCP3	-4.06403
P61586;C9JNR4;C9JX21;E9PQH6;P08134;Q5JR05;Q5JR07;Q5JR08;E9PN11;P62745;Q5JR06;C9JRM1;E9PLA2	6	1	50.7685	9.86467e-05	6.98551e-05	3.81004	0.999837	Control	Remdesivir	22110.3	Transforming protein RhoA OS=Homo sapiens OX=9606 GN=RHOA PE=1 SV=1	309.167	213.483	278.491	171.074	107.042	154.302	679.055	1224.33	627.539	537.359	1082.74	548.888	187.348	170.442	247.715	92.8175	81.7374	132.125	850.933	2445.86	811.619	684.408	2119.77	682.97		Transforming protein RhoA	RHOA	-3.81004
A0AVL1;Q13443;F8WC54;C9J6H5;C9JPM3	3	1	15.4834	7.39952e-05	5.681e-05	3.80888	0.999924	Control	Remdesivir	80991.5	ADAM9 protein OS=Homo sapiens OX=9606 GN=ADAM9 PE=1 SV=1	17.3144	67.5727	40.1671	33.4527	65.4901	31.9841	144.971	179.724	172.839	133.539	210.795	133.131	10.4922	53.9491	35.7282	18.15	50.0085	27.3871	181.666	359.037	223.539	170.082	412.692	165.652		ADAM9 protein	ADAM9	-3.80888
Q15046;H3BPV7;J3KRL2	4	1	22.0278	0.000203234	0.000118012	3.78592	0.999095	Control	Remdesivir	68504.4	Lysine--tRNA ligase OS=Homo sapiens OX=9606 GN=KARS1 PE=1 SV=3	125.005	30.7011	49.4336	69.1933	58.3915	43.8135	209.499	337.22	181.03	187.705	359.974	150.113	75.75	24.5114	43.9707	37.5413	44.5879	37.5162	262.527	673.668	234.133	239.07	704.752	186.783		Lysine--tRNA ligase	KARS1	-3.78592
F8W7C6	5	1	31.4198	0.000168688	0.000103575	3.76401	0.999401	Control	Remdesivir	18792.9	60S ribosomal protein L10 OS=Homo sapiens OX=9606 GN=RPL10 PE=1 SV=2	74.0346	70.7157	113.917	38.109	57.5633	79.2237	199.231	411.166	199.611	219.724	436.669	165.536	44.8633	56.4584	101.328	20.6763	43.9555	67.8369	249.659	821.39	258.164	279.851	854.905	205.974		60S rib	RPL10	-3.76401
A2A274;Q99798	9	1	46.9018	5.76412e-05	4.68587e-05	3.72545	0.999963	Control	Remdesivir	88618.5	Aconitate hydratase_ mitochondrial OS=Homo sapiens OX=9606 GN=ACO2 PE=1 SV=1	119.9	206.481	168.24	87.0212	100.037	130.922	456.346	800.186	419.526	322.71	671.286	357.252	72.6568	164.852	149.648	47.2139	76.3886	112.105	571.853	1598.54	542.588	411.019	1314.23	444.521		Aconitate hydratase_ mitochondrial	ACO2	-3.72545
Q9H4B7	10	1	75.6544	0.000140445	9.17791e-05	3.65264	0.999608	Control	Remdesivir	50897.3	Tubulin beta-1 chain OS=Homo sapiens OX=9606 GN=TUBB1 PE=1 SV=1	89.4181	83.2744	171.191	151.025	56.228	164.276	456.264	597.97	322.37	429.886	542.939	263.715	54.1854	66.4851	152.273	81.9395	42.9359	140.664	571.751	1194.57	416.932	547.524	1062.96	328.135		Tubulin beta-1 chain	TUBB1	-3.65264
A6NMH8;E9PIF1;E9PJK1;E9PRJ8;H0YDJ9;H0YDL9;P60033;E9PM31;H0YEE2	3	1	20.5614	0.000201405	0.000117622	3.65049	0.999112	Control	Remdesivir	30547.3	Tetraspanin OS=Homo sapiens OX=9606 GN=CD81 PE=1 SV=1	106.947	363.226	321.148	104.032	305.004	333.942	887.036	1118.55	919.848	795.901	1062.26	817.351	64.8076	289.995	285.657	56.443	232.902	285.945	1111.56	2234.54	1189.67	1013.7	2079.67	1017.01		Tetraspanin	CD81	-3.65049
Q6RI45	9	1	39.3586	0.00628086	0.00186349	3.6281	0.87287	Control	Remdesivir	205366	Bromodomain and WD repeat-containing protein 3 OS=Homo sapiens OX=9606 GN=BRWD3 PE=1 SV=2	164.785	14.5891	0	0	0	0	137.507	174.8	51.7235	133.558	128.775	24.4223	99.8559	11.6478	0	0	0	0	172.312	349.2	66.8958	170.106	252.114	30.3881		Bromodomain and WD repeat-containing protein 3	BRWD3	-3.6281
A0A0A0MT26;A0A2R8YEY8;M0R116;P13637;M0QXF2	20	1	121.336	9.71482e-05	6.92767e-05	3.55191	0.999843	Control	Remdesivir	135256	Sodium/potassium-transporting ATPase subunit alpha-3 OS=Homo sapiens OX=9606 GN=ATP1A3 PE=1 SV=1	32.1961	108.65	63.9877	28.3231	76.4602	78.6607	217.686	222.894	239.171	210.971	258.021	230.385	19.5101	86.7449	56.9164	15.3669	58.3853	67.3549	272.786	445.278	309.328	268.703	505.15	286.663		Sodium/potassium-transporting ATPase subunit alpha-3	ATP1A3	-3.55191
Q9H223	4	1	20.6508	0.000199408	0.000116964	3.54191	0.999131	Control	Remdesivir	61403.4	EH domain-containing protein 4 OS=Homo sapiens OX=9606 GN=EHD4 PE=1 SV=1	81.8614	86.9424	84.1541	108.914	48.6505	54.2029	215.166	437.46	163.467	228.189	422.657	179.074	49.6062	69.4136	74.8542	59.0917	37.1497	46.4124	269.628	873.92	211.418	290.633	827.473	222.818		EH domain-containing protein 4	EHD4	-3.54191
P10155	1	1	6.2805	0.00120687	0.000485696	3.50218	0.979611	Control	Remdesivir	61412.1	60 kDa SS-A/Ro ribonucleoprotein OS=Homo sapiens OX=9606 GN=RO60 PE=1 SV=2	221.147	56.0987	184.658	187.909	36.9732	154.523	429.16	626.861	384.103	445.027	647.808	413.455	134.01	44.7884	164.251	101.951	28.2329	132.313	537.786	1252.29	496.774	566.809	1268.27	514.453		60 kDa SS-A/Ro ribonucleoprotein	RO60	-3.50218
Q9UMX0	5	1	25.9202	0.000388654	0.000194551	3.36735	0.996683	Control	Remdesivir	62519.1	Ubiquilin-1 OS=Homo sapiens OX=9606 GN=UBQLN1 PE=1 SV=2	122.861	141.079	121.738	118.148	106.552	118.509	351.118	752.868	355.45	195.385	566.144	233.448	74.4511	112.636	108.284	64.1017	81.3636	101.475	439.99	1504.01	459.716	248.852	1108.39	290.475		Ubiquilin-1	UBQLN1	-3.36735
P63244;J3KPE3;H0Y8W2;H0YAF8;H0YAM7;D6RAC2;D6REE5;D6RF23;D6RHJ5;H0Y9P0	13	1	101.819	0.000130253	8.71243e-05	3.36301	0.999673	Control	Remdesivir	35533	Receptor of activated protein C kinase 1 OS=Homo sapiens OX=9606 GN=RACK1 PE=1 SV=3	847.494	327.42	766.336	879.912	252.631	584.191	2037.1	2182.52	1936.04	1891.36	2342.09	1912.74	513.563	261.407	681.648	477.402	192.91	500.226	2552.72	4360.04	2503.95	2408.94	4585.31	2379.98		Receptor of activated protein C kinase 1	RACK1	-3.36301
Q9P2J8;C9J5H1;J3QKY7	5	1	19.943	6.81195e-06	1.03193e-05	3.28171	1	Control	Remdesivir	102609	Zinc finger protein 624 OS=Homo sapiens OX=9606 GN=ZNF624 PE=1 SV=3	128.406	151.471	207.305	115.962	166.476	302.85	599.126	544.2	648.08	617.901	565.324	544.902	77.8112	120.932	184.395	62.9159	127.122	259.322	750.773	1087.15	838.185	786.989	1106.78	678.01		Zinc finger protein 624	ZNF624	-3.28171
Q13228;C9JVL0;F2Z2W8;F8WCR4;H0Y532	2	1	11.3841	0.00533147	0.0016338	3.27311	0.890155	Control	Remdesivir	52961.3	Methanethiol oxidase OS=Homo sapiens OX=9606 GN=SELENBP1 PE=1 SV=2	7.97333	137.471	48.5573	35.9538	107.006	65.844	230.387	266.887	172.027	187.069	263.657	198.401	4.83167	109.755	43.1912	19.507	81.7098	56.3803	288.701	533.164	222.488	238.26	516.183	246.866		Methanethiol oxidase	SELENBP1	-3.27311
Q9C0A6;E7EWN3;H0Y3R4;H7C1F2	8	1	38.6809	0.00408455	0.00130855	3.23671	0.914705	Control	Remdesivir	159112	Histone-lysine N-methyltransferase SETD5 OS=Homo sapiens OX=9606 GN=SETD5 PE=1 SV=2	15.2477	120.028	75.0231	22.9823	98.3041	106.232	258.523	160.014	274.742	273.651	159.69	290.468	9.2398	95.8289	66.7323	12.4692	75.0653	90.963	323.959	319.663	355.333	348.535	312.639	361.423		Histone-lysine N-methyltransferase SETD5	SETD5	-3.23671
A0A087WZF1;Q93052;C9J1K7;C9J2R5;C9J3U9;C9J4E3;C9J5C8;C9JE51;C9JIY7;C9JT42;C9JUT4	2	1	12.1089	0.000183702	0.000109808	3.22954	0.999275	Control	Remdesivir	64808.4	Lipoma-preferred partner OS=Homo sapiens OX=9606 GN=LPP PE=1 SV=1	87.011	240.488	296.896	146.301	156.469	244.459	586.421	906.855	476.43	478.134	761.935	574.031	52.7267	192.002	264.085	79.3764	119.48	209.323	734.852	1811.63	616.183	608.975	1491.71	714.255		Lipoma-preferred partner	LPP	-3.22954
A0A087WTV6;A0A087WZR9;Q96C36;J3KR12;J3QKT4	4	1	22.85	1.89184e-06	4.25051e-06	3.21644	1	Control	Remdesivir	26096.5	Pyrroline-5-carboxylate reductase OS=Homo sapiens OX=9606 GN=PYCR2 PE=1 SV=1	118.468	265.822	172.985	189.992	227.285	216.266	676.199	664.976	533.013	678.762	685.918	591.326	71.7888	212.229	153.868	103.081	173.556	185.183	847.354	1328.43	689.365	864.505	1342.88	735.775		Pyrroline-5-carboxylate reductase	PYCR2	-3.21644
P09486;E5RK62;F5GY03	2	1	9.9254	1.35823e-05	1.62021e-05	3.16304	1	Control	Remdesivir	35487.6	SPARC OS=Homo sapiens OX=9606 GN=SPARC PE=1 SV=1	90.4614	162.867	143.779	123.813	150.838	108.545	323.58	583.288	392.216	302.373	532.885	333.793	54.8176	130.031	127.89	67.1754	115.18	92.9443	405.483	1165.24	507.266	385.118	1043.28	415.332		SPARC	SPARC	-3.16304
Q9H3P7	2	1	9.0163	0.000468797	0.000224178	3.10624	0.995349	Control	Remdesivir	60878.6	Golgi resident protein GCP60 OS=Homo sapiens OX=9606 GN=ACBD3 PE=1 SV=4	102.288	390.945	375.413	192.938	331.319	484.1	807.915	1150.65	1022.47	868.811	1105.83	874.745	61.9842	312.125	333.926	104.68	252.996	414.521	1012.41	2298.66	1322.4	1106.56	2164.98	1088.43		Golgi resident protein GCP60	ACBD3	-3.10624
P62820;E7END7	11	1	95.6364	0.000126515	8.61951e-05	3.06063	0.999695	Control	Remdesivir	22905.9	Ras-related protein Rab-1A OS=Homo sapiens OX=9606 GN=RAB1A PE=1 SV=3	377.216	138.594	319.004	301.627	148.285	285.215	711.923	959.316	673.984	836.692	1027.89	595.202	228.585	110.651	283.751	163.65	113.231	244.221	892.12	1916.44	871.686	1065.65	2012.39	740.598		Ras-related protein Rab-1A	RAB1A	-3.06063
Q7Z4V5;A0A087WX58;K7EPS6	2	1	11.2206	1.84519e-06	4.25051e-06	2.9382	1	Control	Remdesivir	74488	Hepatoma-derived growth factor-related protein 2 OS=Homo sapiens OX=9606 GN=HDGFL2 PE=1 SV=1	138.765	109.755	146.904	113.7	121.66	195.163	336.61	471.824	399.886	338.994	501.373	378.115	84.0882	87.6265	130.67	61.6888	92.9003	167.113	421.81	942.567	517.186	431.759	981.582	470.481		Hepatoma-derived growth factor-related protein 2	HDGFL2	-2.9382
Q9NZR1;G5EA42	4	1	19.6413	0.0113574	0.00308585	2.88083	0.796102	Control	Remdesivir	39595.1	Tropomodulin-2 OS=Homo sapiens OX=9606 GN=TMOD2 PE=1 SV=1	48.3523	98.5899	121.381	10.5711	65.1973	114.943	235.023	230.597	299.66	192.444	104.04	260.636	29.3004	78.7128	107.967	5.73541	49.7849	98.4223	294.51	460.666	387.561	245.107	203.688	324.304		Tropomodulin-2	TMOD2	-2.88083
Q96Q42;H0Y696	3	1	13.4675	0.0165221	0.0042869	2.87571	0.736295	Control	Remdesivir	185459	Alsin OS=Homo sapiens OX=9606 GN=ALS2 PE=1 SV=2	2258.02	363.491	323.188	980.422	30.4751	223.255	2252.71	2634.3	1812.7	1535.58	2111.54	1670.35	1368.31	290.206	287.472	531.934	23.2709	191.167	2822.9	5262.57	2344.43	1955.8	4133.95	2078.38		Alsin	ALS2	-2.87571
Q9ULD4;E9PI60;E9PSF3;F6XDC4;H0Y7B4	2	1	7.3712	0.00222126	0.00079613	2.84669	0.95571	Control	Remdesivir	137399	Bromodomain and PHD finger-containing protein 3 OS=Homo sapiens OX=9606 GN=BRPF3 PE=1 SV=2	284.334	91.2213	196.723	215.931	54.7332	199.946	527.57	638.674	431.027	581.25	509.742	280.516	172.3	72.8297	174.983	117.155	41.7944	171.208	661.105	1275.89	557.463	740.309	997.965	349.041		Bromodomain and PHD finger-containing protein 3	BRPF3	-2.84669
A0A087WTN2;Q96JC4	1	1	4.5885	0.0150036	0.00393231	2.76038	0.75246	Control	Remdesivir	49237.1	Zinc finger protein 479 OS=Homo sapiens OX=9606 GN=ZNF479 PE=4 SV=1	272.296	236.787	373.907	72.7066	73.9091	169.959	383.014	1039.16	622.228	255.347	731.018	280.485	165.006	189.047	332.586	39.4474	56.4372	145.531	479.96	2075.94	804.749	325.222	1431.18	349.001		Zinc finger protein 479	ZNF479	-2.76038
Q5TIE3;H0YED8	6	1	24.3315	0.000917726	0.000390196	2.71735	0.986216	Control	Remdesivir	135114	von Willebrand factor A domain-containing protein 5B1 OS=Homo sapiens OX=9606 GN=VWA5B1 PE=1 SV=2	4946.26	2272.01	2510.66	4036.31	1722.41	2036.66	8909.36	10880.3	5163.69	7320.33	10512.6	4833.38	2997.33	1813.94	2233.21	2189.93	1315.24	1743.93	11164.4	21735.7	6678.38	9323.53	20581.5	6014.08		von Willebrand factor A domain-containing protein 5B1	VWA5B1	-2.71735
I3L0P9;Q8N137	2	1	9.9643	0.000326094	0.000168908	2.70259	0.997618	Control	Remdesivir	20295.8	Centrobin (Fragment) OS=Homo sapiens OX=9606 GN=CNTROB PE=1 SV=1	65.5156	56.1532	112.494	98.9595	123.671	192.298	303.276	226.488	308.751	328.51	359.35	227.847	39.701	44.8319	100.062	53.6911	94.4353	164.659	380.039	452.458	399.318	418.407	703.531	283.506		Centrobin (Fragment)	CNTROB	-2.70259
M0QYZ2;M0R0N4;P53680;M0QZ21;X6R390;M0R1S0	6	1	42.7114	1.2604e-07	6.74096e-07	2.68207	1	Control	Remdesivir	19157.1	AP complex subunit sigma OS=Homo sapiens OX=9606 GN=AP2S1 PE=1 SV=1	89.9706	101.402	105.518	75.0136	110.657	115.133	225.79	301.058	261.026	271.497	262.846	280.839	54.5202	80.9579	93.8572	40.6991	84.4983	98.5852	282.941	601.427	337.594	345.792	514.597	349.443		AP complex subunit sigma	AP2S1	-2.68207
P58004	1	1	4.8691	0.0064198	0.00189916	2.67771	0.870433	Control	Remdesivir	54893	Sestrin-2 OS=Homo sapiens OX=9606 GN=SESN2 PE=1 SV=1	69.9794	47.312	207.003	25.9046	58.5257	161.856	206.627	369.375	205.422	207.482	366.939	172.006	42.406	37.7732	184.127	14.0547	44.6904	138.593	258.927	737.904	265.679	264.259	718.388	214.024		Sestrin-2	SESN2	-2.67771
H3BS72;Q9P035;H3BMZ1;H3BPZ1;H3BRL8	2	1	12.4843	0.00132335	0.000523249	2.63346	0.976886	Control	Remdesivir	47403.4	Very-long-chain (3R)-3-hydroxyacyl-CoA dehydratase OS=Homo sapiens OX=9606 GN=HACD3 PE=1 SV=1	48.2789	138.703	67.9721	32.1395	109.61	121.193	180.016	276.008	263.676	199.875	236.072	208.21	29.256	110.738	60.4604	17.4375	83.6985	103.774	225.58	551.385	341.021	254.571	462.179	259.071		Very-long-chain (3R)-3-hydroxyacyl-CoA dehydratase	HACD3	-2.63346
Q92598;A0A0A0MSM0	14	1	70.8982	7.4639e-06	1.10724e-05	2.60835	1	Control	Remdesivir	97777.6	Heat shock protein 105 kDa OS=Homo sapiens OX=9606 GN=HSPH1 PE=1 SV=1	120.582	124.779	153.421	129.526	102.226	168.904	337.498	448.449	299.838	344.912	406.528	247.99	73.0699	99.6215	136.466	70.2752	78.0605	144.628	422.923	895.872	387.791	439.297	795.896	308.569		Heat shock protein 105 kDa	HSPH1	-2.60835
E9PB61;Q86V81	2	1	12.5424	8.73897e-06	1.19199e-05	2.60537	1	Control	Remdesivir	27557.7	THO complex subunit 4 OS=Homo sapiens OX=9606 GN=ALYREF PE=1 SV=1	222.663	146.095	253.726	180.278	167.277	260.99	491.645	691.524	489.22	483.076	599.097	452.719	134.929	116.64	225.687	97.8109	127.733	223.478	616.087	1381.47	632.725	615.269	1172.9	563.309		THO complex subunit 4	ALYREF	-2.60537
Q3V6T2;A0A2U3TZV9;A0A2R8Y4W8;A0A2R8Y4X4;A0A2R8YG73;A0A2R8Y7B1;A0A2R8YGU1;A0A087WXD9;A0A2R8YG52;A0A2R8Y7D9;A0A2R8Y5D7;A0A2R8Y6B2;A0A2R8Y7D4;A0A2R8Y820;A0A2R8Y885;A0A2R8YCU9;A0A2R8YDS8;H0Y470;H0Y7U8;H7C2C6;A0A2R8Y4C6;A0A2R8Y4Z5;H0Y7K3;A0A2R8Y846;A0A2R8YD99	19	1	70.1608	0.000336982	0.000173823	2.59158	0.997463	Control	Remdesivir	216726	Girdin OS=Homo sapiens OX=9606 GN=CCDC88A PE=1 SV=2	118.66	326.544	320.725	192.796	319.376	399.52	642.993	816.069	679.178	661.756	864.477	683.213	71.9054	260.708	285.282	104.603	243.877	342.098	805.743	1630.27	878.405	842.845	1692.46	850.108		Girdin	CCDC88A	-2.59158
Q96I99;H0Y852;E9PDQ8	4	1	20.2805	3.28623e-06	6.30128e-06	2.57674	1	Control	Remdesivir	46852.9	Succinate--CoA ligase [GDP-forming] subunit beta_ mitochondrial OS=Homo sapiens OX=9606 GN=SUCLG2 PE=1 SV=2	181.131	173.918	150.816	132.581	113.221	142.04	415.906	461.663	313.482	400.248	418.425	293.125	109.762	138.854	134.15	71.9324	86.456	121.625	521.177	922.271	405.437	509.776	819.186	364.73		Succinate--CoA ligase [GDP-forming] subunit beta_ mitochondrial	SUCLG2	-2.57674
E9PQN9;E9PS44;H7BYV1;P13164;Q01628;Q01629	1	1	7.0858	0.00377643	0.00123544	2.47784	0.921123	Control	Remdesivir	12561.9	Interferon-induced transmembrane protein 2 OS=Homo sapiens OX=9606 GN=IFITM2 PE=1 SV=1	66.7223	288.318	208.793	80.5537	321.22	227.585	390.77	548.777	418.757	502.562	607.579	488.093	40.4323	230.189	185.719	43.7049	245.285	194.875	489.68	1096.3	541.593	640.088	1189.51	607.324		Interferon-induced transmembrane protein 2	IFITM2	-2.47784
F8W1S1;Q7RTS7;Q14CN4	16	1	97.918	0.00421863	0.00134384	2.4747	0.911957	Control	Remdesivir	59863.5	Keratin_ type II cytoskeletal 74 OS=Homo sapiens OX=9606 GN=KRT74 PE=1 SV=1	95.655	136.768	144.354	40.8004	82.8065	110.036	180.134	351.105	266.098	131.291	369.645	212.333	57.9648	109.194	128.402	22.1365	63.2313	94.2206	225.728	701.406	344.154	167.219	723.686	264.201		Keratin_ type II cyt	KRT74	-2.4747
P49720;A0A087WUL2;A0A087WXQ8;A0A087WY10	6	1	44.1764	0.000754204	0.000334673	2.44593	0.98977	Control	Remdesivir	23234.1	Proteasome subunit beta type-3 OS=Homo sapiens OX=9606 GN=PSMB3 PE=1 SV=2	194.925	92.3924	197.924	316.003	161.106	250.063	431.336	651.063	376.672	495.457	622.911	388.038	118.12	73.7647	176.051	171.45	123.021	214.122	540.513	1300.64	487.163	631.039	1219.53	482.828		Proteasome subunit beta type-3	PSMB3	-2.44593
A0A494C0X0;K7EK42;Q99426;K7EP07;K7EL99	6	1	35.1281	0.000878089	0.000378892	2.3859	0.987093	Control	Remdesivir	31561.2	Tubulin-folding cofactor B OS=Homo sapiens OX=9606 GN=TBCB PE=1 SV=1	200.084	75.7529	191.727	268.686	116.781	137.591	368.004	471.897	345.342	329.352	513.03	335.896	121.247	60.48	170.539	145.777	89.1746	117.815	461.151	942.714	446.643	419.479	1004.4	417.948		Tubulin-folding cofactor B	TBCB	-2.3859
F8W031;F8VXJ7;Q9Y2B0;F8VP03;F8W1K5;F8W1U5;H0YIH9	5	1	33.0959	0.000257223	0.000140907	2.374	0.998513	Control	Remdesivir	29566.4	DUF3456 domain-containing protein (Fragment) OS=Homo sapiens OX=9606 PE=1 SV=1	54.649	46.1147	46.2475	44.9531	47.7734	36.2429	101.738	104.266	86.5769	90.3038	197.373	74.9203	33.1161	36.8173	41.1367	24.3896	36.4799	31.0337	127.489	208.293	111.973	115.015	386.415	93.2218		DUF3456 domain-containing protein (Fragment)	CNPY2	-2.374
F5GXW5;Q99622;U3KQ07	1	1	4.6127	5.55931e-05	4.55582e-05	2.36156	0.999967	Control	Remdesivir	10052.5	Protein C10 OS=Homo sapiens OX=9606 GN=C12orf57 PE=1 SV=1	126.149	95.2991	130.046	68.7147	70.4327	106.889	230.53	200.993	282.575	224.053	191.388	281.562	76.4433	76.0855	115.675	37.2816	53.7826	91.5258	288.88	401.526	365.465	285.366	374.696	350.342		Protein C10	C12orf57	-2.36156
A0A590UJZ8;A0A590UJF6	18	1	82.8674	0.0121352	0.00327964	2.36101	0.786142	Control	Remdesivir	208186	Ryanodine receptor 2 (Fragment) OS=Homo sapiens OX=9606 GN=RYR2 PE=1 SV=1	411.735	70.4875	354.151	467.445	68.1462	304.775	644.7	726.148	646.068	727.808	568.182	645.896	249.502	56.2762	315.014	253.615	52.0367	260.97	807.883	1450.63	835.582	926.972	1112.38	803.676		Ryanodine receptor 2 (Fragment)	RYR2	-2.36101
Q9UMS4	3	1	14.3425	0.00234903	0.000830267	2.3414	0.95274	Control	Remdesivir	55637.1	Pre-mRNA-processing factor 19 OS=Homo sapiens OX=9606 GN=PRPF19 PE=1 SV=1	401.083	300.693	509.79	526.481	192.862	596.429	800.818	1401.54	832.92	842.584	1389.6	650.042	243.047	240.069	453.453	285.646	147.27	510.704	1003.52	2799.88	1077.24	1073.16	2720.54	808.834		Pre-mRNA-processing factor 19	PRPF19	-2.3414
Q9C0C2;E9PKE7;E9PKK0	4	1	16.8327	0.000545718	0.000250358	2.33276	0.993954	Control	Remdesivir	182822	182 kDa tankyrase-1-binding protein OS=Homo sapiens OX=9606 GN=TNKS1BP1 PE=1 SV=4	164.407	181.917	236.252	281.884	312.303	468.13	429.799	705.917	713.332	663.036	763.28	561.783	99.6269	145.24	210.144	152.938	238.476	400.846	538.587	1410.22	922.577	844.476	1494.34	699.015		182 kDa tankyrase-1-binding protein	TNKS1BP1	-2.33276
H0YLA2;P37108	2	1	13.764	1.76394e-05	1.94101e-05	2.27807	0.999999	Control	Remdesivir	13286.3	Signal recognition particle 14 kDa protein OS=Homo sapiens OX=9606 GN=SRP14 PE=1 SV=1	531.71	334.72	553.236	470.48	440.5	551.632	1034.52	1217.32	919.407	1180.63	1365.4	848.747	322.204	267.235	492.097	255.262	336.367	472.347	1296.37	2431.85	1189.1	1503.71	2673.16	1056.08		Signal recognition particle 14 kDa protein	SRP14	-2.27807
O00571;A0A0D9SF53;A0A0D9SFB3;A0A0D9SG12;A0A2R8Y4A4;A0A2R8Y5G6;A0A2R8Y645;A0A2R8YCW1;A0A2R8YF78;A0A2R8YFR4;A0A2R8YFS5;A0A2U3TZJ9;F6S8Q4;A0A2R8YDH3;O15523;A0A0J9YVQ7;A0A087WVZ1;A0A2R8Y650;A0A2R8YCU0;C9J081;C9J8G5	10	1	54.7129	7.03957e-05	5.50725e-05	2.27492	0.999934	Control	Remdesivir	73642.7	ATP-dependent RNA helicase DDX3X OS=Homo sapiens OX=9606 GN=DDX3X PE=1 SV=3	164.524	92.033	204.076	181.179	126.712	216.74	362.016	375.7	374.793	361.505	378.399	388.985	99.6982	73.4778	181.523	98.2998	96.7575	185.588	453.647	750.54	484.733	460.43	740.825	484.005		ATP-dependent RNA helicase DDX3X	DDX3X	-2.27492
P09429;Q5T7C4;B2RPK0;P26583	5	1	29.7676	0.00054071	0.000248622	2.25865	0.994048	Control	Remdesivir	25064.9	High mobility group protein B1 OS=Homo sapiens OX=9606 GN=HMGB1 PE=1 SV=3	239.285	382.923	363.941	329.26	503.524	532.229	655.689	1113.91	745.362	745.916	1302	747.569	145.001	305.721	323.722	178.642	384.493	455.732	821.652	2225.28	964.003	950.035	2549.03	930.185		High mobility group protein B1	HMGB1	-2.25865
A0A024RBT2;Q9NR28;A0A2U3TZH2;H7BZK7;H7BZQ7	2	1	11.0269	0.000450265	0.000218399	2.20364	0.99567	Control	Remdesivir	18919.1	Diablo homolog_ mitochondrial OS=Homo sapiens OX=9606 GN=DIABLO PE=1 SV=1	171.024	169.87	162.771	156.915	161.158	159.507	351.47	512.368	227.5	288.764	523.456	258.756	103.637	135.622	144.783	85.1353	123.061	136.581	440.432	1023.56	294.233	367.784	1024.81	321.965		Diablo homolog_ mitochondrial	DIABLO	-2.20364
Q53Z42;A0A140T913;A0A140T933;A0A140T955;A0A140T9I0;A0A140T9X5;A0A1W2PPQ2;A0A1W2PRT9	8	1	50.2161	0.000202904	0.000118012	2.19753	0.999098	Control	Remdesivir	41207.1	HLA class I antigen OS=Homo sapiens OX=9606 GN=HLA-A PE=1 SV=1	200.298	244.954	176.558	183.826	300.231	259.142	442.533	614.53	429.337	455.26	709.75	348.239	121.376	195.568	157.047	99.7362	229.257	221.895	554.544	1227.65	555.276	579.842	1389.54	433.307		HLA class I antigen	HLA-A	-2.19753
O75923	25	1	115.641	1.17477e-05	1.46475e-05	2.17887	1	Control	Remdesivir	239405	Dysferlin OS=Homo sapiens OX=9606 GN=DYSF PE=1 SV=1	81.0646	78.3972	97.5907	50.2191	71.7397	80.9527	156.936	190.92	178.59	152.214	174.334	149.207	49.1234	62.5912	86.8059	27.2467	54.7807	69.3175	196.659	381.403	230.976	193.868	341.31	185.655		Dysferlin	DYSF	-2.17887
Q9UPS8;E7ESJ3;A0A6Q8PG48;A0A6Q8PFU2;A0A6Q8PGX8;H0Y4T9;A0A6Q8PGH2	25	1	116.062	0.000357534	0.000182483	2.15401	0.997161	Control	Remdesivir	197609	Ankyrin repeat domain-containing protein 26 OS=Homo sapiens OX=9606 GN=ANKRD26 PE=1 SV=4	131.115	207.504	221.168	154.656	233.165	223.951	385.74	369.244	480.48	434.624	269.56	583.895	79.4526	165.668	196.727	83.9097	178.046	191.762	483.376	737.644	621.422	553.559	527.741	726.529		Ankyrin repeat domain-containing protein 26	ANKRD26	-2.15401
Q9NNW7;A0A182DWF2;A0A182DWF3;A0A096LPK7;E7EWK1;A0A096LPD9;D3YTF8;A0A0U1RQX0;A0A096LNY7	11	1	67.3306	9.13155e-05	6.5763e-05	2.15081	0.999866	Control	Remdesivir	57041	Thioredoxin reductase 2_ mitochondrial OS=Homo sapiens OX=9606 GN=TXNRD2 PE=1 SV=3	228.243	141.934	219.038	139.611	160.882	259.57	432.266	397.749	412.194	485.662	434.153	309.857	138.31	113.318	194.832	75.7469	122.85	222.263	541.679	794.589	533.104	618.563	849.979	385.549		Thioredoxin reductase 2_ mitochondrial	TXNRD2	-2.15081
H0YJZ6;Q9UPY3	4	1	15.3117	0.0127388	0.00342455	2.0885	0.778672	Control	Remdesivir	197826	Endoribonuclease Dicer OS=Homo sapiens OX=9606 GN=DICER1 PE=1 SV=2	110.532	37.4981	199.574	203.395	103.332	217.896	301.768	216.93	338.093	353.212	248.199	363.442	66.9799	29.9379	177.519	110.353	78.9044	186.578	378.149	433.364	437.267	449.868	485.92	452.223		Endoribonuclease Dicer	DICER1	-2.0885
P36871;A0A3B3ITK7	10	1	51.1712	5.31007e-05	4.4229e-05	2.07183	0.999971	Control	Remdesivir	61734.4	Phosphoglucomutase-1 OS=Homo sapiens OX=9606 GN=PGM1 PE=1 SV=3	192.697	219.753	227.311	223.397	151.625	346.025	463.887	512.349	499.526	453.611	458.614	431.37	116.77	175.448	202.19	121.205	115.782	296.291	581.303	1023.53	646.055	577.741	897.869	536.745		Ph	PGM1	-2.07183
P10586;H0Y6Z7;H0Y4H1;H0Y380;H0Y7Z9	9	1	39.5249	0.0258291	0.00628665	2.05017	0.655097	Control	Remdesivir	214077	Receptor-type tyrosine-protein phosphatase F OS=Homo sapiens OX=9606 GN=PTPRF PE=1 SV=2	274.376	143.569	300.582	220.179	134.536	228.45	348.661	676.152	253.741	332.142	815.674	242.323	166.266	114.624	267.364	119.46	102.732	195.615	436.912	1350.76	328.173	423.032	1596.92	301.517		Receptor-type tyr	PTPRF	-2.05017
E5RHK8;Q9UQ16;E5RIK2	8	1	30.26	9.48689e-06	1.2656e-05	2.04846	1	Control	Remdesivir	73289.4	Dynamin GTPase OS=Homo sapiens OX=9606 GN=DNM3 PE=1 SV=1	1198.34	923.711	1002.27	1135.3	725.749	827.135	2090.96	2264.14	1866.6	1765.38	2141.03	1778.58	726.165	737.478	891.507	615.966	554.184	708.252	2620.22	4523.1	2414.14	2248.47	4191.67	2213.05		Dynamin GTPase	DNM3	-2.04846
O76094;R4GNC1;D6RDY6	5	1	21.0115	0.00336613	0.0011215	2.00421	0.929896	Control	Remdesivir	75176.6	Signal recognition particle subunit SRP72 OS=Homo sapiens OX=9606 GN=SRP72 PE=1 SV=3	57.1331	100.34	170.635	138.718	145.208	189.11	222.852	265.186	268.539	227.985	378.679	242.42	34.6214	80.1097	151.778	75.2622	110.881	161.93	279.259	529.764	347.311	290.373	741.373	301.638		Signal recognition particle subunit SRP72	SRP72	-2.00421
P10809;E7ESH4;E7EXB4;C9JL25;C9JCQ4;C9JL19;C9J0S9	29	22	264.869	2.65829e-06	5.62767e-06	2.03287	1	Remdesivir	Control	61225.9	60 kDa heat shock protein_ mitochondrial OS=Homo sapiens OX=9606 GN=HSPD1 PE=1 SV=2	12347.8	15683	11243	13155.3	16827.6	11838	7149.3	6720.24	5878.34	7305.24	6685.39	6153.22	7482.51	12521.1	10000.5	7137.5	12849.6	10136.6	8958.88	13425.1	7602.67	9304.32	13088.6	7656.32		60 kDa heat shock protein_ mitochondrial	HSPD1	2.03287
P14625;A0A1W2PRR1;Q96GW1;H0YIV0;F8W026;F8VPC7	48	18	436.319	1.55325e-08	1.1556e-07	2.50882	1	Remdesivir	Control	92754.2	Endoplasmin OS=Homo sapiens OX=9606 GN=HSP90B1 PE=1 SV=1	30090.4	38429.6	31563.9	32007.2	40352	32466.1	14813.7	12467.7	13666.6	14250	12558.3	13919.4	18234.1	30681.6	28075.8	17365.7	30812.9	27799.8	18563.2	24906.8	17675.5	18149.4	24586.4	17319.6		Endoplasmin	HSP90B1	2.50882
P04264;F8VP67;A0A1W2PS58;K7EPI4	35	15	310.174	0.00843557	0.00238442	2.65385	0.837445	Remdesivir	Control	66209.9	Keratin_ type II cytoskeletal 1 OS=Homo sapiens OX=9606 GN=KRT1 PE=1 SV=6	36939.9	39651	11615.7	39242.8	41676.7	12452.7	10941.2	13823.4	8913.87	11236	14210.4	9296.04	22384.8	31656.8	10332	21291.4	31824.5	10662.9	13710.5	27615.2	11528.6	14310.7	27821	11566.9		Keratin_ type II cyt	KRT1	2.65385
P11021	41	11	371.205	7.87802e-06	1.14363e-05	2.18451	1	Remdesivir	Control	72447.1	Endoplasmic reticulum chaperone BiP OS=Homo sapiens OX=9606 GN=HSPA5 PE=1 SV=2	28630.2	45335.9	33175	31201.7	48264.7	35676.3	16219.3	18666	15639.8	16841.2	18662	15726.3	17349.3	36195.5	29508.9	16928.7	36855.1	30548.6	20324.7	37289.2	20227.5	21449.7	36536.3	19567.9		Endoplasmic reticulum chaperone BiP	HSPA5	2.18451
P35908	25	8	201.23	0.0150145	0.00393231	3.73329	0.752339	Remdesivir	Control	65718.1	Keratin_ type II cytoskeletal 2 epidermal OS=Homo sapiens OX=9606 GN=KRT2 PE=1 SV=2	9282.15	21631.4	3128.31	9931.22	22338.6	3273.78	3032.36	3404.07	2686.62	3235.03	3496.66	2784.4	5624.78	17270.2	2782.6	5388.24	17057.8	2803.24	3799.89	6800.36	3474.7	4120.3	6845.71	3464.58		Keratin_ type II cyt	KRT2	3.73329
P13645;A0A2R8Y4E6;I3L104;I3NI51;O95263	23	7	227.004	0.00773081	0.00223177	2.72602	0.848505	Remdesivir	Control	59055.3	Keratin_ type I cytoskeletal 10 OS=Homo sapiens OX=9606 GN=KRT10 PE=1 SV=6	14021.4	23304.8	5841.8	15417.2	23828.6	6015.28	5363.07	5725.18	4844.56	5642.43	5725.27	5138.39	8496.66	18606.2	5196.22	8364.71	18195.6	5150.71	6720.53	11437.2	6265.63	7186.48	11208.8	6393.59		Keratin_ type I cyt	KRT10	2.72602
P45880;A0A0A0MR02;Q5JSD1;Q5JSD2;A2A3S1	10	6	73.5832	8.83769e-10	1.71089e-08	2.66924	1	Remdesivir	Control	32079.8	Voltage-dependent anion-selective channel protein 2 OS=Homo sapiens OX=9606 GN=VDAC2 PE=1 SV=2	11112.7	13645.8	11870.9	11880.1	14674.5	12613	4860.47	4716.47	4490.37	5010.3	4713.55	4605.39	6734.06	10894.6	10559.1	6445.63	11205.5	10800.2	6090.72	9422.15	5807.56	6381.37	9228.13	5730.4		Voltage-dependent anion-selective channel protein 2	VDAC2	2.66924
P21796;C9JI87	15	5	98.3216	3.63126e-07	1.53749e-06	2.19814	1	Remdesivir	Control	30886.7	Voltage-dependent anion-selective channel protein 1 OS=Homo sapiens OX=9606 GN=VDAC1 PE=1 SV=2	7303.72	10278.7	9111.7	8020.16	10863.2	9225.68	4173.97	4278.8	3800.55	4412.62	4421.68	3843.99	4425.89	8206.37	8104.76	4351.39	8295.21	7899.68	5230.46	8547.81	4915.39	5620.13	8656.7	4783		Voltage-dependent anion-selective channel protein 1	VDAC1	2.19814
A0A0G2JIW1;P0DMV8;P0DMV9;V9GZ37	28	5	241.157	3.21853e-05	2.93326e-05	2.15444	0.999994	Remdesivir	Control	70394.5	Heat shock 70 kDa protein 1B OS=Homo sapiens OX=9606 GN=HSPA1B PE=1 SV=1	10300.4	6104.14	9009.67	9988.41	6013.13	8974.3	4077.76	4269.27	3959.11	4027.99	3315.9	3738.89	6241.83	4873.46	8014.01	5419.27	4591.64	7684.44	5109.89	8528.77	5120.45	5130.25	6491.83	4652.22		Heat shock 70 kDa protein 1B	HSPA1B	2.15444
Q70UQ0	15	4	85.9301	6.38978e-08	3.93522e-07	2.30526	1	Remdesivir	Control	39423.1	Inhibitor of nuclear factor kappa-B kinase-interacting protein OS=Homo sapiens OX=9606 GN=IKBIP PE=1 SV=1	3869.76	4288.23	3879.38	4196.75	4455.56	4255.51	1626.83	2096.35	1595.26	1704.06	2152.36	1646.12	2344.99	3423.66	3450.67	2276.97	3402.28	3643.87	2038.6	4187.91	2063.21	2170.37	4213.86	2048.23		Inhibitor of nuclear factor kappa-B kinase-interacting protein	IKBIP	2.30526
I3L1P8;Q02978	10	4	64.1274	8.82495e-05	6.45156e-05	2.09477	0.999878	Remdesivir	Control	32353.6	Mitochondrial 2-oxoglutarate/malate carrier protein (Fragment) OS=Homo sapiens OX=9606 GN=SLC25A11 PE=1 SV=1	873.482	1516.83	1085.59	962.182	1514.76	1048.93	647.376	493.918	552.943	644.857	429.151	574.254	529.311	1211.02	965.619	522.038	1156.67	898.169	811.236	986.706	715.141	821.322	840.187	714.533		Mitochondrial 2-oxoglutarate/malate carrier protein (Fragment)	SLC25A11	2.09477
A0A3B3IUB5;Q8TCT9;A0A075B6F6;A0A0S2Z6F0;A0A3B3IT72;A0A0C4DGU3	7	3	48.9642	1.39838e-06	3.6909e-06	2.02614	1	Remdesivir	Control	46599	Minor histocompatibility antigen H13 OS=Homo sapiens OX=9606 GN=HM13 PE=1 SV=1	3113.97	4401.15	3537.05	3316.31	4585.89	3669.1	1737.43	1910.85	1714.93	2053.06	1910.77	1838.75	1887	3513.81	3146.17	1799.28	3501.8	3141.74	2177.2	3817.32	2217.98	2614.87	3740.89	2287.92		Minor histocompatibility antigen H13	HM13	2.02614
P43251;A0A5F9ZH80;C9JSN9;A0A5F9ZH15;A0A2R8Y5J9;A0A5F9ZH97;A0A5F9ZHE9;A0A5F9ZHF5;A0A5F9ZHR1	8	2	39.9978	1.5921e-08	1.1556e-07	17.8083	1	Remdesivir	Control	62045.5	Biotinidase OS=Homo sapiens OX=9606 GN=BTD PE=1 SV=2	7458.34	2869.23	4573.37	5281.11	2675.69	4115.32	235.542	285.582	192.884	291.096	297.826	211.703	4519.59	2290.75	4067.96	2865.3	2043.17	3523.83	295.16	570.51	249.464	370.755	583.08	263.418		Biotinidase	BTD	17.8083
O95757;E9PDE8;D6RJ96	19	2	94.3398	3.19184e-06	6.23742e-06	4.86351	1	Remdesivir	Control	95539.2	Heat shock 70 kDa protein 4L OS=Homo sapiens OX=9606 GN=HSPA4L PE=1 SV=3	1241.07	655.587	1109.43	1289.55	746.034	1331.36	235.646	156.003	262.926	305.739	150.322	199.743	752.062	523.411	986.828	699.655	569.674	1140.01	295.291	311.648	340.051	389.404	294.298	248.536		Heat shock 70 kDa protein 4L	HSPA4L	4.86351
P69905;A0A2R8Y7C0;G3V1N2;P02008	5	2	42.2714	1.50756e-06	3.87833e-06	3.78281	1	Remdesivir	Control	15314.6	Hemoglobin subunit alpha OS=Homo sapiens OX=9606 GN=HBA1 PE=1 SV=2	7720.86	8279.67	6313.33	7873.26	8895.11	6190.38	2863.73	1488.59	1551.17	2739.36	1612.39	1712.73	4678.67	6610.37	5615.64	4271.69	6792.34	5300.64	3588.58	2973.77	2006.19	3488.98	3156.72	2131.12		Hemoglobin subunit alpha	HBA1	3.78281
Q96NL6;A0A494C0G8;D6RBP0	10	2	42.1785	2.75278e-07	1.33205e-06	3.55443	1	Remdesivir	Control	81252.7	Sodium channel and clathrin linker 1 OS=Homo sapiens OX=9606 GN=SCLT1 PE=1 SV=2	319.198	491.177	443.82	346.811	532.541	510.474	110.261	112.193	108.877	126.201	129.775	156.561	193.427	392.149	394.773	188.164	406.65	437.104	138.17	224.128	140.815	160.735	254.071	194.805		Sodium channel and clathrin linker 1	SCLT1	3.55443
P31689	8	2	42.4543	0.000304641	0.000161233	3.46437	0.997913	Remdesivir	Control	45609.6	DnaJ homolog subfamily A member 1 OS=Homo sapiens OX=9606 GN=DNAJA1 PE=1 SV=2	334.333	256.728	345.016	529.922	703.498	924.062	121.058	133.3	132.8	193.007	174.66	138.14	202.598	204.968	306.888	287.512	537.194	791.248	151.699	266.294	171.754	245.824	341.948	171.885		DnaJ homolog subfamily A member 1	DNAJA1	3.46437
A0A6Q8PGJ3;Q12840;A0A6Q8PEZ8;J3KNA1	30	2	138.316	3.41775e-11	1.73651e-09	3.21724	1	Remdesivir	Control	119064	Kinesin heavy chain isoform 5A OS=Homo sapiens OX=9606 GN=KIF5A PE=1 SV=1	3579.29	3228.67	3419.83	3932.44	3336.72	3388.62	1034.63	1061.49	1112.69	987.065	1115.91	1179.99	2168.97	2577.73	3041.9	2133.57	2547.93	2901.58	1296.5	2120.56	1439.07	1257.17	2184.71	1468.24		Kinesin heavy chain isoform 5A	KIF5A	3.21724
P13796;Q5TBN3	15	2	84.9319	2.77243e-05	2.63296e-05	3.11469	0.999996	Remdesivir	Control	70858.8	Plastin-2 OS=Homo sapiens OX=9606 GN=LCP1 PE=1 SV=6	2639.82	1781.83	1467.06	2867.38	1821.94	1629.44	771.314	442.52	746.667	786.825	453.762	718.241	1599.68	1422.59	1304.93	1555.72	1391.24	1395.25	966.544	884.028	965.69	1002.14	888.369	893.692		Plastin-2	LCP1	3.11469
P00403	4	2	25.4958	3.15155e-06	6.23742e-06	2.75235	1	Remdesivir	Control	25736.2	Cytochrome c oxidase subunit 2 OS=Homo sapiens OX=9606 GN=MT-CO2 PE=1 SV=1	2752.57	4709.2	3307.23	2919.1	5065.88	3445.91	1341.11	1391.12	1206.96	1445.91	1425.92	1254.77	1668	3759.76	2941.75	1583.78	3868.33	2950.63	1680.56	2779.06	1561	1841.58	2791.65	1561.29		Cytochrome c oxidase subunit 2	MT-CO2	2.75235
A0A590UK15;Q13423;A0A590UJM2;A0A590UK29;E9PCX7;A0A590UJA4;A0A590UJI3;A0A590UKC7;D6RAI5;D6RHU2	12	2	62.9358	6.38276e-07	2.05904e-06	2.36102	1	Remdesivir	Control	108796	Proton-translocating NAD(P)(+) transhydrogenase OS=Homo sapiens OX=9606 GN=NNT PE=1 SV=1	1006.4	1368.22	1152.93	1007.21	1509.42	1120.39	543.483	541.308	439.161	533.991	516.785	459.792	609.856	1092.37	1025.52	546.467	1152.6	959.356	681.046	1081.38	567.982	680.118	1011.75	572.109		Proton-translocating NAD(P)(+) transhydrogenase	NNT	2.36102
P80303;E9PKG6;Q2L696;A0A2R8Y6G7;E9PLE9;E9PLR0;H0YD18;H0YEG8	6	2	39.5669	1.54369e-08	1.1556e-07	2.3074	1	Remdesivir	Control	50336.9	Nucleobindin-2 OS=Homo sapiens OX=9606 GN=NUCB2 PE=1 SV=3	964.747	1185.6	1056.72	900.176	1179.56	971.932	468.816	465.266	426.921	471.661	418.557	461.241	584.616	946.563	939.945	488.396	900.718	832.237	587.479	929.468	552.151	600.731	819.446	573.913		Nucleobindin-2	NUCB2	2.3074
A0A3B3IS40;A0A3B3IT25;A0A3B3ITE7;Q9UGL1;A0A3B3ITA8;A0A3B3ISE6;A0A3B3ITJ7;B3KV94;A0A3B3IS31;A0A3B3IT85;A0A3B3ITA9;A0A3B3ITR3	23	2	116.856	1.25007e-05	1.53974e-05	2.17594	1	Remdesivir	Control	178248	[Histone H3]-trimethyl-L-lysine(4) demethylase OS=Homo sapiens OX=9606 GN=KDM5B PE=1 SV=1	1374.24	1075.36	1356.06	1323.17	1203.55	1349.75	657.95	413.909	693.862	609.084	458.56	697.109	832.759	858.548	1206.2	717.895	919.032	1155.75	824.486	826.872	897.396	775.76	897.763	867.398		[Histone H3]-trimethyl-L-lysine(4) demethylase	KDM5B	2.17594
P07093;C9JN98	8	2	48.3052	1.13782e-05	1.42744e-05	2.17276	1	Remdesivir	Control	44230.4	Glia-derived nexin OS=Homo sapiens OX=9606 GN=SERPINE2 PE=1 SV=1	1964.41	1729.52	1525.53	1965.71	1876.37	1557.48	914.756	649.744	891.267	958.916	577.142	895.523	1190.39	1380.83	1356.95	1066.51	1432.8	1333.63	1146.29	1298	1152.71	1221.32	1129.92	1114.28		Glia-derived nexin	SERPINE2	2.17276
A0A3B3IRT8;C9IZQ1;C9J3L8;C9J5W0;E9PAL7;P43307	2	2	14.5944	3.39532e-07	1.48382e-06	2.12273	1	Remdesivir	Control	32449.6	Signal sequence receptor subunit alpha OS=Homo sapiens OX=9606 GN=SSR1 PE=1 SV=1	4458.03	6017.84	4578.53	4882.87	6257.04	4688.43	2335.03	2520.74	2301.5	2372.39	2605.49	2413.46	2701.47	4804.56	4072.55	2649.23	4777.9	4014.57	2926.06	5035.7	2976.6	3021.59	5100.99	3003.02		Signal sequence receptor subunit alpha	SSR1	2.12273
E9PKX1	6	1	26.4916	7.93809e-14	1.61329e-11	9999999	1	Remdesivir	Control	105060	Terminal uridylyltransferase 4 (Fragment) OS=Homo sapiens OX=9606 GN=TUT4 PE=1 SV=1	897.253	568.477	865.289	1125.64	480.001	881.221	0	0	0	0	0	0	543.716	453.864	769.666	610.725	366.53	754.564	0	0	0	0	0	0		Terminal uridylyltransferase 4 (Fragment)	TUT4	9999999
P07910	14	1	105.553	2.91445e-11	1.73651e-09	9999999	1	Remdesivir	Control	33727.1	Heterogeneous nuclear ribonucleoproteins C1/C2 OS=Homo sapiens OX=9606 GN=HNRNPC PE=1 SV=4	147.152	394.263	511.594	355.188	219.673	556.569	0	0	0	0	0	0	89.1706	314.774	455.058	192.709	167.743	476.574	0	0	0	0	0	0		Heterogeneous nuclear ribonucleoproteins C1/C2	HNRNPC	9999999
B1ALD9;Q15063	2	1	6.3038	1.16201e-10	4.72323e-09	405.372	1	Remdesivir	Control	90770.8	Periostin OS=Homo sapiens OX=9606 GN=POSTN PE=1 SV=1	4537.66	5556.41	4664.52	4888.24	5397.22	4423.85	6.87261	13.6069	11.8871	6.8734	26.8092	6.64415	2749.72	4436.16	4149.04	2652.15	4121.34	3788.01	8.61216	27.1827	15.374	8.75431	52.4867	8.26718		Peri	POSTN	405.372
P07911;X6RBG4	3	1	18.9056	2.33345e-08	1.63531e-07	25.2466	1	Remdesivir	Control	72498.3	Uromodulin OS=Homo sapiens OX=9606 GN=UMOD PE=1 SV=1	641.733	687.073	796.511	687.032	739.562	822.724	28.3367	53.0601	17.9158	12.2254	35.1832	26.5549	388.876	548.55	708.488	372.753	564.732	704.475	35.5091	105.999	23.1712	15.5709	68.8813	33.0417		Uromodulin	UMOD	25.2466
A0A0G2JNN7;A0A0G2JP53;A0A0G2JR31;A0A0G2JRZ1;P07202;A0A0G2JR90;A0A0G2JR79;C9J511;E9PFM6;H0Y6H4	5	1	24.0729	1.72696e-09	2.92482e-08	15.1804	1	Remdesivir	Control	99654.4	Thyroid peroxidase OS=Homo sapiens OX=9606 GN=TPO PE=1 SV=1	3012.92	2162.33	2797.54	2275.4	1705.47	2650.63	111.036	187.513	178.985	137.319	215.708	131.489	1825.76	1726.38	2488.38	1234.54	1302.3	2269.66	139.141	374.597	231.487	174.896	422.311	163.609		Thyroid peroxidase	TPO	15.1804
D6RFN0;Q9BT78;D6RAX7;D6RD63	15	1	71.5692	6.33206e-07	2.05904e-06	12.0641	1	Remdesivir	Control	50026.8	COP9 signalosome complex subunit 4 OS=Homo sapiens OX=9606 GN=COPS4 PE=1 SV=1	192.561	438.021	503.327	285.72	621.894	651.491	32.3422	45.4129	32.7901	26.9834	53.1507	32.5461	116.688	349.71	447.704	155.019	474.88	557.853	40.5285	90.7219	42.4085	34.3674	104.058	40.4965		COP9 signal	COPS4	12.0641
F5H7W1;H0Y2X0;H7C244;Q5H9S7	1	1	4.4767	0.0389473	0.0091148	9.72882	0.573138	Remdesivir	Control	52003.2	DDB1- and CUL4-associated factor 17 OS=Homo sapiens OX=9606 GN=DCAF17 PE=1 SV=1	3246.75	144.894	671.393	788.907	54.3977	163.892	69.5899	97.6843	82.3118	89.3569	114.188	68.0249	1967.46	115.681	597.198	428.026	41.5383	140.336	87.2041	195.145	106.457	113.809	223.557	84.642		DDB1- and CUL4-associated factor 17	DCAF17	9.72882
O15357;A0A0A0MTP6;F5GY16	6	1	21.8757	1.38256e-08	1.1556e-07	8.09215	1	Remdesivir	Control	139397	Phosphatidylinositol 3_4_5-trisphosphate 5-phosphatase 2 OS=Homo sapiens OX=9606 GN=INPPL1 PE=1 SV=2	377.129	324.016	421.635	339.562	299.865	367.047	39.6076	35.6468	65.496	51.5723	42.3689	28.4342	228.532	258.689	375.04	184.232	228.978	314.291	49.6328	71.2121	84.7083	65.6851	82.9493	35.3801		Ph	INPPL1	8.09215
P29122;A0A087WY68;A0A087WZR0;H0Y3Q0;H0YMW5	6	1	32.7948	9.26012e-10	1.71089e-08	5.15645	1	Remdesivir	Control	109614	Proprotein convertase subtilisin/kexin type 6 OS=Homo sapiens OX=9606 GN=PCSK6 PE=1 SV=1	1263.33	1166.64	1413.13	1433.14	1269.62	1537.54	259.581	225.791	217.804	311.928	309.584	242.944	765.552	931.432	1256.97	777.559	969.489	1316.55	325.284	451.064	281.693	397.287	606.1	302.29		Proprotein convertase subtilisin/kexin type 6	PCSK6	5.15645
Q9P0L0;E5RK64	6	1	47.2858	0.0234555	0.00581339	4.00377	0.673417	Remdesivir	Control	28121.4	Vesicle-associated membrane protein-associated protein A OS=Homo sapiens OX=9606 GN=VAPA PE=1 SV=3	331.044	84.5663	49.6231	464.301	112.438	123.765	51.9286	61.4891	11.9188	94.5621	61.3265	9.93497	200.606	67.5165	44.1392	251.909	85.8579	105.976	65.0724	122.838	15.415	120.439	120.064	12.3619		Vesicle-associated membrane protein-associated protein A	VAPA	4.00377
P61006;H0YNE9;Q92930;H0YMN7;F5H157;Q15286;A0A2R8YFB8;A0A494C0Z5;E9PI18;G3V196;P59190;Q9H082;A0A2R8Y7G7;A0A2R8YDI9;G3V562;H0YL94;H0YLJ8;J3QSF4;M0R257	14	1	110.309	8.04881e-06	1.14391e-05	2.97248	1	Remdesivir	Control	23839.3	Ras-related protein Rab-8A OS=Homo sapiens OX=9606 GN=RAB8A PE=1 SV=1	1048.25	1037.91	1608.44	1537.58	1141.97	1860.11	403.333	383.396	575.824	483.448	367.155	557.013	635.219	828.656	1430.69	834.224	872.011	1592.76	505.422	765.915	744.734	615.744	718.812	693.08		Ras-related protein Rab-8A	RAB8A	2.97248
Q6ZU15	4	1	25.5344	0.0245329	0.00604191	2.90064	0.664932	Remdesivir	Control	50481.2	Septin-14 OS=Homo sapiens OX=9606 GN=SEPTIN14 PE=1 SV=2	240.597	209.138	41.8274	202.965	314.853	76.9836	57.8443	41.1812	87.8229	72.9518	53.2382	61.4867	145.796	166.973	37.205	110.12	240.423	65.9188	72.4854	82.2681	113.584	92.915	104.229	76.5067		Septin-14	SEPTIN14	2.90064
Q9H9B4;D6RDG7;D6RFI0;S4R2X2;D6RAE9;H0Y9J5	7	1	47.1949	1.75175e-06	4.19848e-06	2.88829	1	Remdesivir	Control	35904.6	Sideroflexin-1 OS=Homo sapiens OX=9606 GN=SFXN1 PE=1 SV=4	1906.41	2806.2	1766.13	1723.97	2947.3	2217.44	704.213	905.878	679.031	830.115	788.538	720.379	1155.24	2240.43	1570.96	935.35	2250.57	1898.73	882.459	1809.68	878.214	1057.28	1543.79	896.353		Sideroflexin-1	SFXN1	2.88829
A0A087WVZ6;H7C4X9;Q9ULU4;A0A087WYS3	5	1	20.9265	0.00177654	0.00066127	2.70037	0.96617	Remdesivir	Control	127416	Protein kinase C-binding protein 1 OS=Homo sapiens OX=9606 GN=ZMYND8 PE=1 SV=2	685.086	408.374	496.129	969.509	796.985	658.114	323.125	123.584	218.579	404.197	112.285	304.767	415.147	326.04	441.302	526.013	608.581	563.524	404.912	246.886	282.696	514.805	219.831	379.215		Protein kinase C-binding protein 1	ZMYND8	2.70037
P11387	14	1	70.7601	3.84636e-07	1.55409e-06	2.67409	1	Remdesivir	Control	91182.1	DNA topoisomerase 1 OS=Homo sapiens OX=9606 GN=TOP1 PE=1 SV=2	774.818	1038.9	987.849	879.292	1261.42	1134.59	337.712	462.997	368.578	373.663	368.385	361.171	469.523	829.444	878.682	477.066	963.225	971.518	423.191	924.934	476.695	475.915	721.22	449.397		DNA topoisomerase 1	TOP1	2.67409
Q9NZI8	15	1	86.8677	9.20009e-12	9.34887e-10	2.6541	1	Remdesivir	Control	63822.9	Insulin-like growth factor 2 mRNA-binding protein 1 OS=Homo sapiens OX=9606 GN=IGF2BP1 PE=1 SV=2	4042.26	4039.97	4394.33	4387	4331.91	4574.18	1644.39	1542.09	1656.59	1659.83	1507.12	1699.36	2449.52	3225.46	3908.71	2380.19	3307.86	3916.74	2060.61	3080.66	2142.53	2114.04	2950.62	2114.47		Insulin-like growth factor 2 mRNA-binding protein 1	IGF2BP1	2.6541
H7BZ55	14	1	59.8552	0.000134905	8.93073e-05	2.56212	0.999644	Remdesivir	Control	186782	Putative ciliary rootlet coiled-coil protein 2 OS=Homo sapiens OX=9606 GN=CROCC2 PE=5 SV=4	1966.69	1361.75	1632.18	1846.08	1522.27	1491.71	615.899	820.751	350.742	586.963	1004.12	454.557	1191.77	1087.2	1451.81	1001.6	1162.41	1277.31	771.791	1639.62	453.627	747.585	1965.86	565.596		Putative ciliary rootlet coiled-coil protein 2	CROCC2	2.56212
F8VPD4;P27708	7	1	25.8471	0.00048149	0.000228101	2.39318	0.995126	Remdesivir	Control	238247	Aspartate carbamoyltransferase OS=Homo sapiens OX=9606 GN=CAD PE=1 SV=1	250.213	540.858	346.045	259.103	564.907	354.188	163.023	199.605	117.006	145.112	197.614	145.104	151.623	431.813	307.804	140.578	431.365	303.281	204.287	398.753	151.328	184.821	386.886	180.55		Aspartate carbamoyltransferase	CAD	2.39318
Q5T8I3	2	1	8.4111	7.95875e-06	1.14391e-05	2.30714	1	Remdesivir	Control	39935.7	Protein FAM102B OS=Homo sapiens OX=9606 GN=FAM102B PE=1 SV=2	483.494	552.268	694.561	552.656	595.927	737.72	266.697	236.394	204.178	300.018	223.143	337.15	292.987	440.923	617.805	299.847	455.052	631.688	334.202	472.248	264.071	382.118	436.866	419.509		Protein FAM102B	FAM102B	2.30714
P09619	14	1	75.1043	5.12014e-06	8.46007e-06	2.29597	1	Remdesivir	Control	125052	Platelet-derived growth factor receptor beta OS=Homo sapiens OX=9606 GN=PDGFRB PE=1 SV=1	710.202	733.428	653.527	920.346	742.025	564.834	365.965	225.682	319.067	329.515	308.339	334.894	430.367	585.558	581.306	499.339	566.613	483.651	458.596	450.848	412.66	419.687	603.662	416.701		Platelet-derived growth factor receptor beta	PDGFRB	2.29597
P57088;D6RAA6	2	1	9.601	2.84375e-06	5.83786e-06	2.28864	1	Remdesivir	Control	28320.4	Transmembrane protein 33 OS=Homo sapiens OX=9606 GN=TMEM33 PE=1 SV=2	669.456	848.89	613.026	638.646	868.092	629.416	286.995	360.289	292.136	253.545	374.972	296.719	405.675	677.741	545.28	346.502	662.878	538.95	359.637	719.754	377.83	322.928	734.116	369.201		Transmembrane protein 33	TMEM33	2.28864
B4E1E0;P17812;A0A3B3IRI2;A0A3B3IRQ8;A0A3B3ITF6;A0A3B3ITB8;A0A3B3ISY3	5	1	28.1264	0.000693817	0.000311275	2.28792	0.991031	Remdesivir	Control	50265.3	CTP synthase OS=Homo sapiens OX=9606 GN=CTPS1 PE=1 SV=1	443.593	315.564	341.36	582.457	423.455	416.494	152.232	212.186	102.334	245.322	264.29	126.351	268.807	251.942	303.636	316.016	323.352	356.632	190.763	423.886	132.353	312.454	517.424	157.216		CTP synthase	CTPS1	2.28792
P11940;A0A087WTT1;E7EQV3;E7ERJ7;H0YAR2;H0YBN4;E5RGH3;E5RH24;E5RJB9;H0YAP2;H0YAS6;H0YB75;H0YB86;E5RHG7;H0YAS7;H0YC10;H0YCC8;E5RFD8;E5RGC4	21	1	161.08	9.40423e-09	9.54982e-08	2.24301	1	Remdesivir	Control	70899.1	Polyadenylate-binding protein 1 OS=Homo sapiens OX=9606 GN=PABPC1 PE=1 SV=2	4487.88	4255.58	4115.1	4633.18	4608.79	4411.79	2120.79	1640.57	2052.89	2024.81	1819.59	2161.33	2719.55	3397.59	3660.34	2513.76	3519.29	3777.69	2657.59	3277.39	2655.08	2578.9	3562.37	2689.29		Polyadenylate-binding protein 1	PABPC1	2.24301
A0A494BZW4	1	1	4.9185	1.01603e-05	1.30565e-05	2.24242	1	Remdesivir	Control	10485.6	ELAV-like protein 4 (Fragment) OS=Homo sapiens OX=9606 GN=ELAVL4 PE=1 SV=1	2239.93	2621.24	1977.74	2854.44	2951.02	2206.56	1101.96	864.153	1263.74	1276.05	868.682	1248.13	1357.35	2092.76	1759.18	1548.7	2253.41	1889.41	1380.89	1726.33	1634.44	1625.24	1700.69	1553.02		ELAV-like protein 4 (Fragment)	ELAVL4	2.24242
Q8IY63	10	1	45.9568	3.58863e-06	6.57057e-06	2.21232	1	Remdesivir	Control	106917	Angiomotin-like protein 1 OS=Homo sapiens OX=9606 GN=AMOTL1 PE=1 SV=1	1573.86	1226.5	1316.02	1562.68	1144.14	1127.78	733.683	534.908	558.865	687.469	491.416	587.614	953.726	979.224	1170.59	847.843	873.673	965.684	919.389	1068.59	722.799	875.595	962.088	731.156		Angiomotin-like protein 1	AMOTL1	2.21232
S4R369	4	1	20.2498	1.008e-05	1.30565e-05	2.19131	1	Remdesivir	Control	55694	39S ribosomal protein L37_ mitochondrial OS=Homo sapiens OX=9606 GN=MRPL37 PE=1 SV=1	3569.85	3274.78	2703.02	3498.88	3397.98	2757.92	1633.26	1577.88	1124.88	1726.67	1615.69	1084.61	2163.25	2614.54	2404.31	1898.34	2594.71	2361.53	2046.66	3152.16	1454.85	2199.17	3163.18	1349.55		39S rib	MRPL37	2.19131
O95168	1	1	6.1791	7.86685e-06	1.14363e-05	2.15513	1	Remdesivir	Control	15265.6	NADH dehydrogenase [ubiquinone] 1 beta subcomplex subunit 4 OS=Homo sapiens OX=9606 GN=NDUFB4 PE=1 SV=3	879.358	1234.76	936.896	995.1	1366.68	1021.24	559.906	419.449	536.399	494.902	406.765	568.031	532.871	985.815	833.36	539.898	1043.6	874.455	701.626	837.938	693.743	630.332	796.359	706.789		NADH dehydrogenase [ubiquinone] 1 beta subcomplex subunit 4	NDUFB4	2.15513
P61587;E9PFH1;Q53RZ3	4	1	27.8471	0.000151244	9.72719e-05	2.12316	0.999534	Remdesivir	Control	27881.5	Rho-related GTP-binding protein RhoE OS=Homo sapiens OX=9606 GN=RND3 PE=1 SV=1	533.811	365.073	481.484	304.073	293.842	255.643	180.487	187.873	176.358	174.807	157.058	175.586	323.477	291.469	428.275	164.977	224.379	218.9	226.171	375.317	228.09	222.642	307.486	218.478		Rho-related GTP-binding protein RhoE	RND3	2.12316
Q0VF96	11	1	38.897	0.000718745	0.000320337	2.03023	0.990514	Remdesivir	Control	149650	Cingulin-like protein 1 OS=Homo sapiens OX=9606 GN=CGNL1 PE=1 SV=2	292.687	602.038	395.081	320.969	624.023	363.314	226.633	229.642	183.228	182.895	240.833	216.482	177.362	480.659	351.421	174.143	476.506	311.095	283.996	458.759	236.975	232.945	471.499	269.364		Cingulin-like protein 1	CGNL1	2.03023
A0A2R8Y484;Q08722	2	1	10.689	5.38504e-07	1.88694e-06	2.00912	1	Remdesivir	Control	20370.8	Integrin-associated protein (Fragment) OS=Homo sapiens OX=9606 GN=CD47 PE=1 SV=1	1603.68	1955.41	1542.5	1534.67	1975.9	1487.52	924.414	739.377	832.763	896.411	795.918	838.042	971.794	1561.17	1372.04	832.646	1508.81	1273.72	1158.4	1477.06	1077.04	1141.71	1558.24	1042.76		Integrin-associated protein (Fragment)	CD47	2.00912

## Sheet: A-reactome POS v Ctr(EA unqi>1)
Pathway identifier	Pathway name	#Entities found	#Entities total	Entities ratio	Entities pValue	Entities FDR	#Reactions found	#Reactions total	Reactions ratio	col1	Species identifier	Species name	Submitted entities found	Mapped entities	Found reaction identifiers
R-HSA-2262752	Cellular responses to stress	24	1009	0.0662073	2.31232e-09	7.32318e-07	41	450	0.0317999	1.95036	9606	Homo sapiens	HSPA5;IDH1;HM13;HSPA4L;HBB;HBA1;LRPPRC;HSP90B1;RPS15;DNAJA1;BTD;SSR1;MT-CO2;HSPA1B		R-HSA-9709406;R-HSA-9761822;R-HSA-163214;R-HSA-5082369;R-HSA-3371518;R-HSA-9709317;R-HSA-3371554;R-HSA-4793819;R-HSA-5252041;R-HSA-381086;R-HSA-9633742;R-HSA-3371503;R-HSA-5082384;R-HSA-9761844;R-HSA-1791163;R-HSA-9633008;R-HSA-381158;R-HSA-5251955;R-HSA-9707504;R-HSA-9709360;R-HSA-381217;R-HSA-3209109;R-HSA-5251959;R-HSA-5618098;R-HSA-1791164;R-HSA-9707516;R-HSA-5618110;R-HSA-5618105;R-HSA-33714…
R-HSA-8953897	Cellular responses to stimuli	24	1027	0.0673885	3.26928e-09	7.32318e-07	41	481	0.0339905	1.95036	9606	Homo sapiens	HSPA5;IDH1;HM13;HSPA4L;HBB;HBA1;LRPPRC;HSP90B1;RPS15;DNAJA1;BTD;SSR1;MT-CO2;HSPA1B		R-HSA-9709406;R-HSA-9761822;R-HSA-163214;R-HSA-5082369;R-HSA-3371518;R-HSA-9709317;R-HSA-3371554;R-HSA-4793819;R-HSA-5252041;R-HSA-381086;R-HSA-9633742;R-HSA-3371503;R-HSA-5082384;R-HSA-9761844;R-HSA-1791163;R-HSA-9633008;R-HSA-381158;R-HSA-5251955;R-HSA-9707504;R-HSA-9709360;R-HSA-381217;R-HSA-3209109;R-HSA-5251959;R-HSA-5618098;R-HSA-1791164;R-HSA-9707516;R-HSA-5618110;R-HSA-5618105;R-HSA-33714…
R-HSA-3371453	Regulation of HSF1-mediated heat shock response	9	113	0.0074147	2.52381e-08	3.76048e-06	7	14	0.000989329	2.7598	9606	Homo sapiens	HSPA5;HSPA4L;HSPA1B		R-HSA-5251955;R-HSA-5251942;R-HSA-5251959;R-HSA-3371467;R-HSA-5252041;R-HSA-3371518;R-HSA-5252079
R-HSA-3371556	Cellular response to heat stress	9	135	0.00885827	1.12762e-07	1.26294e-05	12	29	0.00204933	2.7598	9606	Homo sapiens	HSPA5;HSPA4L;HSPA1B		R-HSA-3371554;R-HSA-4793819;R-HSA-5251955;R-HSA-5251942;R-HSA-5251959;R-HSA-3371467;R-HSA-5252041;R-HSA-5082356;R-HSA-5082369;R-HSA-5082384;R-HSA-3371518;R-HSA-5252079
R-HSA-3371568	Attenuation phase	6	47	0.00308399	4.01551e-07	3.5738e-05	3	5	0.000353332	2.15444	9606	Homo sapiens	HSPA1B		R-HSA-3371554;R-HSA-5082369;R-HSA-5082384
R-HSA-3371571	HSF1-dependent transactivation	6	59	0.00387139	1.48591e-06	0.000109957	4	8	0.000565331	2.15444	9606	Homo sapiens	HSPA1B		R-HSA-3371554;R-HSA-5082356;R-HSA-5082369;R-HSA-5082384
R-HSA-381183	ATF6 (ATF6-alpha) activates chaperone genes	4	15	0.000984252	2.14322e-06	0.000137166	2	5	0.000353332	2.34666	9606	Homo sapiens	HSPA5;HSP90B1		R-HSA-1791163;R-HSA-1791150
R-HSA-381033	ATF6 (ATF6-alpha) activates chaperones	4	17	0.00111549	3.50453e-06	0.000196254	3	10	0.000706664	2.34666	9606	Homo sapiens	HSPA5;HSP90B1		R-HSA-1791163;R-HSA-381158;R-HSA-1791150
R-HSA-3371511	HSF1 activation	5	43	0.00282152	6.09413e-06	0.000298612	1	7	0.000494665	2.15444	9606	Homo sapiens	HSPA1B		R-HSA-4793819
R-HSA-9707564	Cytoprotection by HMOX1	5	91	0.00597113	0.000207751	0.00914104	6	22	0.00155466	-0.801771	9606	Homo sapiens	HM13;HBB;MT-CO2;HBA1;LRPPRC		R-HSA-9709317;R-HSA-9709360;R-HSA-9707504;R-HSA-9709406;R-HSA-163214;R-HSA-9708457
R-HSA-381119	Unfolded Protein Response (UPR)	6	155	0.0101706	0.000312757	0.0125103	6	94	0.00664264	2.27202	9606	Homo sapiens	HSPA5;SSR1;HSP90B1		R-HSA-1791163;R-HSA-381158;R-HSA-381217;R-HSA-1791150;R-HSA-1791164;R-HSA-381086
R-HSA-9818025	NFE2L2 regulating TCA cycle genes	2	6	0.000393701	0.000593295	0.0219519	2	4	0.000282666	-2.09954	9606	Homo sapiens	IDH1		R-HSA-9761844;R-HSA-9761822
R-HSA-983231	Factors involved in megakaryocyte development and platelet production	6	194	0.0127297	0.0010038	0.0341293	7	43	0.00303865	-5.91323	9606	Homo sapiens	GRN;PRKAR1A;KIF5A;HBB;ACTB		R-HSA-1008220;R-HSA-983259;R-HSA-983194;R-HSA-994169;R-HSA-992708;R-HSA-996755;R-HSA-983266
R-HSA-9711123	Cellular response to chemical stress	7	274	0.017979	0.00115665	0.0370129	8	134	0.0094693	-1.17256	9606	Homo sapiens	HM13;IDH1;HBB;MT-CO2;HBA1;LRPPRC		R-HSA-9761844;R-HSA-9709317;R-HSA-9709360;R-HSA-9707504;R-HSA-9709406;R-HSA-9761822;R-HSA-163214;R-HSA-9708457
R-HSA-8869496	TFAP2A acts as a transcriptional repressor during retinoic acid induced cell differentiation	2	9	0.000590551	0.00131981	0.0382745	2	7	0.000494665	2.03287	9606	Homo sapiens	HSPD1		R-HSA-8869558;R-HSA-8869542
R-HSA-196025	Formation of annular gap junctions	2	11	0.000721785	0.00195668	0.0510358	2	2	0.000141333	-5.5836	9606	Homo sapiens	ACTB		R-HSA-196017;R-HSA-196026
R-HSA-2173796	SMAD2/SMAD3:SMAD4 heterotrimer regulates transcription	3	44	0.00288714	0.00227084	0.0510358	6	24	0.00169599	4.04833	9606	Homo sapiens	BTD;COL1A2		R-HSA-9733207;R-HSA-9733216;R-HSA-2187303;R-HSA-9736979;R-HSA-9733247;R-HSA-2187309
R-HSA-190873	Gap junction degradation	2	12	0.000787402	0.00231981	0.0510358	4	4	0.000282666	-5.5836	9606	Homo sapiens	ACTB		R-HSA-196017;R-HSA-190519;R-HSA-196026;R-HSA-190829
R-HSA-430116	GP1b-IX-V activation signalling	2	12	0.000787402	0.00231981	0.0510358	5	7	0.000494665	-2.54525	9606	Homo sapiens	COL1A1;COL1A2		R-HSA-430096;R-HSA-430076;R-HSA-443418;R-HSA-443402;R-HSA-430073
R-HSA-3000480	Scavenging by Class A Receptors	3	49	0.00321522	0.00307134	0.0628084	3	10	0.000706664	-0.86056	9606	Homo sapiens	COL1A1;COL1A2;HSP90B1		R-HSA-3221843;R-HSA-2173778;R-HSA-2507854
R-HSA-2173782	Binding and Uptake of Ligands by Scavenger Receptors	5	168	0.0110236	0.00314042	0.0628084	8	33	0.00233199	-1.79413	9606	Homo sapiens	COL1A1;COL1A2;HBB;HBA1;HSP90B1		R-HSA-3221843;R-HSA-2168883;R-HSA-2173778;R-HSA-2168885;R-HSA-2168884;R-HSA-2168889;R-HSA-2230938;R-HSA-2507854
R-HSA-2214320	Anchoring fibril formation	2	15	0.000984252	0.00358379	0.0642808	1	4	0.000282666	-2.54525	9606	Homo sapiens	COL1A1;COL1A2		R-HSA-2396234
R-HSA-8864260	Transcriptional regulation by the AP-2 (TFAP2) family of transcription factors	3	52	0.00341207	0.00362495	0.0642808	5	44	0.00310932	2.08056	9606	Homo sapiens	KDM5B;HSPD1		R-HSA-8869558;R-HSA-8869542;R-HSA-8865265;R-HSA-8865280;R-HSA-8865256
R-HSA-75892	Platelet Adhesion to exposed collagen	2	16	0.00104987	0.00406217	0.0642808	4	6	0.000423998	-2.54525	9606	Homo sapiens	COL1A1;COL1A2		R-HSA-114577;R-HSA-114563;R-HSA-114671;R-HSA-114670
R-HSA-1247673	Erythrocytes take up oxygen and release carbon dioxide	2	16	0.00104987	0.00406217	0.0642808	1	6	0.000423998	-3.19447	9606	Homo sapiens	HBB;HBA1		R-HSA-1247668
R-HSA-3928665	EPH-ephrin mediated repulsion of cells	3	55	0.00360892	0.00423581	0.0642808	7	9	0.000635997	-4.89491	9606	Homo sapiens	EPHA6;ACTB		R-HSA-4093327;R-HSA-3928607;R-HSA-3928654;R-HSA-3928604;R-HSA-3928642;R-HSA-3928628;R-HSA-3928660
R-HSA-446353	Cell-extracellular matrix interactions	2	19	0.00124672	0.00566375	0.0642808	1	10	0.000706664	-5.5836	9606	Homo sapiens	ACTB		R-HSA-430347
R-HSA-5467333	APC truncation mutants are not K63 polyubiquitinated	1	1	6.56168e-05	0.00582307	0.0642808	1	1	7.06664e-05	-4.10523	9606	Homo sapiens	APC		R-HSA-5246696
R-HSA-9758274	Regulation of NF-kappa B signaling	2	20	0.00131234	0.00625199	0.0642808	3	11	0.00077733	2.30526	9606	Homo sapiens	IKBIP		R-HSA-9749494;R-HSA-9749487;R-HSA-9749464
R-HSA-2173793	Transcriptional activity of SMAD2/SMAD3:SMAD4 heterotrimer	3	64	0.00419948	0.00642808	0.0642808	6	51	0.00360399	4.04833	9606	Homo sapiens	BTD;COL1A2		R-HSA-9733207;R-HSA-9733216;R-HSA-2187303;R-HSA-9736979;R-HSA-9733247;R-HSA-2187309
R-HSA-109582	Hemostasis	11	803	0.0526903	0.00712231	0.0712231	32	338	0.0238852	-3.52635	9606	Homo sapiens	COL1A1;GRN;COL1A2;SERPINE2;HSPA5;PRKAR1A;KIF5A;HBB;PDE5A;ACTB		R-HSA-139842;R-HSA-114563;R-HSA-158795;R-HSA-992708;R-HSA-443402;R-HSA-114577;R-HSA-158419;R-HSA-158800;R-HSA-1008220;R-HSA-983259;R-HSA-983194;R-HSA-430096;R-HSA-453200;R-HSA-140696;R-HSA-443418;R-HSA-996755;R-HSA-418456;R-HSA-351323;R-HSA-429529;R-HSA-159005;R-HSA-114600;R-HSA-983266;R-HSA-114671;R-HSA-114670;R-HSA-140599;R-HSA-5602080;R-HSA-994169;R-HSA-437118;R-HSA-453183;R-HSA-430076;R-HSA-1…
R-HSA-1268020	Mitochondrial protein import	3	69	0.00452756	0.00788943	0.0788943	6	14	0.000989329	0.710492	9606	Homo sapiens	IDH1;VDAC1;HSPD1		R-HSA-1299475;R-HSA-1268022;R-HSA-1299478;R-HSA-1268025;R-HSA-1299480;R-HSA-8986181
R-HSA-2243919	Crosslinking of collagen fibrils	2	24	0.0015748	0.00886813	0.0798132	11	13	0.000918663	-2.54525	9606	Homo sapiens	COL1A1;COL1A2		R-HSA-2395302;R-HSA-2395223;R-HSA-2243926;R-HSA-2395314;R-HSA-2395324;R-HSA-2395340;R-HSA-2243931;R-HSA-2002466;R-HSA-2395257;R-HSA-2395322;R-HSA-2250301
R-HSA-1237044	Erythrocytes take up carbon dioxide and release oxygen	2	24	0.0015748	0.00886813	0.0798132	2	8	0.000565331	-3.19447	9606	Homo sapiens	HBB;HBA1		R-HSA-6806831;R-HSA-1237325
R-HSA-1480926	O2/CO2 exchange in erythrocytes	2	24	0.0015748	0.00886813	0.0798132	3	14	0.000989329	-3.19447	9606	Homo sapiens	HBB;HBA1		R-HSA-1247668;R-HSA-6806831;R-HSA-1237325
R-HSA-6809371	Formation of the cornified envelope	4	138	0.00905512	0.00892189	0.080297	8	27	0.00190799	2.9598	9606	Homo sapiens	KRT2;KRT1;KRT10		R-HSA-6810357;R-HSA-6811539;R-HSA-6814387;R-HSA-8942224;R-HSA-6814734;R-HSA-6814764;R-HSA-6814298;R-HSA-6810937
R-HSA-6802952	Signaling by BRAF and RAF1 fusions	3	73	0.00479003	0.00918842	0.0826958	5	5	0.000353332	-4.89354	9606	Homo sapiens	AKAP9;ACTB		R-HSA-6802935;R-HSA-6802934;R-HSA-6802933;R-HSA-6802932;R-HSA-6802927
R-HSA-9013695	NOTCH4 Intracellular Domain Regulates Transcription	2	26	0.00170604	0.0103297	0.0887817	1	9	0.000635997	-3.04597	9606	Homo sapiens	ACTA2		R-HSA-9604664
R-HSA-8949215	Mitochondrial calcium ion transport	2	27	0.00177165	0.0110977	0.0887817	1	10	0.000706664	2.19814	9606	Homo sapiens	VDAC2;VDAC1		R-HSA-8949145
R-HSA-3371598	Defective BTD causes biotidinase deficiency	1	2	0.000131234	0.0116126	0.0929008	2	2	0.000141333	17.8083	9606	Homo sapiens	BTD		R-HSA-3325540;R-HSA-4225086
R-HSA-1445148	Translocation of SLC2A4 (GLUT4) to the plasma membrane	3	81	0.00531496	0.0121422	0.0971377	4	15	0.00106	-4.47103	9606	Homo sapiens	RAB14;ACTB		R-HSA-1445143;R-HSA-2316352;R-HSA-2255343;R-HSA-2316349
R-HSA-3000170	Syndecan interactions	2	29	0.00190289	0.0127068	0.101654	1	15	0.00106	-2.54525	9606	Homo sapiens	COL1A1;COL1A2		R-HSA-2731075
R-HSA-1428517	The citric acid (TCA) cycle and respiratory electron transport	5	238	0.0156168	0.0130706	0.104565	4	67	0.00473465	0.562715	9606	Homo sapiens	NNT;IDH1;MT-CO2;VDAC1;LRPPRC		R-HSA-70967;R-HSA-163214;R-HSA-450971;R-HSA-9012374
R-HSA-8874081	MET activates PTK2 signaling	2	32	0.00209974	0.0152984	0.11999	1	5	0.000353332	-2.54525	9606	Homo sapiens	COL1A1;COL1A2		R-HSA-8874079
R-HSA-445095	Interaction between L1 and Ankyrins	2	33	0.00216535	0.0162086	0.11999	2	4	0.000282666	-5.5836	9606	Homo sapiens	ACTB		R-HSA-392751;R-HSA-373739
R-HSA-8940973	RUNX2 regulates osteoblast differentiation	2	34	0.00223097	0.0171414	0.11999	2	24	0.00169599	-2.25884	9606	Homo sapiens	COL1A1		R-HSA-8985627;R-HSA-8985644
R-HSA-6802957	Oncogenic MAPK signaling	3	93	0.00610236	0.0174865	0.122406	25	46	0.00325065	-4.89354	9606	Homo sapiens	AKAP9;ACTB		R-HSA-9656211;R-HSA-6802919;R-HSA-6802918;R-HSA-9656209;R-HSA-9656215;R-HSA-9656214;R-HSA-6802914;R-HSA-6803234;R-HSA-6803233;R-HSA-6802912;R-HSA-6802927;R-HSA-6802926;R-HSA-6802925;R-HSA-6802922;R-HSA-6802921;R-HSA-6802935;R-HSA-6802934;R-HSA-6802933;R-HSA-6802932;R-HSA-6802943;R-HSA-6802942;R-HSA-6802911;R-HSA-6802910;R-HSA-6803230;R-HSA-6803227
R-HSA-9609507	Protein localization	4	170	0.0111549	0.0178712	0.125098	9	53	0.00374532	0.00798433	9606	Homo sapiens	IDH1;VDAC1;HSPD1		R-HSA-1299475;R-HSA-1268022;R-HSA-1299478;R-HSA-9033233;R-HSA-9033235;R-HSA-1268025;R-HSA-1299480;R-HSA-8986181;R-HSA-9033236
R-HSA-418990	Adherens junctions interactions	2	35	0.00229659	0.0180966	0.126676	2	16	0.00113066	-5.5836	9606	Homo sapiens	ACTB		R-HSA-5692437;R-HSA-433725
R-HSA-9706574	RHOBTB GTPase Cycle	2	36	0.0023622	0.0190739	0.130022	2	4	0.000282666	-4.0804	9606	Homo sapiens	PDE5A;ACTB		R-HSA-9018778;R-HSA-9018787
R-HSA-5626467	RHO GTPases activate IQGAPs	2	36	0.0023622	0.0190739	0.130022	1	5	0.000353332	-5.5836	9606	Homo sapiens	ACTB		R-HSA-5626507
R-HSA-5620912	Anchoring of the basal body to the plasma membrane	3	99	0.00649606	0.0205775	0.130022	8	9	0.000635997	-18.3592	9606	Homo sapiens	CNTRL;AKAP9;SCLT1		R-HSA-5626228;R-HSA-5626227;R-HSA-5626220;R-HSA-5626223;R-HSA-5626681;R-HSA-5617816;R-HSA-5626699;R-HSA-5638009
R-HSA-71406	Pyruvate metabolism and Citric Acid (TCA) cycle	3	100	0.00656168	0.02112	0.130022	3	36	0.00254399	0.819874	9606	Homo sapiens	NNT;IDH1;VDAC1		R-HSA-70967;R-HSA-450971;R-HSA-9012374
R-HSA-381070	IRE1alpha activates chaperones	3	101	0.0066273	0.0216703	0.130022	2	53	0.00374532	2.14332	9606	Homo sapiens	HSPA5;SSR1		R-HSA-381217;R-HSA-1791164
R-HSA-2682334	EPH-Ephrin signaling	3	102	0.00669291	0.0222285	0.133371	16	56	0.00395732	-4.89491	9606	Homo sapiens	EPHA6;ACTB		R-HSA-3928602;R-HSA-3928607;R-HSA-3928604;R-HSA-3928595;R-HSA-3928597;R-HSA-3928628;R-HSA-3928660;R-HSA-3928651;R-HSA-4093327;R-HSA-3928584;R-HSA-3928648;R-HSA-3928591;R-HSA-3928654;R-HSA-3928642;R-HSA-3928578;R-HSA-3928646
R-HSA-5663213	RHO GTPases Activate WASPs and WAVEs	2	41	0.00269029	0.0242815	0.145689	4	10	0.000706664	-5.5836	9606	Homo sapiens	ACTB		R-HSA-2029466;R-HSA-442592;R-HSA-2197690;R-HSA-2029473
R-HSA-170834	Signaling by TGF-beta Receptor Complex	3	107	0.007021	0.0251367	0.15082	6	100	0.00706664	4.04833	9606	Homo sapiens	BTD;COL1A2		R-HSA-9733207;R-HSA-9733216;R-HSA-2187303;R-HSA-9736979;R-HSA-9733247;R-HSA-2187309
R-HSA-114604	GPVI-mediated activation cascade	2	43	0.00282152	0.0265094	0.159056	5	25	0.00176666	-2.54525	9606	Homo sapiens	COL1A1;COL1A2		R-HSA-139842;R-HSA-453200;R-HSA-437118;R-HSA-453183;R-HSA-114600
R-HSA-8941326	RUNX2 regulates bone development	2	43	0.00282152	0.0265094	0.159056	2	32	0.00226132	-2.25884	9606	Homo sapiens	COL1A1		R-HSA-8985627;R-HSA-8985644
R-HSA-6802948	Signaling by high-kinase activity BRAF mutants	2	44	0.00288714	0.0276533	0.165898	4	6	0.000423998	-5.5836	9606	Homo sapiens	ACTB		R-HSA-6802912;R-HSA-6802911;R-HSA-6802910;R-HSA-6803227
R-HSA-8948216	Collagen chain trimerization	2	44	0.00288714	0.0276533	0.165898	1	28	0.00197866	-2.54525	9606	Homo sapiens	COL1A1;COL1A2		R-HSA-8944214
R-HSA-8875878	MET promotes cell motility	2	45	0.00295276	0.0288168	0.165898	1	12	0.000847997	-2.54525	9606	Homo sapiens	COL1A1;COL1A2		R-HSA-8874079
R-HSA-9035034	RHOF GTPase cycle	2	46	0.00301837	0.0299997	0.165898	1	3	0.000211999	-5.5836	9606	Homo sapiens	ACTB		R-HSA-9693125
R-HSA-5674135	MAP2K and MAPK activation	2	49	0.00321522	0.0336618	0.165898	8	12	0.000847997	-5.5836	9606	Homo sapiens	ACTB		R-HSA-9657603;R-HSA-5672980;R-HSA-5672978;R-HSA-9657606;R-HSA-5672972;R-HSA-5672973;R-HSA-9657608;R-HSA-9657599
R-HSA-9656223	Signaling by RAF1 mutants	2	49	0.00321522	0.0336618	0.165898	4	7	0.000494665	-5.5836	9606	Homo sapiens	ACTB		R-HSA-9656211;R-HSA-9656209;R-HSA-9656215;R-HSA-9656214
R-HSA-2978092	Abnormal conversion of 2-oxoglutarate to 2-hydroxyglutarate	1	6	0.000393701	0.0344393	0.165898	1	1	7.06664e-05	-2.09954	9606	Homo sapiens	IDH1		R-HSA-880053
R-HSA-8866911	TFAP2 (AP-2) family regulates transcription of cell cycle factors	1	6	0.000393701	0.0344393	0.165898	3	4	0.000282666	2.17594	9606	Homo sapiens	KDM5B		R-HSA-8865265;R-HSA-8865280;R-HSA-8865256
R-HSA-9707587	Regulation of HMOX1 expression and activity	1	6	0.000393701	0.0344393	0.165898	1	4	0.000282666	2.02614	9606	Homo sapiens	HM13		R-HSA-9708457
R-HSA-71403	Citric acid cycle (TCA cycle)	2	50	0.00328084	0.0349195	0.165898	2	17	0.00120133	0.130741	9606	Homo sapiens	NNT;IDH1		R-HSA-70967;R-HSA-450971
R-HSA-190828	Gap junction trafficking	2	52	0.00341207	0.037489	0.165898	4	20	0.00141333	-5.5836	9606	Homo sapiens	ACTB		R-HSA-196017;R-HSA-190519;R-HSA-196026;R-HSA-190829
R-HSA-3928662	EPHB-mediated forward signaling	2	52	0.00341207	0.037489	0.165898	1	26	0.00183733	-5.5836	9606	Homo sapiens	ACTB		R-HSA-3928595
R-HSA-76009	Platelet Aggregation (Plug Formation)	2	53	0.00347769	0.0388002	0.165898	1	27	0.00190799	-2.54525	9606	Homo sapiens	COL1A1;COL1A2		R-HSA-429529
R-HSA-9649948	Signaling downstream of RAS mutants	2	54	0.00354331	0.0401287	0.165898	4	7	0.000494665	-5.5836	9606	Homo sapiens	ACTB		R-HSA-6803233;R-HSA-6802926;R-HSA-6802925;R-HSA-6802922
R-HSA-6802946	Signaling by moderate kinase activity BRAF mutants	2	54	0.00354331	0.0401287	0.165898	4	7	0.000494665	-5.5836	9606	Homo sapiens	ACTB		R-HSA-6802919;R-HSA-6802914;R-HSA-6803230;R-HSA-6802921
R-HSA-6802955	Paradoxical activation of RAF signaling by kinase inactive BRAF	2	54	0.00354331	0.0401287	0.165898	4	7	0.000494665	-5.5836	9606	Homo sapiens	ACTB		R-HSA-6802918;R-HSA-6803234;R-HSA-6802943;R-HSA-6802942
R-HSA-6802949	Signaling by RAS mutants	2	54	0.00354331	0.0401287	0.165898	4	9	0.000635997	-5.5836	9606	Homo sapiens	ACTB		R-HSA-6803233;R-HSA-6802926;R-HSA-6802925;R-HSA-6802922
R-HSA-437239	Recycling pathway of L1	2	55	0.00360892	0.0414744	0.165898	3	14	0.000989329	-5.5836	9606	Homo sapiens	ACTB		R-HSA-443779;R-HSA-445089;R-HSA-373736
R-HSA-445989	TAK1-dependent IKK and NF-kappa-B activation	2	55	0.00360892	0.0414744	0.165898	3	17	0.00120133	2.30526	9606	Homo sapiens	IKBIP		R-HSA-9749494;R-HSA-9749487;R-HSA-9749464
R-HSA-6805567	Keratinization	4	226	0.0148294	0.0438128	0.172015	15	34	0.00240266	2.9598	9606	Homo sapiens	KRT2;KRT1;KRT10		R-HSA-6806629;R-HSA-6805573;R-HSA-6814734;R-HSA-6814764;R-HSA-6805546;R-HSA-6806613;R-HSA-6810357;R-HSA-6811539;R-HSA-6814387;R-HSA-6806610;R-HSA-6809393;R-HSA-6809663;R-HSA-8942224;R-HSA-6814298;R-HSA-6810937
R-HSA-157858	Gap junction trafficking and regulation	2	57	0.00374016	0.0442161	0.172015	4	24	0.00169599	-5.5836	9606	Homo sapiens	ACTB		R-HSA-196017;R-HSA-190519;R-HSA-196026;R-HSA-190829
R-HSA-9006936	Signaling by TGFB family members	3	136	0.00892388	0.0458238	0.172015	6	125	0.0088333	4.04833	9606	Homo sapiens	BTD;COL1A2		R-HSA-9733207;R-HSA-9733216;R-HSA-2187303;R-HSA-9736979;R-HSA-9733247;R-HSA-2187309
R-HSA-397014	Muscle contraction	4	232	0.0152231	0.0474149	0.172015	7	53	0.00374532	-2.94955	9606	Homo sapiens	ACTA2;AKAP9;PDE5A;FKBP9		R-HSA-445700;R-HSA-445699;R-HSA-2855020;R-HSA-9708104;R-HSA-445704;R-HSA-445705;R-HSA-5577050
R-HSA-445355	Smooth Muscle Contraction	2	61	0.00400262	0.0498942	0.172015	5	16	0.00113066	-2.81158	9606	Homo sapiens	ACTA2;PDE5A		R-HSA-445700;R-HSA-445699;R-HSA-9708104;R-HSA-445704;R-HSA-445705
R-HSA-3000171	Non-integrin membrane-ECM interactions	2	61	0.00400262	0.0498942	0.172015	3	22	0.00155466	-2.54525	9606	Homo sapiens	COL1A1;COL1A2		R-HSA-2465890;R-HSA-2327738;R-HSA-2731075
R-HSA-389542	NADPH regeneration	1	9	0.000590551	0.0512164	0.172015	2	3	0.000211999	-2.09954	9606	Homo sapiens	IDH1		R-HSA-389540;R-HSA-389550
R-HSA-9013425	RHOT1 GTPase cycle	1	9	0.000590551	0.0512164	0.172015	1	3	0.000211999	-3.53055	9606	Homo sapiens	RAP1GDS1		R-HSA-9018817
R-HSA-8964011	HDL clearance	1	9	0.000590551	0.0512164	0.172015	1	5	0.000353332	-3.2739	9606	Homo sapiens	HDLBP		R-HSA-8858252
R-HSA-72649	Translation initiation complex formation	2	62	0.00406824	0.051353	0.172015	2	2	0.000141333	-2.79882	9606	Homo sapiens	RPS15;EIF4H		R-HSA-156808;R-HSA-157849
R-HSA-5653656	Vesicle-mediated transport	9	828	0.0543307	0.0527151	0.172015	30	252	0.0178079	-2.12961	9606	Homo sapiens	COL1A1;COL1A2;RAB14;KIF5A;HBB;HBA1;ACTB;HSP90B1		R-HSA-8868230;R-HSA-1445143;R-HSA-6811426;R-HSA-8868236;R-HSA-2255343;R-HSA-8876616;R-HSA-2168883;R-HSA-2168885;R-HSA-2168884;R-HSA-2168889;R-HSA-8871194;R-HSA-2316349;R-HSA-8871193;R-HSA-3221843;R-HSA-2316352;R-HSA-2507854;R-HSA-8868651;R-HSA-190829;R-HSA-8868648;R-HSA-8868661;R-HSA-196017;R-HSA-8868660;R-HSA-2173778;R-HSA-8868659;R-HSA-190519;R-HSA-8868658;R-HSA-196026;R-HSA-2230938;R-HSA-68114…
R-HSA-72702	Ribosomal scanning and start codon recognition	2	64	0.00419948	0.0543161	0.172015	2	2	0.000141333	-2.79882	9606	Homo sapiens	RPS15;EIF4H		R-HSA-72697;R-HSA-72621
R-HSA-9662361	Sensory processing of sound by outer hair cells of the cochlea	2	64	0.00419948	0.0543161	0.172015	1	8	0.000565331	-5.5836	9606	Homo sapiens	ACTB		R-HSA-9663363
R-HSA-5576890	Phase 3 - rapid repolarisation	1	10	0.000656168	0.0567445	0.172015	1	4	0.000282666	-3.51342	9606	Homo sapiens	AKAP9		R-HSA-5577050
R-HSA-72662	Activation of the mRNA upon binding of the cap-binding complex and eIFs, and subsequent binding to 43S	2	66	0.00433071	0.0573385	0.172015	3	6	0.000423998	-2.79882	9606	Homo sapiens	RPS15;EIF4H		R-HSA-72647;R-HSA-156808;R-HSA-157849
R-HSA-2022090	Assembly of collagen fibrils and other multimeric structures	2	67	0.00439633	0.0588713	0.176614	15	26	0.00183733	-2.54525	9606	Homo sapiens	COL1A1;COL1A2		R-HSA-2395302;R-HSA-2395340;R-HSA-1474266;R-HSA-2396234;R-HSA-2213201;R-HSA-2395223;R-HSA-2243926;R-HSA-2213205;R-HSA-2395314;R-HSA-2395324;R-HSA-2243931;R-HSA-2002466;R-HSA-2395257;R-HSA-2395322;R-HSA-2250301
R-HSA-421270	Cell-cell junction organization	2	68	0.00446194	0.0604183	0.178501	2	21	0.00148399	-5.5836	9606	Homo sapiens	ACTB		R-HSA-5692437;R-HSA-433725
R-HSA-1442490	Collagen degradation	2	69	0.00452756	0.0619792	0.178501	5	34	0.00240266	-2.54525	9606	Homo sapiens	COL1A1;COL1A2		R-HSA-1454822;R-HSA-1454757;R-HSA-1458433;R-HSA-2473596;R-HSA-2537499
R-HSA-9013419	RHOT2 GTPase cycle	1	11	0.000721785	0.0622408	0.178501	1	3	0.000211999	-3.53055	9606	Homo sapiens	RAP1GDS1		R-HSA-9018825
R-HSA-6798695	Neutrophil degranulation	6	480	0.0314961	0.0623106	0.178501	5	10	0.000706664	-3.28375	9606	Homo sapiens	GRN;RAB14;IDH1;KRT1;HBB;HSPA1B		R-HSA-6800434;R-HSA-6798751;R-HSA-6798748;R-HSA-6798747;R-HSA-6798745
R-HSA-9707616	Heme signaling	2	70	0.00459318	0.0635538	0.178501	2	25	0.00176666	-3.19447	9606	Homo sapiens	HBB;HBA1		R-HSA-9707504;R-HSA-9707516
R-HSA-380284	Loss of proteins required for interphase microtubule organization from the centrosome	2	71	0.00465879	0.065142	0.178501	3	3	0.000211999	-29.316	9606	Homo sapiens	CNTRL;AKAP9		R-HSA-380294;R-HSA-380272;R-HSA-380303
R-HSA-380259	Loss of Nlp from mitotic centrosomes	2	71	0.00465879	0.065142	0.178501	2	2	0.000141333	-29.316	9606	Homo sapiens	CNTRL;AKAP9		R-HSA-380272;R-HSA-380303
R-HSA-9700645	ALK mutants bind TKIs	1	12	0.000787402	0.0677053	0.178501	1	1	7.06664e-05	-2.77589	9606	Homo sapiens	PRKAR1A		R-HSA-9700131
R-HSA-5625970	RHO GTPases activate KTN1	1	12	0.000787402	0.0677053	0.178501	1	2	0.000141333	3.21724	9606	Homo sapiens	KIF5A		R-HSA-5672083
R-HSA-3323169	Defects in biotin (Btn) metabolism	1	12	0.000787402	0.0677053	0.178501	2	6	0.000423998	17.8083	9606	Homo sapiens	BTD		R-HSA-3325540;R-HSA-4225086
R-HSA-9715370	Miro GTPase Cycle	1	12	0.000787402	0.0677053	0.178501	2	6	0.000423998	-3.53055	9606	Homo sapiens	RAP1GDS1		R-HSA-9018825;R-HSA-9018817
R-HSA-8950505	Gene and protein expression by JAK-STAT signaling after Interleukin-12 stimulation	2	73	0.00479003	0.0683581	0.178501	1	36	0.00254399	3.11469	9606	Homo sapiens	LCP1		R-HSA-8950426
R-HSA-8854518	AURKA Activation by TPX2	2	74	0.00485564	0.0699856	0.178501	2	2	0.000141333	-29.316	9606	Homo sapiens	CNTRL;AKAP9		R-HSA-8853405;R-HSA-8853419
R-HSA-5663202	Diseases of signal transduction by growth factor receptors and second messengers	6	498	0.0326772	0.0716592	0.178501	46	478	0.0337785	-12.7801	9606	Homo sapiens	APC;PRKAR1A;CNTRL;AKAP9;ACTB		R-HSA-9656211;R-HSA-6802919;R-HSA-6802918;R-HSA-9700181;R-HSA-9656209;R-HSA-9656215;R-HSA-9656214;R-HSA-6802914;R-HSA-6803234;R-HSA-1839065;R-HSA-6803233;R-HSA-6802912;R-HSA-9700179;R-HSA-6802927;R-HSA-6802926;R-HSA-6802925;R-HSA-4839746;R-HSA-6802922;R-HSA-6802921;R-HSA-6802935;R-HSA-5339713;R-HSA-6802934;R-HSA-6802933;R-HSA-6802932;R-HSA-6802943;R-HSA-6802942;R-HSA-4839635;R-HSA-4839634;R-HSA-4…
R-HSA-390450	Folding of actin by CCT/TriC	1	13	0.000853018	0.0731384	0.178501	2	2	0.000141333	-5.5836	9606	Homo sapiens	ACTB		R-HSA-390453;R-HSA-390459
R-HSA-428359	Insulin-like Growth Factor-2 mRNA Binding Proteins (IGF2BPs/IMPs/VICKZs) bind RNA	1	13	0.000853018	0.0731384	0.178501	1	3	0.000211999	-5.5836	9606	Homo sapiens	ACTB		R-HSA-428296
R-HSA-1650814	Collagen biosynthesis and modifying enzymes	2	76	0.00498688	0.0732785	0.178501	21	51	0.00360399	-2.54525	9606	Homo sapiens	COL1A1;COL1A2		R-HSA-8948232;R-HSA-1650808;R-HSA-2002428;R-HSA-8948234;R-HSA-2002460;R-HSA-2022073;R-HSA-8948224;R-HSA-8948226;R-HSA-2089971;R-HSA-8948228;R-HSA-1981104;R-HSA-8948230;R-HSA-8948231;R-HSA-8948219;R-HSA-8948222;R-HSA-1981128;R-HSA-2002440;R-HSA-1980233;R-HSA-1981157;R-HSA-1981120;R-HSA-8944214
R-HSA-3371497	HSP90 chaperone cycle for steroid hormone receptors (SHR) in the presence of ligand	2	76	0.00498688	0.0732785	0.178501	8	22	0.00155466	2.80941	9606	Homo sapiens	DNAJA1;HSPA1B		R-HSA-5618085;R-HSA-3371590;R-HSA-5618098;R-HSA-5618110;R-HSA-3371503;R-HSA-5618105;R-HSA-3371422;R-HSA-5618107
R-HSA-9662360	Sensory processing of sound by inner hair cells of the cochlea	2	76	0.00498688	0.0732785	0.178501	1	7	0.000494665	-5.5836	9606	Homo sapiens	ACTB		R-HSA-9659380
R-HSA-3000178	ECM proteoglycans	2	79	0.00518373	0.0783098	0.178501	6	23	0.00162533	-2.54525	9606	Homo sapiens	COL1A1;COL1A2		R-HSA-4086204;R-HSA-2327909;R-HSA-2424243;R-HSA-2424252;R-HSA-2465883;R-HSA-2466106
R-HSA-4839744	Signaling by APC mutants	1	14	0.000918635	0.0785402	0.178501	2	2	0.000141333	-4.10523	9606	Homo sapiens	APC		R-HSA-4791278;R-HSA-5246696
R-HSA-5467340	AXIN missense mutants destabilize the destruction complex	1	14	0.000918635	0.0785402	0.178501	1	1	7.06664e-05	-4.10523	9606	Homo sapiens	APC		R-HSA-4839734
R-HSA-5467348	Truncations of AMER1 destabilize the destruction complex	1	14	0.000918635	0.0785402	0.178501	1	1	7.06664e-05	-4.10523	9606	Homo sapiens	APC		R-HSA-4839746
R-HSA-5467337	APC truncation mutants have impaired AXIN binding	1	14	0.000918635	0.0785402	0.178501	1	1	7.06664e-05	-4.10523	9606	Homo sapiens	APC		R-HSA-4791278
R-HSA-75205	Dissolution of Fibrin Clot	1	14	0.000918635	0.0785402	0.178501	3	21	0.00148399	2.17276	9606	Homo sapiens	SERPINE2		R-HSA-158800;R-HSA-158795;R-HSA-159005
R-HSA-380270	Recruitment of mitotic centrosome proteins and complexes	2	81	0.00531496	0.0817229	0.178501	3	3	0.000211999	-29.316	9606	Homo sapiens	CNTRL;AKAP9		R-HSA-380311;R-HSA-380455;R-HSA-380283
R-HSA-5339716	Signaling by GSK3beta mutants	1	15	0.000984252	0.0839108	0.178501	1	1	7.06664e-05	-4.10523	9606	Homo sapiens	APC		R-HSA-5339713
R-HSA-4839748	Signaling by AMER1 mutants	1	15	0.000984252	0.0839108	0.178501	1	2	0.000141333	-4.10523	9606	Homo sapiens	APC		R-HSA-4839746
R-HSA-4839735	Signaling by AXIN mutants	1	15	0.000984252	0.0839108	0.178501	1	2	0.000141333	-4.10523	9606	Homo sapiens	APC		R-HSA-4839734
R-HSA-380287	Centrosome maturation	2	83	0.00544619	0.0851814	0.178501	6	6	0.000423998	-29.316	9606	Homo sapiens	CNTRL;AKAP9		R-HSA-380311;R-HSA-380455;R-HSA-380294;R-HSA-380272;R-HSA-380303;R-HSA-380283
R-HSA-9020591	Interleukin-12 signaling	2	84	0.00551181	0.0869273	0.178501	1	56	0.00395732	3.11469	9606	Homo sapiens	LCP1		R-HSA-8950426
R-HSA-4839743	Signaling by CTNNB1 phospho-site mutants	1	16	0.00104987	0.0892505	0.178501	4	4	0.000282666	-4.10523	9606	Homo sapiens	APC		R-HSA-4827388;R-HSA-4839635;R-HSA-4839634;R-HSA-4839638
R-HSA-5358752	CTNNB1 T41 mutants aren't phosphorylated	1	16	0.00104987	0.0892505	0.178501	1	1	7.06664e-05	-4.10523	9606	Homo sapiens	APC		R-HSA-4839638
R-HSA-5358747	CTNNB1 S33 mutants aren't phosphorylated	1	16	0.00104987	0.0892505	0.178501	1	1	7.06664e-05	-4.10523	9606	Homo sapiens	APC		R-HSA-4839634
R-HSA-5358749	CTNNB1 S37 mutants aren't phosphorylated	1	16	0.00104987	0.0892505	0.178501	1	1	7.06664e-05	-4.10523	9606	Homo sapiens	APC		R-HSA-4839635
R-HSA-5358751	CTNNB1 S45 mutants aren't phosphorylated	1	16	0.00104987	0.0892505	0.178501	1	1	7.06664e-05	-4.10523	9606	Homo sapiens	APC		R-HSA-4827388
R-HSA-1679131	Trafficking and processing of endosomal TLR	1	16	0.00104987	0.0892505	0.178501	2	7	0.000494665	2.50882	9606	Homo sapiens	HSP90B1		R-HSA-1678923;R-HSA-1678944
R-HSA-5688426	Deubiquitination	4	289	0.0189633	0.0894911	0.178982	3	77	0.00544131	-1.32314	9606	Homo sapiens	APC;VDAC2;VDAC1;ACTB		R-HSA-6781905;R-HSA-5689544;R-HSA-5696872
R-HSA-449147	Signaling by Interleukins	7	658	0.0431759	0.0903463	0.180693	6	505	0.0356865	1.09791	9606	Homo sapiens	IKBIP;COL1A2;LCP1;HSP90B1		R-HSA-6785895;R-HSA-6790038;R-HSA-9749494;R-HSA-8950426;R-HSA-9749487;R-HSA-9749464
R-HSA-216083	Integrin cell surface interactions	2	86	0.00564304	0.0904511	0.180902	2	55	0.00388665	-2.54525	9606	Homo sapiens	COL1A1;COL1A2		R-HSA-114563;R-HSA-216045
R-HSA-9659379	Sensory processing of sound	2	87	0.00570866	0.0922288	0.182507	2	13	0.000918663	-5.5836	9606	Homo sapiens	ACTB		R-HSA-9663363;R-HSA-9659380
R-HSA-6806834	Signaling by MET	2	88	0.00577428	0.0940167	0.182507	1	51	0.00360399	-2.54525	9606	Homo sapiens	COL1A1;COL1A2		R-HSA-8874079
R-HSA-442720	CREB1 phosphorylation through the activation of Adenylate Cyclase	1	17	0.00111549	0.0945594	0.182507	2	6	0.000423998	-2.77589	9606	Homo sapiens	PRKAR1A		R-HSA-111925;R-HSA-8951727
R-HSA-418457	cGMP effects	1	18	0.0011811	0.0998377	0.182507	1	4	0.000282666	-2.5772	9606	Homo sapiens	PDE5A		R-HSA-418456
R-HSA-2565942	Regulation of PLK1 Activity at G2/M Transition	2	92	0.00603675	0.101268	0.182507	4	12	0.000847997	-29.316	9606	Homo sapiens	CNTRL;AKAP9		R-HSA-3000319;R-HSA-2574845;R-HSA-3000310;R-HSA-2574840
R-HSA-9013694	Signaling by NOTCH4	2	92	0.00603675	0.101268	0.182507	1	20	0.00141333	-3.04597	9606	Homo sapiens	ACTA2		R-HSA-9604664
R-HSA-196299	Beta-catenin phosphorylation cascade	1	19	0.00124672	0.105086	0.182507	4	4	0.000282666	-4.10523	9606	Homo sapiens	APC		R-HSA-195283;R-HSA-195318;R-HSA-195287;R-HSA-195300
R-HSA-196780	Biotin transport and metabolism	1	19	0.00124672	0.105086	0.182507	2	13	0.000918663	17.8083	9606	Homo sapiens	BTD		R-HSA-3076905;R-HSA-4167509
R-HSA-9735871	SARS-CoV-1 targets host intracellular signalling and regulatory pathways	1	19	0.00124672	0.105086	0.182507	1	7	0.000494665	17.8083	9606	Homo sapiens	BTD		R-HSA-9737710
R-HSA-446728	Cell junction organization	2	95	0.0062336	0.106805	0.182507	3	37	0.00261466	-5.5836	9606	Homo sapiens	ACTB		R-HSA-5692437;R-HSA-433725;R-HSA-430347
R-HSA-381038	XBP1(S) activates chaperone genes	2	95	0.0062336	0.106805	0.182507	1	47	0.00332132	2.12273	9606	Homo sapiens	SSR1		R-HSA-1791164
R-HSA-390466	Chaperonin-mediated protein folding	2	96	0.00629921	0.108669	0.182507	5	19	0.00134266	-4.12262	9606	Homo sapiens	FKBP9;ACTB		R-HSA-390453;R-HSA-390470;R-HSA-389970;R-HSA-389980;R-HSA-390459
R-HSA-447115	Interleukin-12 family signaling	2	96	0.00629921	0.108669	0.182507	1	114	0.00805597	3.11469	9606	Homo sapiens	LCP1		R-HSA-8950426
R-HSA-380320	Recruitment of NuMA to mitotic centrosomes	2	97	0.00636483	0.110541	0.182507	2	2	0.000141333	-29.316	9606	Homo sapiens	CNTRL;AKAP9		R-HSA-380316;R-HSA-380508
R-HSA-168898	Toll-like Receptor Cascades	3	202	0.0132546	0.114953	0.182507	5	198	0.0139919	2.37311	9606	Homo sapiens	IKBIP;HSP90B1		R-HSA-1678923;R-HSA-9749494;R-HSA-1678944;R-HSA-9749487;R-HSA-9749464
R-HSA-5576893	Phase 2 - plateau phase	1	21	0.00137795	0.115491	0.182507	1	3	0.000211999	-3.51342	9606	Homo sapiens	AKAP9		R-HSA-5577050
R-HSA-391251	Protein folding	2	102	0.00669291	0.120029	0.182507	5	28	0.00197866	-4.12262	9606	Homo sapiens	FKBP9;ACTB		R-HSA-390453;R-HSA-390470;R-HSA-389970;R-HSA-389980;R-HSA-390459
R-HSA-5205685	PINK1-PRKN Mediated Mitophagy	1	22	0.00144357	0.120648	0.182507	4	8	0.000565331	2.19814	9606	Homo sapiens	VDAC1		R-HSA-5205663;R-HSA-5205673;R-HSA-5205682;R-HSA-5205649
R-HSA-1474290	Collagen formation	2	104	0.00682415	0.12388	0.182507	36	77	0.00544131	-2.54525	9606	Homo sapiens	COL1A1;COL1A2		R-HSA-8948232;R-HSA-2395302;R-HSA-8948234;R-HSA-2002460;R-HSA-8948224;R-HSA-8948226;R-HSA-1474266;R-HSA-8948228;R-HSA-8948230;R-HSA-8948231;R-HSA-1981128;R-HSA-2002440;R-HSA-2395314;R-HSA-1980233;R-HSA-2395324;R-HSA-2395257;R-HSA-1981120;R-HSA-2395322;R-HSA-8944214;R-HSA-2250301;R-HSA-1650808;R-HSA-2002428;R-HSA-2022073;R-HSA-2395340;R-HSA-2089971;R-HSA-2396234;R-HSA-1981104;R-HSA-2213201;R-HSA-2…
R-HSA-5617833	Cilium Assembly	3	210	0.0137795	0.12509	0.182507	8	50	0.00353332	-18.3592	9606	Homo sapiens	CNTRL;AKAP9;SCLT1		R-HSA-5626228;R-HSA-5626227;R-HSA-5626220;R-HSA-5626223;R-HSA-5626681;R-HSA-5617816;R-HSA-5626699;R-HSA-5638009
R-HSA-163615	PKA activation	1	23	0.00150919	0.125776	0.182507	2	4	0.000282666	-2.77589	9606	Homo sapiens	PRKAR1A		R-HSA-111925;R-HSA-8951727
R-HSA-164378	PKA activation in glucagon signalling	1	23	0.00150919	0.125776	0.182507	1	2	0.000141333	-2.77589	9606	Homo sapiens	PRKAR1A		R-HSA-111925
R-HSA-9613829	Chaperone Mediated Autophagy	1	23	0.00150919	0.125776	0.182507	9	19	0.00134266	-10.1718	9606	Homo sapiens	HBB		R-HSA-9625188;R-HSA-9620197;R-HSA-9622840;R-HSA-9615721;R-HSA-9624158;R-HSA-9622831;R-HSA-9625196;R-HSA-9626060;R-HSA-9625197
R-HSA-1839117	Signaling by cytosolic FGFR1 fusion mutants	1	23	0.00150919	0.125776	0.182507	6	14	0.000989329	-55.1186	9606	Homo sapiens	CNTRL		R-HSA-1839039;R-HSA-1839080;R-HSA-1839065;R-HSA-1839078;R-HSA-1839031;R-HSA-1839091
R-HSA-6785807	Interleukin-4 and Interleukin-13 signaling	3	211	0.0138451	0.12638	0.182507	2	47	0.00332132	-1.0515	9606	Homo sapiens	COL1A2;HSP90B1		R-HSA-6785895;R-HSA-6790038
R-HSA-2168880	Scavenging of heme from plasma	2	106	0.00695538	0.12776	0.182507	5	12	0.000847997	-3.19447	9606	Homo sapiens	HBB;HBA1		R-HSA-2168883;R-HSA-2168885;R-HSA-2168884;R-HSA-2168889;R-HSA-2230938
R-HSA-9013422	RHOBTB1 GTPase cycle	1	24	0.0015748	0.130875	0.182507	1	2	0.000141333	-2.5772	9606	Homo sapiens	PDE5A		R-HSA-9018778
R-HSA-9013418	RHOBTB2 GTPase cycle	1	24	0.0015748	0.130875	0.182507	1	2	0.000141333	-5.5836	9606	Homo sapiens	ACTB		R-HSA-9018787
R-HSA-975871	MyD88 cascade initiated on plasma membrane	2	109	0.00715223	0.133634	0.182507	3	70	0.00494665	2.30526	9606	Homo sapiens	IKBIP		R-HSA-9749494;R-HSA-9749487;R-HSA-9749464
R-HSA-168142	Toll Like Receptor 10 (TLR10) Cascade	2	109	0.00715223	0.133634	0.182507	3	71	0.00501731	2.30526	9606	Homo sapiens	IKBIP		R-HSA-9749494;R-HSA-9749487;R-HSA-9749464
R-HSA-168176	Toll Like Receptor 5 (TLR5) Cascade	2	109	0.00715223	0.133634	0.182507	3	71	0.00501731	2.30526	9606	Homo sapiens	IKBIP		R-HSA-9749494;R-HSA-9749487;R-HSA-9749464
R-HSA-9759194	Nuclear events mediated by NFE2L2	2	110	0.00721785	0.135606	0.182507	2	48	0.00339199	-2.09954	9606	Homo sapiens	IDH1		R-HSA-9761844;R-HSA-9761822
R-HSA-140875	Common Pathway of Fibrin Clot Formation	1	25	0.00164042	0.135944	0.182507	3	29	0.00204933	2.17276	9606	Homo sapiens	SERPINE2		R-HSA-140599;R-HSA-5602080;R-HSA-140696
R-HSA-72766	Translation	4	339	0.0222441	0.137168	0.182507	25	99	0.00699597	-1.62921	9606	Homo sapiens	RPS15;NARS1;EIF4H;SSR1		R-HSA-1799326;R-HSA-72647;R-HSA-156808;R-HSA-156823;R-HSA-379996;R-HSA-157849;R-HSA-72671;R-HSA-72673;R-HSA-72672;R-HSA-72676;R-HSA-141671;R-HSA-156907;R-HSA-72619;R-HSA-141673;R-HSA-72621;R-HSA-156915;R-HSA-156912;R-HSA-72691;R-HSA-72697;R-HSA-156923;R-HSA-1799330;R-HSA-141691;R-HSA-1799329;R-HSA-1799335;R-HSA-1799332
R-HSA-111931	PKA-mediated phosphorylation of CREB	1	26	0.00170604	0.140983	0.182507	2	7	0.000494665	-2.77589	9606	Homo sapiens	PRKAR1A		R-HSA-111925;R-HSA-8951727
R-HSA-140837	Intrinsic Pathway of Fibrin Clot Formation	1	26	0.00170604	0.140983	0.182507	2	24	0.00169599	2.17276	9606	Homo sapiens	SERPINE2		R-HSA-158419;R-HSA-158137
R-HSA-975138	TRAF6 mediated induction of NFkB and MAP kinases upon TLR7/8 or 9 activation	2	116	0.00761155	0.147571	0.182507	3	60	0.00423998	2.30526	9606	Homo sapiens	IKBIP		R-HSA-9749494;R-HSA-9749487;R-HSA-9749464
R-HSA-168164	Toll Like Receptor 3 (TLR3) Cascade	2	116	0.00761155	0.147571	0.182507	3	73	0.00515865	2.30526	9606	Homo sapiens	IKBIP		R-HSA-9749494;R-HSA-9749487;R-HSA-9749464
R-HSA-975155	MyD88 dependent cascade initiated on endosome	2	117	0.00767717	0.149586	0.182507	3	75	0.00529998	2.30526	9606	Homo sapiens	IKBIP		R-HSA-9749494;R-HSA-9749487;R-HSA-9749464
R-HSA-6803529	FGFR2 alternative splicing	1	28	0.00183727	0.150976	0.182507	3	4	0.000282666	-6.8992	9606	Homo sapiens	PTBP1		R-HSA-6803523;R-HSA-6803838;R-HSA-6803836
R-HSA-611105	Respiratory electron transport	2	118	0.00774278	0.151606	0.182507	1	19	0.00134266	0.176977	9606	Homo sapiens	MT-CO2;LRPPRC		R-HSA-163214
R-HSA-9692914	SARS-CoV-1-host interactions	2	118	0.00774278	0.151606	0.182507	2	48	0.00339199	7.63321	9606	Homo sapiens	RPS15;BTD		R-HSA-9729232;R-HSA-9737710
R-HSA-168181	Toll Like Receptor 7/8 (TLR7/8) Cascade	2	118	0.00774278	0.151606	0.182507	3	79	0.00558264	2.30526	9606	Homo sapiens	IKBIP		R-HSA-9749494;R-HSA-9749487;R-HSA-9749464
R-HSA-1799339	SRP-dependent cotranslational protein targeting to membrane	2	119	0.0078084	0.153633	0.182507	5	5	0.000353332	-0.209578	9606	Homo sapiens	RPS15;SSR1		R-HSA-1799326;R-HSA-1799330;R-HSA-1799329;R-HSA-1799335;R-HSA-1799332
R-HSA-72706	GTP hydrolysis and joining of the 60S ribosomal subunit	2	120	0.00787402	0.155664	0.182507	3	3	0.000211999	-2.79882	9606	Homo sapiens	RPS15;EIF4H		R-HSA-72672;R-HSA-72619;R-HSA-72671
R-HSA-156827	L13a-mediated translational silencing of Ceruloplasmin expression	2	120	0.00787402	0.155664	0.182507	1	3	0.000211999	-2.79882	9606	Homo sapiens	RPS15;EIF4H		R-HSA-156823
R-HSA-389957	Prefoldin mediated transfer of substrate to CCT/TriC	1	29	0.00190289	0.155929	0.182507	2	2	0.000141333	-5.5836	9606	Homo sapiens	ACTB		R-HSA-389970;R-HSA-389980
R-HSA-937061	TRIF(TICAM1)-mediated TLR4 signaling	2	121	0.00793963	0.157701	0.182507	3	70	0.00494665	2.30526	9606	Homo sapiens	IKBIP		R-HSA-9749494;R-HSA-9749487;R-HSA-9749464
R-HSA-166166	MyD88-independent TLR4 cascade	2	121	0.00793963	0.157701	0.182507	3	72	0.00508798	2.30526	9606	Homo sapiens	IKBIP		R-HSA-9749494;R-HSA-9749487;R-HSA-9749464
R-HSA-168138	Toll Like Receptor 9 (TLR9) Cascade	2	121	0.00793963	0.157701	0.182507	3	80	0.00565331	2.30526	9606	Homo sapiens	IKBIP		R-HSA-9749494;R-HSA-9749487;R-HSA-9749464
R-HSA-168249	Innate Immune System	11	1345	0.0882546	0.16029	0.182507	16	725	0.0512331	-2.15913	9606	Homo sapiens	IKBIP;GRN;RAB14;IDH1;KRT1;HBB;HSPA1B;ACTB;HSP90B1		R-HSA-9749494;R-HSA-2029466;R-HSA-442592;R-HSA-1861595;R-HSA-9749464;R-HSA-1678923;R-HSA-6800434;R-HSA-6798751;R-HSA-1678944;R-HSA-2029476;R-HSA-6798748;R-HSA-2197690;R-HSA-9749487;R-HSA-6798747;R-HSA-6798745;R-HSA-2029473
R-HSA-5205647	Mitophagy	1	31	0.00203412	0.165749	0.182507	4	15	0.00106	2.19814	9606	Homo sapiens	VDAC1		R-HSA-5205663;R-HSA-5205673;R-HSA-5205682;R-HSA-5205649
R-HSA-3214842	HDMs demethylate histones	1	31	0.00203412	0.165749	0.182507	2	17	0.00120133	2.17594	9606	Homo sapiens	KDM5B		R-HSA-5661116;R-HSA-4754181
R-HSA-9020702	Interleukin-1 signaling	2	125	0.0082021	0.165898	0.182507	3	59	0.00416932	2.30526	9606	Homo sapiens	IKBIP		R-HSA-9749494;R-HSA-9749487;R-HSA-9749464
R-HSA-5628897	TP53 Regulates Metabolic Genes	2	126	0.00826772	0.167959	0.182507	1	34	0.00240266	0.176977	9606	Homo sapiens	MT-CO2;LRPPRC		R-HSA-163214
R-HSA-264876	Insulin processing	1	32	0.00209974	0.170617	0.182507	1	17	0.00120133	3.21724	9606	Homo sapiens	KIF5A		R-HSA-265160
R-HSA-4420097	VEGFA-VEGFR2 Pathway	2	129	0.00846457	0.174169	0.182507	1	79	0.00558264	-5.5836	9606	Homo sapiens	ACTB		R-HSA-5218916
R-HSA-3928663	EPHA-mediated growth cone collapse	1	33	0.00216535	0.175457	0.182507	3	4	0.000282666	-3.51752	9606	Homo sapiens	EPHA6		R-HSA-3928651;R-HSA-3928602;R-HSA-3928648
R-HSA-4641262	Disassembly of the destruction complex and recruitment of AXIN to the membrane	1	33	0.00216535	0.175457	0.182507	2	7	0.000494665	-4.10523	9606	Homo sapiens	APC		R-HSA-201685;R-HSA-3601585
R-HSA-72737	Cap-dependent Translation Initiation	2	130	0.00853018	0.176248	0.182507	11	18	0.00127199	-2.79882	9606	Homo sapiens	RPS15;EIF4H		R-HSA-72673;R-HSA-72672;R-HSA-72691;R-HSA-72676;R-HSA-72647;R-HSA-72697;R-HSA-72619;R-HSA-156808;R-HSA-157849;R-HSA-72621;R-HSA-72671
R-HSA-72613	Eukaryotic Translation Initiation	2	130	0.00853018	0.176248	0.182507	12	21	0.00148399	-2.79882	9606	Homo sapiens	RPS15;EIF4H		R-HSA-72673;R-HSA-72672;R-HSA-72691;R-HSA-72676;R-HSA-156823;R-HSA-72647;R-HSA-72697;R-HSA-72619;R-HSA-156808;R-HSA-157849;R-HSA-72621;R-HSA-72671
R-HSA-373760	L1CAM interactions	2	130	0.00853018	0.176248	0.182507	5	54	0.00381598	-5.5836	9606	Homo sapiens	ACTB		R-HSA-443779;R-HSA-445089;R-HSA-392751;R-HSA-373736;R-HSA-373739
R-HSA-166058	MyD88:MAL(TIRAP) cascade initiated on plasma membrane	2	133	0.00872703	0.182507	0.182507	3	76	0.00537065	2.30526	9606	Homo sapiens	IKBIP		R-HSA-9749494;R-HSA-9749487;R-HSA-9749464
R-HSA-168188	Toll Like Receptor TLR6:TLR2 Cascade	2	133	0.00872703	0.182507	0.182507	3	78	0.00551198	2.30526	9606	Homo sapiens	IKBIP		R-HSA-9749494;R-HSA-9749487;R-HSA-9749464
R-HSA-1500931	Cell-Cell communication	2	134	0.00879265	0.184601	0.184601	3	60	0.00423998	-5.5836	9606	Homo sapiens	ACTB		R-HSA-5692437;R-HSA-433725;R-HSA-430347
R-HSA-9615710	Late endosomal microautophagy	1	35	0.00229659	0.185052	0.185052	3	3	0.000211999	-10.1718	9606	Homo sapiens	HBB		R-HSA-9631065;R-HSA-9615721;R-HSA-9631068
R-HSA-180024	DARPP-32 events	1	35	0.00229659	0.185052	0.185052	2	12	0.000847997	-2.77589	9606	Homo sapiens	PRKAR1A		R-HSA-111925;R-HSA-8951727
R-HSA-392154	Nitric oxide stimulates guanylate cyclase	1	35	0.00229659	0.185052	0.185052	1	7	0.000494665	-2.5772	9606	Homo sapiens	PDE5A		R-HSA-418456
R-HSA-168179	Toll Like Receptor TLR1:TLR2 Cascade	2	136	0.00892388	0.188799	0.188799	3	78	0.00551198	2.30526	9606	Homo sapiens	IKBIP		R-HSA-9749494;R-HSA-9749487;R-HSA-9749464
R-HSA-181438	Toll Like Receptor 2 (TLR2) Cascade	2	136	0.00892388	0.188799	0.188799	3	80	0.00565331	2.30526	9606	Homo sapiens	IKBIP		R-HSA-9749494;R-HSA-9749487;R-HSA-9749464
R-HSA-389958	Cooperation of Prefoldin and TriC/CCT in actin and tubulin folding	1	37	0.00242782	0.194538	0.194538	4	6	0.000423998	-5.5836	9606	Homo sapiens	ACTB		R-HSA-390453;R-HSA-389970;R-HSA-389980;R-HSA-390459
R-HSA-194138	Signaling by VEGF	2	140	0.00918635	0.197235	0.197235	1	86	0.00607731	-5.5836	9606	Homo sapiens	ACTB		R-HSA-5218916
R-HSA-4791275	Signaling by WNT in cancer	1	38	0.00249344	0.199239	0.199239	9	16	0.00113066	-4.10523	9606	Homo sapiens	APC		R-HSA-5339713;R-HSA-4827388;R-HSA-4791278;R-HSA-5246696;R-HSA-4839635;R-HSA-4839746;R-HSA-4839634;R-HSA-4839638;R-HSA-4839734
R-HSA-111465	Apoptotic cleavage of cellular proteins	1	38	0.00249344	0.199239	0.199239	1	38	0.00268532	-4.10523	9606	Homo sapiens	APC		R-HSA-202947
R-HSA-1839124	FGFR1 mutant receptor activation	1	39	0.00255906	0.203914	0.203914	6	25	0.00176666	-55.1186	9606	Homo sapiens	CNTRL		R-HSA-1839039;R-HSA-1839080;R-HSA-1839065;R-HSA-1839078;R-HSA-1839031;R-HSA-1839091
R-HSA-390471	Association of TriC/CCT with target proteins during biosynthesis	1	40	0.00262467	0.208561	0.208561	1	2	0.000141333	-2.66164	9606	Homo sapiens	FKBP9		R-HSA-390470
R-HSA-5696394	DNA Damage Recognition in GG-NER	1	40	0.00262467	0.208561	0.208561	1	5	0.000353332	-5.5836	9606	Homo sapiens	ACTB		R-HSA-5691006
R-HSA-8868766	rRNA processing in the mitochondrion	1	40	0.00262467	0.208561	0.208561	1	6	0.000423998	2.75235	9606	Homo sapiens	MT-CO2		R-HSA-6785722
R-HSA-163359	Glucagon signaling in metabolic regulation	1	40	0.00262467	0.208561	0.208561	1	6	0.000423998	-2.77589	9606	Homo sapiens	PRKAR1A		R-HSA-111925
R-HSA-9755511	KEAP1-NFE2L2 pathway	2	146	0.00958005	0.209974	0.209974	2	78	0.00551198	-2.09954	9606	Homo sapiens	IDH1		R-HSA-9761844;R-HSA-9761822
R-HSA-5576891	Cardiac conduction	2	147	0.00964567	0.212106	0.212106	2	33	0.00233199	-3.08753	9606	Homo sapiens	AKAP9;FKBP9		R-HSA-2855020;R-HSA-5577050
R-HSA-8878166	Transcriptional regulation by RUNX2	2	147	0.00964567	0.212106	0.212106	2	84	0.00593598	-2.25884	9606	Homo sapiens	COL1A1		R-HSA-8985627;R-HSA-8985644
R-HSA-9735869	SARS-CoV-1 modulates host translation machinery	1	41	0.00269029	0.213182	0.213182	1	3	0.000211999	-2.54188	9606	Homo sapiens	RPS15		R-HSA-9729232
R-HSA-1474228	Degradation of the extracellular matrix	2	148	0.00971129	0.21424	0.21424	5	105	0.00741997	-2.54525	9606	Homo sapiens	COL1A1;COL1A2		R-HSA-1454822;R-HSA-1454757;R-HSA-1458433;R-HSA-2473596;R-HSA-2537499
R-HSA-212436	Generic Transcription Pathway	12	1588	0.104199	0.214265	0.214265	28	884	0.0624691	0.163125	9606	Homo sapiens	COL1A1;KDM5B;GRN;BTD;COL1A2;TRIM28;MT-CO2;LRPPRC;HSPD1		R-HSA-8937097;R-HSA-9733207;R-HSA-8937037;R-HSA-2187303;R-HSA-9736979;R-HSA-8865280;R-HSA-163214;R-HSA-2187309;R-HSA-975040;R-HSA-8956568;R-HSA-8937050;R-HSA-8985627;R-HSA-8936979;R-HSA-8936616;R-HSA-8869542;R-HSA-8985644;R-HSA-8936621;R-HSA-8936481;R-HSA-8936995;R-HSA-9733247;R-HSA-8865256;R-HSA-8937016;R-HSA-8869558;R-HSA-9733216;R-HSA-8935740;R-HSA-8865265;R-HSA-8935731;R-HSA-8936628
R-HSA-5663220	RHO GTPases Activate Formins	2	149	0.0097769	0.216377	0.216377	8	27	0.00190799	-5.5836	9606	Homo sapiens	ACTB		R-HSA-5665751;R-HSA-5665767;R-HSA-5665809;R-HSA-5666001;R-HSA-5665982;R-HSA-5665802;R-HSA-5665659;R-HSA-203070
R-HSA-2559585	Oncogene Induced Senescence	1	42	0.00275591	0.217776	0.217776	2	19	0.00134266	17.8083	9606	Homo sapiens	BTD		R-HSA-3209109;R-HSA-3209096
R-HSA-3296482	Defects in vitamin and cofactor metabolism	1	42	0.00275591	0.217776	0.217776	2	20	0.00141333	17.8083	9606	Homo sapiens	BTD		R-HSA-3325540;R-HSA-4225086
R-HSA-381042	PERK regulates gene expression	1	42	0.00275591	0.217776	0.217776	1	11	0.00077733	2.18451	9606	Homo sapiens	HSPA5		R-HSA-381086
R-HSA-168256	Immune System	19	2703	0.177362	0.221714	0.221714	29	1659	0.117236	-1.21108	9606	Homo sapiens	IKBIP;GRN;HSPA5;IDH1;KRT1;HBB;ACTB;HSP90B1;MRC2;COL1A1;COL1A2;RAB14;KIF5A;LCP1;HSPA1B		R-HSA-6785895;R-HSA-2029466;R-HSA-1861595;R-HSA-1236955;R-HSA-9749464;R-HSA-1678923;R-HSA-8950426;R-HSA-6800434;R-HSA-1236939;R-HSA-2197690;R-HSA-1236940;R-HSA-1236941;R-HSA-2213248;R-HSA-9749494;R-HSA-983148;R-HSA-983146;R-HSA-442592;R-HSA-983145;R-HSA-6790038;R-HSA-5696356;R-HSA-5696357;R-HSA-6798751;R-HSA-1678944;R-HSA-2029476;R-HSA-6798748;R-HSA-9749487;R-HSA-6798747;R-HSA-6798745;R-HSA-20294…
R-HSA-111933	Calmodulin induced events	1	43	0.00282152	0.222344	0.222344	2	23	0.00162533	-2.77589	9606	Homo sapiens	PRKAR1A		R-HSA-111925;R-HSA-8951727
R-HSA-111997	CaM pathway	1	43	0.00282152	0.222344	0.222344	2	24	0.00169599	-2.77589	9606	Homo sapiens	PRKAR1A		R-HSA-111925;R-HSA-8951727
R-HSA-140877	Formation of Fibrin Clot (Clotting Cascade)	1	43	0.00282152	0.222344	0.222344	5	61	0.00431065	2.17276	9606	Homo sapiens	SERPINE2		R-HSA-158419;R-HSA-140599;R-HSA-5602080;R-HSA-140696;R-HSA-158137
R-HSA-163200	Respiratory electron transport, ATP synthesis by chemiosmotic coupling, and heat production by uncoupling proteins.	2	153	0.0100394	0.224941	0.224941	1	31	0.00219066	0.176977	9606	Homo sapiens	MT-CO2;LRPPRC		R-HSA-163214
R-HSA-3769402	Deactivation of the beta-catenin transactivating complex	1	44	0.00288714	0.226885	0.226885	2	14	0.000989329	-4.10523	9606	Homo sapiens	APC		R-HSA-3361751;R-HSA-3364042
R-HSA-5689896	Ovarian tumor domain proteases	1	44	0.00288714	0.226885	0.226885	1	14	0.000989329	-4.10523	9606	Homo sapiens	APC		R-HSA-6781905
R-HSA-3899300	SUMOylation of transcription cofactors	1	44	0.00288714	0.226885	0.226885	1	27	0.00190799	-2.27183	9606	Homo sapiens	TRIM28		R-HSA-3782535
R-HSA-6785470	tRNA processing in the mitochondrion	1	45	0.00295276	0.2314	0.2314	1	3	0.000211999	2.75235	9606	Homo sapiens	MT-CO2		R-HSA-6785722
R-HSA-9664417	Leishmania phagocytosis	2	157	0.0103018	0.233532	0.233532	6	27	0.00190799	-5.5836	9606	Homo sapiens	ACTB		R-HSA-2029466;R-HSA-442592;R-HSA-1861595;R-HSA-9666458;R-HSA-2197690;R-HSA-2029473
R-HSA-9664407	Parasite infection	2	157	0.0103018	0.233532	0.233532	6	27	0.00190799	-5.5836	9606	Homo sapiens	ACTB		R-HSA-2029466;R-HSA-442592;R-HSA-1861595;R-HSA-9666458;R-HSA-2197690;R-HSA-2029473
R-HSA-9664422	FCGR3A-mediated phagocytosis	2	157	0.0103018	0.233532	0.233532	6	27	0.00190799	-5.5836	9606	Homo sapiens	ACTB		R-HSA-2029466;R-HSA-442592;R-HSA-1861595;R-HSA-9666458;R-HSA-2197690;R-HSA-2029473
R-HSA-2029482	Regulation of actin dynamics for phagocytic cup formation	2	158	0.0103675	0.235683	0.235683	6	24	0.00169599	-5.5836	9606	Homo sapiens	ACTB		R-HSA-2029466;R-HSA-442592;R-HSA-1861595;R-HSA-2029476;R-HSA-2197690;R-HSA-2029473
R-HSA-8964043	Plasma lipoprotein clearance	1	46	0.00301837	0.235888	0.235888	1	36	0.00254399	-3.2739	9606	Homo sapiens	HDLBP		R-HSA-8858252
R-HSA-8856828	Clathrin-mediated endocytosis	2	161	0.0105643	0.242143	0.242143	11	35	0.00247332	-5.5836	9606	Homo sapiens	ACTB		R-HSA-8868230;R-HSA-8868661;R-HSA-8868660;R-HSA-8868659;R-HSA-8868658;R-HSA-8869438;R-HSA-8868236;R-HSA-8868651;R-HSA-8871194;R-HSA-8871193;R-HSA-8868648
R-HSA-111996	Ca-dependent events	1	48	0.00314961	0.244788	0.244788	2	27	0.00190799	-2.77589	9606	Homo sapiens	PRKAR1A		R-HSA-111925;R-HSA-8951727
R-HSA-76002	Platelet activation, signaling and aggregation	3	293	0.0192257	0.244952	0.244952	12	117	0.00826797	-0.968663	9606	Homo sapiens	COL1A1;COL1A2;HSPA5		R-HSA-139842;R-HSA-430096;R-HSA-453200;R-HSA-437118;R-HSA-114600;R-HSA-453183;R-HSA-430076;R-HSA-443402;R-HSA-443418;R-HSA-351323;R-HSA-430073;R-HSA-429529
R-HSA-5655302	Signaling by FGFR1 in disease	1	49	0.00321522	0.2492	0.2492	9	35	0.00247332	-55.1186	9606	Homo sapiens	CNTRL		R-HSA-1839100;R-HSA-1839039;R-HSA-1839080;R-HSA-1839065;R-HSA-1839098;R-HSA-1839094;R-HSA-1839078;R-HSA-1839031;R-HSA-1839091
R-HSA-9716542	Signaling by Rho GTPases, Miro GTPases and RHOBTB3	6	725	0.0475722	0.249274	0.249274	19	212	0.0149813	-3.27355	9606	Homo sapiens	RAP1GDS1;KIF5A;PDE5A;ACTB		R-HSA-9018825;R-HSA-5665751;R-HSA-2029466;R-HSA-5672083;R-HSA-442592;R-HSA-5665809;R-HSA-5666001;R-HSA-5665982;R-HSA-9018817;R-HSA-9018787;R-HSA-5665659;R-HSA-5665767;R-HSA-9018778;R-HSA-9693125;R-HSA-2197690;R-HSA-5665802;R-HSA-203070;R-HSA-5626507;R-HSA-2029473
R-HSA-166016	Toll Like Receptor 4 (TLR4) Cascade	2	165	0.0108268	0.25077	0.25077	3	107	0.0075613	2.30526	9606	Homo sapiens	IKBIP		R-HSA-9749494;R-HSA-9749487;R-HSA-9749464
R-HSA-9612973	Autophagy	2	166	0.0108924	0.252929	0.252929	15	108	0.00763197	-3.98681	9606	Homo sapiens	HBB;VDAC1		R-HSA-5205673;R-HSA-9622840;R-HSA-9631065;R-HSA-9624158;R-HSA-9631068;R-HSA-5205663;R-HSA-9625188;R-HSA-9620197;R-HSA-9615721;R-HSA-9622831;R-HSA-5205682;R-HSA-9625196;R-HSA-9626060;R-HSA-5205649;R-HSA-9625197
R-HSA-381676	Glucagon-like Peptide-1 (GLP1) regulates insulin secretion	1	50	0.00328084	0.253586	0.253586	1	12	0.000847997	-2.77589	9606	Homo sapiens	PRKAR1A		R-HSA-381707
R-HSA-379716	Cytosolic tRNA aminoacylation	1	50	0.00328084	0.253586	0.253586	1	21	0.00148399	-3.04194	9606	Homo sapiens	NARS1		R-HSA-379996
R-HSA-9658195	Leishmania infection	3	302	0.0198163	0.259022	0.259022	8	95	0.00671331	-4.6477	9606	Homo sapiens	PRKAR1A;ACTB		R-HSA-2029466;R-HSA-111925;R-HSA-442592;R-HSA-1861595;R-HSA-8951727;R-HSA-9666458;R-HSA-2197690;R-HSA-2029473
R-HSA-1236978	Cross-presentation of soluble exogenous antigens (endosomes)	1	53	0.00347769	0.266593	0.266593	4	6	0.000423998	-2.96906	9606	Homo sapiens	MRC2		R-HSA-1236939;R-HSA-1236955;R-HSA-1236940;R-HSA-1236941
R-HSA-9660821	ADORA2B mediated anti-inflammatory cytokines production	1	53	0.00347769	0.266593	0.266593	2	12	0.000847997	-2.77589	9606	Homo sapiens	PRKAR1A		R-HSA-111925;R-HSA-8951727
R-HSA-432040	Vasopressin regulates renal water homeostasis via Aquaporins	1	53	0.00347769	0.266593	0.266593	2	15	0.00106	-2.77589	9606	Homo sapiens	PRKAR1A		R-HSA-111925;R-HSA-8951727
R-HSA-1489509	DAG and IP3 signaling	1	53	0.00347769	0.266593	0.266593	2	28	0.00197866	-2.77589	9606	Homo sapiens	PRKAR1A		R-HSA-111925;R-HSA-8951727
R-HSA-72695	Formation of the ternary complex, and subsequently, the 43S complex	1	54	0.00354331	0.270878	0.270878	1	3	0.000211999	-2.54188	9606	Homo sapiens	RPS15		R-HSA-72691
R-HSA-75153	Apoptotic execution phase	1	54	0.00354331	0.270878	0.270878	1	57	0.00402798	-4.10523	9606	Homo sapiens	APC		R-HSA-202947
R-HSA-9634597	GPER1 signaling	1	56	0.00367454	0.279375	0.279375	2	10	0.000706664	-2.77589	9606	Homo sapiens	PRKAR1A		R-HSA-111925;R-HSA-8951727
R-HSA-9012999	RHO GTPase cycle	4	460	0.0301837	0.281816	0.281816	3	91	0.00643064	-4.832	9606	Homo sapiens	PDE5A;ACTB		R-HSA-9018778;R-HSA-9693125;R-HSA-9018787
R-HSA-70268	Pyruvate metabolism	1	57	0.00374016	0.283587	0.283587	1	15	0.00106	2.19814	9606	Homo sapiens	VDAC1		R-HSA-9012374
R-HSA-446652	Interleukin-1 family signaling	2	183	0.0120079	0.289644	0.289644	3	92	0.00650131	2.30526	9606	Homo sapiens	IKBIP		R-HSA-9749494;R-HSA-9749487;R-HSA-9749464
R-HSA-195258	RHO GTPase Effectors	3	326	0.0213911	0.297014	0.297014	14	113	0.0079853	-2.64999	9606	Homo sapiens	KIF5A;ACTB		R-HSA-5665751;R-HSA-2029466;R-HSA-5672083;R-HSA-442592;R-HSA-5665809;R-HSA-5666001;R-HSA-5665982;R-HSA-5665659;R-HSA-5665767;R-HSA-2197690;R-HSA-5665802;R-HSA-203070;R-HSA-5626507;R-HSA-2029473
R-HSA-9006934	Signaling by Receptor Tyrosine Kinases	5	623	0.0408793	0.299396	0.299396	5	746	0.0527171	-4.63138	9606	Homo sapiens	COL1A1;PTBP1;COL1A2;ACTB		R-HSA-6803523;R-HSA-8874079;R-HSA-6803838;R-HSA-5218916;R-HSA-6803836
R-HSA-5250924	B-WICH complex positively regulates rRNA expression	1	62	0.00406824	0.304283	0.304283	1	3	0.000211999	-5.5836	9606	Homo sapiens	ACTB		R-HSA-5250947
R-HSA-9754678	SARS-CoV-2 modulates host translation machinery	1	62	0.00406824	0.304283	0.304283	1	6	0.000423998	-2.54188	9606	Homo sapiens	RPS15		R-HSA-9729849
R-HSA-73857	RNA Polymerase II Transcription	12	1730	0.113517	0.30846	0.30846	39	945	0.0667797	0.163125	9606	Homo sapiens	COL1A1;KDM5B;GRN;BTD;COL1A2;TRIM28;MT-CO2;LRPPRC;HSPD1		R-HSA-8937097;R-HSA-6814885;R-HSA-9733207;R-HSA-8937037;R-HSA-2187303;R-HSA-9736979;R-HSA-8865280;R-HSA-163214;R-HSA-2187309;R-HSA-975040;R-HSA-8956568;R-HSA-8937050;R-HSA-8985627;R-HSA-6810239;R-HSA-6810238;R-HSA-8936979;R-HSA-6810235;R-HSA-6810234;R-HSA-6810233;R-HSA-8936616;R-HSA-8869542;R-HSA-8985644;R-HSA-8936621;R-HSA-8936481;R-HSA-8936995;R-HSA-9733247;R-HSA-6807496;R-HSA-8865256;R-HSA-893…
R-HSA-74160	Gene expression (Transcription)	13	1893	0.124213	0.31004	0.31004	40	1060	0.0749064	-0.278931	9606	Homo sapiens	COL1A1;KDM5B;GRN;BTD;COL1A2;TRIM28;MT-CO2;LRPPRC;ACTB;HSPD1		R-HSA-8937097;R-HSA-6814885;R-HSA-9733207;R-HSA-8937037;R-HSA-2187303;R-HSA-9736979;R-HSA-8865280;R-HSA-163214;R-HSA-2187309;R-HSA-975040;R-HSA-8956568;R-HSA-8937050;R-HSA-8985627;R-HSA-5250947;R-HSA-6810239;R-HSA-6810238;R-HSA-8936979;R-HSA-6810235;R-HSA-6810234;R-HSA-6810233;R-HSA-8936616;R-HSA-8869542;R-HSA-8985644;R-HSA-8936621;R-HSA-8936481;R-HSA-8936995;R-HSA-9733247;R-HSA-6807496;R-HSA-886…
R-HSA-2029480	Fcgamma receptor (FCGR) dependent phagocytosis	2	193	0.012664	0.311173	0.311173	6	42	0.00296799	-5.5836	9606	Homo sapiens	ACTB		R-HSA-2029466;R-HSA-442592;R-HSA-1861595;R-HSA-2029476;R-HSA-2197690;R-HSA-2029473
R-HSA-5578775	Ion homeostasis	1	64	0.00419948	0.312395	0.312395	1	17	0.00120133	-2.66164	9606	Homo sapiens	FKBP9		R-HSA-2855020
R-HSA-9678108	SARS-CoV-1 Infection	2	194	0.0127297	0.313319	0.313319	2	159	0.011236	7.63321	9606	Homo sapiens	RPS15;BTD		R-HSA-9729232;R-HSA-9737710
R-HSA-1852241	Organelle biogenesis and maintenance	3	338	0.0221785	0.316164	0.316164	8	86	0.00607731	-18.3592	9606	Homo sapiens	CNTRL;AKAP9;SCLT1		R-HSA-5626228;R-HSA-5626227;R-HSA-5626220;R-HSA-5626223;R-HSA-5626681;R-HSA-5617816;R-HSA-5626699;R-HSA-5638009
R-HSA-9700206	Signaling by ALK in cancer	1	66	0.00433071	0.320413	0.320413	3	37	0.00261466	-2.77589	9606	Homo sapiens	PRKAR1A		R-HSA-9700181;R-HSA-9700179;R-HSA-9700131
R-HSA-70263	Gluconeogenesis	1	66	0.00433071	0.320413	0.320413	2	26	0.00183733	2.09477	9606	Homo sapiens	SLC25A11		R-HSA-376851;R-HSA-198440
R-HSA-9725370	Signaling by ALK fusions and activated point mutants	1	66	0.00433071	0.320413	0.320413	2	29	0.00204933	-2.77589	9606	Homo sapiens	PRKAR1A		R-HSA-9700181;R-HSA-9700179
R-HSA-9033241	Peroxisomal protein import	1	67	0.00439633	0.324387	0.324387	3	26	0.00183733	-2.09954	9606	Homo sapiens	IDH1		R-HSA-9033233;R-HSA-9033235;R-HSA-9033236
R-HSA-112043	PLC beta mediated events	1	67	0.00439633	0.324387	0.324387	2	32	0.00226132	-2.77589	9606	Homo sapiens	PRKAR1A		R-HSA-111925;R-HSA-8951727
R-HSA-8873719	RAB geranylgeranylation	1	68	0.00446194	0.328339	0.328339	2	5	0.000353332	-2.24589	9606	Homo sapiens	RAB14		R-HSA-8870469;R-HSA-8870466
R-HSA-983189	Kinesins	1	68	0.00446194	0.328339	0.328339	3	14	0.000989329	3.21724	9606	Homo sapiens	KIF5A		R-HSA-983259;R-HSA-983194;R-HSA-983266
R-HSA-8978934	Metabolism of cofactors	1	68	0.00446194	0.328339	0.328339	2	28	0.00197866	-2.09954	9606	Homo sapiens	IDH1		R-HSA-389540;R-HSA-389550
R-HSA-379724	tRNA Aminoacylation	1	68	0.00446194	0.328339	0.328339	1	42	0.00296799	-3.04194	9606	Homo sapiens	NARS1		R-HSA-379996
R-HSA-445717	Aquaporin-mediated transport	1	69	0.00452756	0.332268	0.332268	2	25	0.00176666	-2.77589	9606	Homo sapiens	PRKAR1A		R-HSA-111925;R-HSA-8951727
R-HSA-1660499	Synthesis of PIPs at the plasma membrane	1	69	0.00452756	0.332268	0.332268	1	33	0.00233199	-2.24589	9606	Homo sapiens	RAB14		R-HSA-8871366
R-HSA-382551	Transport of small molecules	7	969	0.0635827	0.337212	0.337212	8	454	0.0320825	-1.52916	9606	Homo sapiens	PRKAR1A;HDLBP;HBB;VDAC2;VDAC1;HBA1;FKBP9		R-HSA-8949145;R-HSA-111925;R-HSA-2855020;R-HSA-1247668;R-HSA-8951727;R-HSA-6806831;R-HSA-8858252;R-HSA-1237325
R-HSA-5689880	Ub-specific processing proteases	2	206	0.0135171	0.338959	0.338959	1	40	0.00282666	2.19814	9606	Homo sapiens	VDAC2;VDAC1		R-HSA-5696872
R-HSA-2426168	Activation of gene expression by SREBF (SREBP)	1	71	0.00465879	0.340057	0.340057	18	42	0.00296799	17.8083	9606	Homo sapiens	BTD		R-HSA-2426148;R-HSA-1655832;R-HSA-1655839;R-HSA-2426146;R-HSA-2426157;R-HSA-2426156;R-HSA-1655827;R-HSA-2426153;R-HSA-2426152;R-HSA-2426155;R-HSA-1655830;R-HSA-1655850;R-HSA-2426161;R-HSA-2426163;R-HSA-1655823;R-HSA-1655843;R-HSA-1655847;R-HSA-1655846
R-HSA-112040	G-protein mediated events	1	73	0.00479003	0.347756	0.347756	2	41	0.00289732	-2.77589	9606	Homo sapiens	PRKAR1A		R-HSA-111925;R-HSA-8951727
R-HSA-389661	Glyoxylate metabolism and glycine degradation	1	73	0.00479003	0.347756	0.347756	1	23	0.00162533	-2.29404	9606	Homo sapiens	GRHPR		R-HSA-389826
R-HSA-68877	Mitotic Prometaphase	2	211	0.0138451	0.349564	0.349564	2	20	0.00141333	-29.316	9606	Homo sapiens	CNTRL;AKAP9		R-HSA-380316;R-HSA-380508
R-HSA-69275	G2/M Transition	2	212	0.0139108	0.351678	0.351678	12	78	0.00551198	-29.316	9606	Homo sapiens	CNTRL;AKAP9		R-HSA-380455;R-HSA-3000319;R-HSA-380311;R-HSA-380294;R-HSA-380272;R-HSA-380303;R-HSA-8853405;R-HSA-2574845;R-HSA-3000310;R-HSA-8853419;R-HSA-380283;R-HSA-2574840
R-HSA-453274	Mitotic G2-G2/M phases	2	214	0.014042	0.3559	0.3559	12	80	0.00565331	-29.316	9606	Homo sapiens	CNTRL;AKAP9		R-HSA-380455;R-HSA-3000319;R-HSA-380311;R-HSA-380294;R-HSA-380272;R-HSA-380303;R-HSA-8853405;R-HSA-2574845;R-HSA-3000310;R-HSA-8853419;R-HSA-380283;R-HSA-2574840
R-HSA-8936459	RUNX1 regulates genes involved in megakaryocyte differentiation and platelet function	1	78	0.00511811	0.366618	0.366618	12	33	0.00233199	-9.99362	9606	Homo sapiens	GRN		R-HSA-8936616;R-HSA-8937016;R-HSA-8937097;R-HSA-8937050;R-HSA-8935740;R-HSA-8937037;R-HSA-8936621;R-HSA-8936481;R-HSA-8936995;R-HSA-8936979;R-HSA-8935731;R-HSA-8936628
R-HSA-5250913	Positive epigenetic regulation of rRNA expression	1	80	0.00524934	0.374011	0.374011	1	7	0.000494665	-5.5836	9606	Homo sapiens	ACTB		R-HSA-5250947
R-HSA-1226099	Signaling by FGFR in disease	1	82	0.00538058	0.381318	0.381318	9	99	0.00699597	-55.1186	9606	Homo sapiens	CNTRL		R-HSA-1839100;R-HSA-1839039;R-HSA-1839080;R-HSA-1839065;R-HSA-1839098;R-HSA-1839094;R-HSA-1839078;R-HSA-1839031;R-HSA-1839091
R-HSA-5683057	MAPK family signaling cascades	3	380	0.0249344	0.383152	0.383152	10	122	0.0086213	-4.42461	9606	Homo sapiens	SEPTIN7;ACTB		R-HSA-9657603;R-HSA-5692775;R-HSA-5672980;R-HSA-5672978;R-HSA-5692770;R-HSA-9657606;R-HSA-5672972;R-HSA-5672973;R-HSA-9657608;R-HSA-9657599
R-HSA-194315	Signaling by Rho GTPases	5	709	0.0465223	0.399211	0.399211	17	203	0.0143453	-3.22215	9606	Homo sapiens	KIF5A;PDE5A;ACTB		R-HSA-5665751;R-HSA-2029466;R-HSA-5672083;R-HSA-442592;R-HSA-5665809;R-HSA-5666001;R-HSA-5665982;R-HSA-9018787;R-HSA-5665659;R-HSA-5665767;R-HSA-9018778;R-HSA-9693125;R-HSA-2197690;R-HSA-5665802;R-HSA-203070;R-HSA-5626507;R-HSA-2029473
R-HSA-1655829	Regulation of cholesterol biosynthesis by SREBP (SREBF)	1	87	0.00570866	0.39922	0.39922	18	52	0.00367465	17.8083	9606	Homo sapiens	BTD		R-HSA-2426148;R-HSA-1655832;R-HSA-1655839;R-HSA-2426146;R-HSA-2426157;R-HSA-2426156;R-HSA-1655827;R-HSA-2426153;R-HSA-2426152;R-HSA-2426155;R-HSA-1655830;R-HSA-1655850;R-HSA-2426161;R-HSA-2426163;R-HSA-1655823;R-HSA-1655843;R-HSA-1655847;R-HSA-1655846
R-HSA-5654738	Signaling by FGFR2	1	88	0.00577428	0.402738	0.402738	3	46	0.00325065	-6.8992	9606	Homo sapiens	PTBP1		R-HSA-6803523;R-HSA-6803838;R-HSA-6803836
R-HSA-9663891	Selective autophagy	1	89	0.0058399	0.406237	0.406237	4	48	0.00339199	2.19814	9606	Homo sapiens	VDAC1		R-HSA-5205663;R-HSA-5205673;R-HSA-5205682;R-HSA-5205649
R-HSA-195253	Degradation of beta-catenin by the destruction complex	1	91	0.00597113	0.413172	0.413172	14	23	0.00162533	-4.10523	9606	Homo sapiens	APC		R-HSA-195300;R-HSA-2130279;R-HSA-195275;R-HSA-2130282;R-HSA-195304;R-HSA-2130286;R-HSA-5229343;R-HSA-195251;R-HSA-195283;R-HSA-195280;R-HSA-195318;R-HSA-5246693;R-HSA-195287;R-HSA-6781905
R-HSA-5696399	Global Genome Nucleotide Excision Repair (GG-NER)	1	92	0.00603675	0.41661	0.41661	1	20	0.00141333	-5.5836	9606	Homo sapiens	ACTB		R-HSA-5691006
R-HSA-72312	rRNA processing	2	246	0.0161417	0.421952	0.421952	2	21	0.00148399	0.105235	9606	Homo sapiens	RPS15;MT-CO2		R-HSA-6791223;R-HSA-6785722
R-HSA-6807505	RNA polymerase II transcribes snRNA genes	1	94	0.00616798	0.423425	0.423425	11	11	0.00077733	17.8083	9606	Homo sapiens	BTD		R-HSA-6814885;R-HSA-6814549;R-HSA-6814559;R-HSA-6810239;R-HSA-6810238;R-HSA-6814555;R-HSA-6810235;R-HSA-6814554;R-HSA-6810234;R-HSA-6810233;R-HSA-6807496
R-HSA-8876198	RAB GEFs exchange GTP for GDP on RABs	1	94	0.00616798	0.423425	0.423425	1	21	0.00148399	-2.24589	9606	Homo sapiens	RAB14		R-HSA-8876616
R-HSA-438064	Post NMDA receptor activation events	1	96	0.00629921	0.430162	0.430162	2	39	0.00275599	-2.77589	9606	Homo sapiens	PRKAR1A		R-HSA-111925;R-HSA-8951727
R-HSA-156902	Peptide chain elongation	1	97	0.00636483	0.433501	0.433501	4	5	0.000353332	-2.54188	9606	Homo sapiens	RPS15		R-HSA-156915;R-HSA-156912;R-HSA-156923;R-HSA-156907
R-HSA-5689603	UCH proteinases	1	98	0.00643045	0.436821	0.436821	1	11	0.00077733	-5.5836	9606	Homo sapiens	ACTB		R-HSA-5689544
R-HSA-202733	Cell surface interactions at the vascular wall	2	257	0.0168635	0.443884	0.443884	1	65	0.00459331	-2.54525	9606	Homo sapiens	COL1A1;COL1A2		R-HSA-114577
R-HSA-3247509	Chromatin modifying enzymes	2	258	0.0169291	0.445856	0.445856	3	85	0.00600664	-1.70383	9606	Homo sapiens	KDM5B;ACTB		R-HSA-3321975;R-HSA-5661116;R-HSA-4754181
R-HSA-4839726	Chromatin organization	2	258	0.0169291	0.445856	0.445856	3	85	0.00600664	-1.70383	9606	Homo sapiens	KDM5B;ACTB		R-HSA-3321975;R-HSA-5661116;R-HSA-4754181
R-HSA-975956	Nonsense Mediated Decay (NMD) independent of the Exon Junction Complex (EJC)	1	101	0.0066273	0.446665	0.446665	1	1	7.06664e-05	-2.54188	9606	Homo sapiens	RPS15		R-HSA-927789
R-HSA-422475	Axon guidance	4	585	0.0383858	0.446981	0.446981	23	298	0.0210586	-4.30665	9606	Homo sapiens	RPS15;EPHA6;ACTB		R-HSA-3928602;R-HSA-3928607;R-HSA-443779;R-HSA-445089;R-HSA-3928604;R-HSA-3928595;R-HSA-392751;R-HSA-373736;R-HSA-373739;R-HSA-3928597;R-HSA-3928628;R-HSA-3928660;R-HSA-3928651;R-HSA-4093327;R-HSA-3928584;R-HSA-3928648;R-HSA-3928591;R-HSA-3928654;R-HSA-9014652;R-HSA-3928642;R-HSA-3928578;R-HSA-9014610;R-HSA-3928646
R-HSA-157118	Signaling by NOTCH	2	259	0.0169948	0.447824	0.447824	1	154	0.0108826	-3.04597	9606	Homo sapiens	ACTA2		R-HSA-9604664
R-HSA-156842	Eukaryotic Translation Elongation	1	102	0.00669291	0.449909	0.449909	4	9	0.000635997	-2.54188	9606	Homo sapiens	RPS15		R-HSA-156915;R-HSA-156912;R-HSA-156923;R-HSA-156907
R-HSA-174824	Plasma lipoprotein assembly, remodeling, and clearance	1	102	0.00669291	0.449909	0.449909	1	86	0.00607731	-3.2739	9606	Homo sapiens	HDLBP		R-HSA-8858252
R-HSA-72689	Formation of a pool of free 40S subunits	1	106	0.00695538	0.462696	0.462696	2	2	0.000141333	-2.54188	9606	Homo sapiens	RPS15		R-HSA-72673;R-HSA-72676
R-HSA-72764	Eukaryotic Translation Termination	1	106	0.00695538	0.462696	0.462696	3	5	0.000353332	-2.54188	9606	Homo sapiens	RPS15		R-HSA-141671;R-HSA-141691;R-HSA-141673
R-HSA-8939236	RUNX1 regulates transcription of genes involved in differentiation of HSCs	1	106	0.00695538	0.462696	0.462696	1	15	0.00106	-9.99362	9606	Homo sapiens	GRN		R-HSA-8956568
R-HSA-5687128	MAPK6/MAPK4 signaling	1	106	0.00695538	0.462696	0.462696	2	40	0.00282666	-2.10662	9606	Homo sapiens	SEPTIN7		R-HSA-5692775;R-HSA-5692770
R-HSA-6811434	COPI-dependent Golgi-to-ER retrograde traffic	1	107	0.007021	0.465847	0.465847	2	11	0.00077733	3.21724	9606	Homo sapiens	KIF5A		R-HSA-6811426;R-HSA-6811423
R-HSA-190236	Signaling by FGFR	1	107	0.007021	0.465847	0.465847	3	142	0.0100346	-6.8992	9606	Homo sapiens	PTBP1		R-HSA-6803523;R-HSA-6803838;R-HSA-6803836
R-HSA-983170	Antigen Presentation: Folding, assembly and peptide loading of class I MHC	1	108	0.00708661	0.468979	0.468979	3	16	0.00113066	2.18451	9606	Homo sapiens	HSPA5		R-HSA-983148;R-HSA-983146;R-HSA-983145
R-HSA-422356	Regulation of insulin secretion	1	108	0.00708661	0.468979	0.468979	1	38	0.00268532	-2.77589	9606	Homo sapiens	PRKAR1A		R-HSA-381707
R-HSA-8957275	Post-translational protein phosphorylation	1	109	0.00715223	0.472093	0.472093	1	1	7.06664e-05	2.50882	9606	Homo sapiens	HSP90B1		R-HSA-8952289
R-HSA-3214847	HATs acetylate histones	1	110	0.00721785	0.475189	0.475189	1	15	0.00106	-5.5836	9606	Homo sapiens	ACTB		R-HSA-3321975
R-HSA-1280215	Cytokine Signaling in Immune system	7	1115	0.0731627	0.478326	0.478326	6	740	0.0522931	1.09791	9606	Homo sapiens	IKBIP;COL1A2;LCP1;HSP90B1		R-HSA-6785895;R-HSA-6790038;R-HSA-9749494;R-HSA-8950426;R-HSA-9749487;R-HSA-9749464
R-HSA-2408557	Selenocysteine synthesis	1	112	0.00734908	0.481328	0.481328	2	7	0.000494665	-2.54188	9606	Homo sapiens	RPS15		R-HSA-2408529;R-HSA-5333615
R-HSA-1483255	PI Metabolism	1	112	0.00734908	0.481328	0.481328	1	89	0.00628931	-2.24589	9606	Homo sapiens	RAB14		R-HSA-8871366
R-HSA-111885	Opioid Signalling	1	113	0.0074147	0.484371	0.484371	2	59	0.00416932	-2.77589	9606	Homo sapiens	PRKAR1A		R-HSA-111925;R-HSA-8951727
R-HSA-442755	Activation of NMDA receptors and postsynaptic events	1	113	0.0074147	0.484371	0.484371	2	71	0.00501731	-2.77589	9606	Homo sapiens	PRKAR1A		R-HSA-111925;R-HSA-8951727
R-HSA-192823	Viral mRNA Translation	1	114	0.00748031	0.487395	0.487395	2	2	0.000141333	-2.54188	9606	Homo sapiens	RPS15		R-HSA-192704;R-HSA-192841
R-HSA-9633012	Response of EIF2AK4 (GCN2) to amino acid deficiency	1	115	0.00754593	0.490403	0.490403	4	16	0.00113066	-2.54188	9606	Homo sapiens	RPS15		R-HSA-9633008;R-HSA-9633742;R-HSA-9634669;R-HSA-9633005
R-HSA-9675108	Nervous system development	4	621	0.040748	0.493173	0.493173	23	324	0.0228959	-4.30665	9606	Homo sapiens	RPS15;EPHA6;ACTB		R-HSA-3928602;R-HSA-3928607;R-HSA-443779;R-HSA-445089;R-HSA-3928604;R-HSA-3928595;R-HSA-392751;R-HSA-373736;R-HSA-373739;R-HSA-3928597;R-HSA-3928628;R-HSA-3928660;R-HSA-3928651;R-HSA-4093327;R-HSA-3928584;R-HSA-3928648;R-HSA-3928591;R-HSA-3928654;R-HSA-9014652;R-HSA-3928642;R-HSA-3928578;R-HSA-9014610;R-HSA-3928646
R-HSA-1266738	Developmental Biology	8	1304	0.0855643	0.496162	0.496162	38	594	0.0419758	-0.673428	9606	Homo sapiens	RPS15;EPHA6;KRT2;KRT1;KRT10;ACTB		R-HSA-6806629;R-HSA-443779;R-HSA-6814764;R-HSA-6805546;R-HSA-3928628;R-HSA-6810357;R-HSA-6814387;R-HSA-6809393;R-HSA-6809663;R-HSA-8942224;R-HSA-9014610;R-HSA-6810937;R-HSA-3928602;R-HSA-6805573;R-HSA-3928607;R-HSA-445089;R-HSA-3928604;R-HSA-3928595;R-HSA-6814734;R-HSA-392751;R-HSA-373736;R-HSA-373739;R-HSA-3928597;R-HSA-3928660;R-HSA-3928651;R-HSA-4093327;R-HSA-6806613;R-HSA-3928584;R-HSA-392864…
R-HSA-418346	Platelet homeostasis	1	118	0.00774278	0.499321	0.499321	1	31	0.00219066	-2.5772	9606	Homo sapiens	PDE5A		R-HSA-418456
R-HSA-5696398	Nucleotide Excision Repair	1	119	0.0078084	0.502259	0.502259	1	37	0.00261466	-5.5836	9606	Homo sapiens	ACTB		R-HSA-5691006
R-HSA-2672351	Stimuli-sensing channels	1	120	0.00787402	0.50518	0.50518	1	33	0.00233199	-2.66164	9606	Homo sapiens	FKBP9		R-HSA-2855020
R-HSA-927802	Nonsense-Mediated Decay (NMD)	1	124	0.00813648	0.516696	0.516696	5	6	0.000423998	-2.54188	9606	Homo sapiens	RPS15		R-HSA-927836;R-HSA-927789;R-HSA-927832;R-HSA-927813;R-HSA-927889
R-HSA-975957	Nonsense Mediated Decay (NMD) enhanced by the Exon Junction Complex (EJC)	1	124	0.00813648	0.516696	0.516696	4	5	0.000353332	-2.54188	9606	Homo sapiens	RPS15		R-HSA-927836;R-HSA-927832;R-HSA-927813;R-HSA-927889
R-HSA-5610787	Hedgehog 'off' state	1	124	0.00813648	0.516696	0.516696	1	32	0.00226132	-2.77589	9606	Homo sapiens	PRKAR1A		R-HSA-5610749
R-HSA-381426	Regulation of Insulin-like Growth Factor (IGF) transport and uptake by Insulin-like Growth Factor Binding Proteins (IGFBPs)	1	127	0.00833333	0.525159	0.525159	1	14	0.000989329	2.50882	9606	Homo sapiens	HSP90B1		R-HSA-8952289
R-HSA-9007101	Rab regulation of trafficking	1	131	0.0085958	0.536215	0.536215	1	35	0.00247332	-2.24589	9606	Homo sapiens	RAB14		R-HSA-8876616
R-HSA-2980736	Peptide hormone metabolism	1	131	0.0085958	0.536215	0.536215	1	65	0.00459331	3.21724	9606	Homo sapiens	KIF5A		R-HSA-265160
R-HSA-392499	Metabolism of proteins	13	2215	0.145341	0.537973	0.537973	38	812	0.0573811	-1.02021	9606	Homo sapiens	ACTB;HSP90B1;RPS15;RAB14;APC;NARS1;TRIM28;KIF5A;EIF4H;SSR1;VDAC2;VDAC1;FKBP9		R-HSA-8870469;R-HSA-390470;R-HSA-1799326;R-HSA-8870466;R-HSA-72647;R-HSA-156808;R-HSA-265160;R-HSA-156823;R-HSA-389970;R-HSA-389980;R-HSA-379996;R-HSA-157849;R-HSA-5689544;R-HSA-72671;R-HSA-72673;R-HSA-72672;R-HSA-72676;R-HSA-141671;R-HSA-156907;R-HSA-8952289;R-HSA-72619;R-HSA-141673;R-HSA-72621;R-HSA-390453;R-HSA-156915;R-HSA-156912;R-HSA-72691;R-HSA-6781905;R-HSA-72697;R-HSA-156923;R-HSA-179933…
R-HSA-199991	Membrane Trafficking	4	668	0.043832	0.55101	0.55101	22	219	0.0154759	-2.54896	9606	Homo sapiens	RAB14;KIF5A;ACTB		R-HSA-8868230;R-HSA-1445143;R-HSA-2316352;R-HSA-6811426;R-HSA-8868236;R-HSA-8868651;R-HSA-2255343;R-HSA-190829;R-HSA-8868648;R-HSA-8876616;R-HSA-8868661;R-HSA-196017;R-HSA-8868660;R-HSA-8868659;R-HSA-190519;R-HSA-8868658;R-HSA-196026;R-HSA-6811423;R-HSA-8869438;R-HSA-8871194;R-HSA-2316349;R-HSA-8871193
R-HSA-9705683	SARS-CoV-2-host interactions	2	315	0.0206693	0.551395	0.551395	2	67	0.00473465	-2.42938	9606	Homo sapiens	RPS15;G3BP1		R-HSA-9729849;R-HSA-9729481
R-HSA-198933	Immunoregulatory interactions between a Lymphoid and a non-Lymphoid cell	2	316	0.0207349	0.553119	0.553119	2	44	0.00310932	-2.54525	9606	Homo sapiens	COL1A1;COL1A2		R-HSA-5696356;R-HSA-5696357
R-HSA-212165	Epigenetic regulation of gene expression	1	139	0.00912073	0.557569	0.557569	1	34	0.00240266	-5.5836	9606	Homo sapiens	ACTB		R-HSA-5250947
R-HSA-9664323	FCGR3A-mediated IL10 synthesis	1	141	0.00925197	0.562753	0.562753	2	20	0.00141333	-2.77589	9606	Homo sapiens	PRKAR1A		R-HSA-111925;R-HSA-8951727
R-HSA-114608	Platelet degranulation	1	141	0.00925197	0.562753	0.562753	1	11	0.00077733	2.18451	9606	Homo sapiens	HSPA5		R-HSA-351323
R-HSA-70326	Glucose metabolism	1	141	0.00925197	0.562753	0.562753	2	50	0.00353332	2.09477	9606	Homo sapiens	SLC25A11		R-HSA-376851;R-HSA-198440
R-HSA-5673001	RAF/MAP kinase cascade	2	322	0.0211286	0.563365	0.563365	8	75	0.00529998	-5.5836	9606	Homo sapiens	ACTB		R-HSA-9657603;R-HSA-5672980;R-HSA-5672978;R-HSA-9657606;R-HSA-5672972;R-HSA-5672973;R-HSA-9657608;R-HSA-9657599
R-HSA-1474244	Extracellular matrix organization	2	328	0.0215223	0.573445	0.573445	53	319	0.0225426	-2.54525	9606	Homo sapiens	COL1A1;COL1A2		R-HSA-8948232;R-HSA-2395302;R-HSA-114563;R-HSA-4086204;R-HSA-8948234;R-HSA-2002460;R-HSA-8948224;R-HSA-8948226;R-HSA-8948228;R-HSA-8948230;R-HSA-8948231;R-HSA-2002440;R-HSA-2395314;R-HSA-2327733;R-HSA-1458433;R-HSA-2424243;R-HSA-2395324;R-HSA-2424252;R-HSA-2327738;R-HSA-2395322;R-HSA-2250301;R-HSA-2466106;R-HSA-2022073;R-HSA-1981104;R-HSA-1454757;R-HSA-2002466;R-HSA-2537499;R-HSA-2327909;R-HSA-24…
R-HSA-5684996	MAPK1/MAPK3 signaling	2	329	0.0215879	0.575109	0.575109	8	82	0.00579464	-5.5836	9606	Homo sapiens	ACTB		R-HSA-9657603;R-HSA-5672980;R-HSA-5672978;R-HSA-9657606;R-HSA-5672972;R-HSA-5672973;R-HSA-9657608;R-HSA-9657599
R-HSA-163685	Integration of energy metabolism	1	147	0.00964567	0.57795	0.57795	2	66	0.00466398	-2.77589	9606	Homo sapiens	PRKAR1A		R-HSA-111925;R-HSA-381707
R-HSA-8856688	Golgi-to-ER retrograde transport	1	148	0.00971129	0.580432	0.580432	2	18	0.00127199	3.21724	9606	Homo sapiens	KIF5A		R-HSA-6811426;R-HSA-6811423
R-HSA-76005	Response to elevated platelet cytosolic Ca2+	1	148	0.00971129	0.580432	0.580432	1	14	0.000989329	2.18451	9606	Homo sapiens	HSPA5		R-HSA-351323
R-HSA-2132295	MHC class II antigen presentation	1	149	0.0097769	0.582899	0.582899	1	26	0.00183733	3.21724	9606	Homo sapiens	KIF5A		R-HSA-2213248
R-HSA-1632852	Macroautophagy	1	150	0.00984252	0.585351	0.585351	4	87	0.00614798	2.19814	9606	Homo sapiens	VDAC1		R-HSA-5205663;R-HSA-5205673;R-HSA-5205682;R-HSA-5205649
R-HSA-9018519	Estrogen-dependent gene expression	1	154	0.010105	0.59502	0.59502	2	66	0.00466398	17.8083	9606	Homo sapiens	BTD		R-HSA-9023840;R-HSA-9023846
R-HSA-5358351	Signaling by Hedgehog	1	168	0.0110236	0.627139	0.627139	1	82	0.00579464	-2.77589	9606	Homo sapiens	PRKAR1A		R-HSA-5610749
R-HSA-168273	Influenza Viral RNA Transcription and Replication	1	173	0.0113517	0.637989	0.637989	2	14	0.000989329	-2.54188	9606	Homo sapiens	RPS15		R-HSA-192704;R-HSA-192841
R-HSA-1989781	PPARA activates gene expression	1	175	0.0114829	0.642241	0.642241	1	41	0.00289732	17.8083	9606	Homo sapiens	BTD		R-HSA-1655850
R-HSA-9711097	Cellular response to starvation	1	176	0.0115486	0.644348	0.644348	4	28	0.00197866	-2.54188	9606	Homo sapiens	RPS15		R-HSA-9633008;R-HSA-9633742;R-HSA-9634669;R-HSA-9633005
R-HSA-400206	Regulation of lipid metabolism by PPARalpha	1	177	0.0116142	0.646443	0.646443	1	45	0.00317999	17.8083	9606	Homo sapiens	BTD		R-HSA-1655850
R-HSA-2408522	Selenoamino acid metabolism	1	180	0.011811	0.652655	0.652655	2	33	0.00233199	-2.54188	9606	Homo sapiens	RPS15		R-HSA-2408529;R-HSA-5333615
R-HSA-196854	Metabolism of vitamins and cofactors	2	382	0.0250656	0.656626	0.656626	4	205	0.0144866	7.85438	9606	Homo sapiens	BTD;IDH1		R-HSA-389540;R-HSA-3076905;R-HSA-4167509;R-HSA-389550
R-HSA-9010553	Regulation of expression of SLITs and ROBOs	1	183	0.0120079	0.65876	0.65876	2	20	0.00141333	-2.54188	9606	Homo sapiens	RPS15		R-HSA-9014652;R-HSA-9014610
R-HSA-3108232	SUMO E3 ligases SUMOylate target proteins	1	183	0.0120079	0.65876	0.65876	1	131	0.0092573	-2.27183	9606	Homo sapiens	TRIM28		R-HSA-3782535
R-HSA-72306	tRNA processing	1	184	0.0120735	0.660771	0.660771	1	54	0.00381598	2.75235	9606	Homo sapiens	MT-CO2		R-HSA-6785722
R-HSA-6791226	Major pathway of rRNA processing in the nucleolus and cytosol	1	189	0.0124016	0.670652	0.670652	1	7	0.000494665	-2.54188	9606	Homo sapiens	RPS15		R-HSA-6791223
R-HSA-418555	G alpha (s) signalling events	1	190	0.0124672	0.672594	0.672594	2	28	0.00197866	-2.77589	9606	Homo sapiens	PRKAR1A		R-HSA-111925;R-HSA-8951727
R-HSA-2990846	SUMOylation	1	192	0.0125984	0.676444	0.676444	1	140	0.00989329	-2.27183	9606	Homo sapiens	TRIM28		R-HSA-3782535
R-HSA-109581	Apoptosis	1	192	0.0125984	0.676444	0.676444	1	142	0.0100346	-4.10523	9606	Homo sapiens	APC		R-HSA-202947
R-HSA-9662851	Anti-inflammatory response favouring Leishmania parasite infection	1	193	0.012664	0.678352	0.678352	2	40	0.00282666	-2.77589	9606	Homo sapiens	PRKAR1A		R-HSA-111925;R-HSA-8951727
R-HSA-9664433	Leishmania parasite growth and survival	1	193	0.012664	0.678352	0.678352	2	40	0.00282666	-2.77589	9606	Homo sapiens	PRKAR1A		R-HSA-111925;R-HSA-8951727
R-HSA-1236975	Antigen processing-Cross presentation	1	195	0.0127953	0.682135	0.682135	4	23	0.00162533	-2.96906	9606	Homo sapiens	MRC2		R-HSA-1236939;R-HSA-1236955;R-HSA-1236940;R-HSA-1236941
R-HSA-168255	Influenza Infection	1	198	0.0129921	0.687727	0.687727	2	59	0.00416932	-2.54188	9606	Homo sapiens	RPS15		R-HSA-192704;R-HSA-192841
R-HSA-2559583	Cellular Senescence	1	200	0.0131234	0.6914	0.6914	2	90	0.00635997	17.8083	9606	Homo sapiens	BTD		R-HSA-3209109;R-HSA-3209096
R-HSA-68886	M Phase	2	416	0.0272966	0.702131	0.702131	2	91	0.00643064	-29.316	9606	Homo sapiens	CNTRL;AKAP9		R-HSA-380316;R-HSA-380508
R-HSA-8868773	rRNA processing in the nucleus and cytosol	1	208	0.0136483	0.705673	0.705673	1	15	0.00106	-2.54188	9606	Homo sapiens	RPS15		R-HSA-6791223
R-HSA-983712	Ion channel transport	1	208	0.0136483	0.705673	0.705673	1	51	0.00360399	-2.66164	9606	Homo sapiens	FKBP9		R-HSA-2855020
R-HSA-1280218	Adaptive Immune System	5	1012	0.0664042	0.711764	0.711764	10	265	0.0187266	-0.531561	9606	Homo sapiens	MRC2;COL1A1;COL1A2;HSPA5;KIF5A		R-HSA-2213248;R-HSA-5696356;R-HSA-5696357;R-HSA-983148;R-HSA-983146;R-HSA-983145;R-HSA-1236939;R-HSA-1236955;R-HSA-1236940;R-HSA-1236941
R-HSA-5668914	Diseases of metabolism	2	424	0.0278215	0.712093	0.712093	3	195	0.0137799	7.85438	9606	Homo sapiens	BTD;IDH1		R-HSA-3325540;R-HSA-880053;R-HSA-4225086
R-HSA-162582	Signal Transduction	16	3030	0.198819	0.713842	0.713842	64	2532	0.178927	-1.98338	9606	Homo sapiens	ACTA2;COL1A1;PTBP1;BTD;COL1A2;APC;PRKAR1A;RAP1GDS1;KIF5A;PDE5A;SEPTIN7;ACTB		R-HSA-5665751;R-HSA-2029466;R-HSA-2187303;R-HSA-5666001;R-HSA-3601585;R-HSA-9736979;R-HSA-2187309;R-HSA-9657603;R-HSA-9018778;R-HSA-9657606;R-HSA-6803838;R-HSA-9657608;R-HSA-2197690;R-HSA-6803836;R-HSA-6803523;R-HSA-8951727;R-HSA-5610749;R-HSA-9604664;R-HSA-9018787;R-HSA-5218916;R-HSA-5665659;R-HSA-5665767;R-HSA-5692775;R-HSA-195251;R-HSA-5692770;R-HSA-111925;R-HSA-5246693;R-HSA-6781905;R-HSA-203…
R-HSA-72163	mRNA Splicing - Major Pathway	1	213	0.0139764	0.71426	0.71426	9	10	0.000706664	-6.8992	9606	Homo sapiens	PTBP1		R-HSA-9770132;R-HSA-9770119;R-HSA-9770129;R-HSA-9770145;R-HSA-9770131;R-HSA-9770141;R-HSA-9770236;R-HSA-9770847;R-HSA-9770142
R-HSA-9609690	HCMV Early Events	1	215	0.0141076	0.717625	0.717625	1	12	0.000847997	-2.27183	9606	Homo sapiens	TRIM28		R-HSA-9614816
R-HSA-201681	TCF dependent signaling in response to WNT	1	216	0.0141732	0.719292	0.719292	4	71	0.00501731	-4.10523	9606	Homo sapiens	APC		R-HSA-3361751;R-HSA-201685;R-HSA-3601585;R-HSA-3364042
R-HSA-8953854	Metabolism of RNA	4	829	0.0543963	0.719666	0.719666	18	189	0.0133559	-3.06808	9606	Homo sapiens	RPS15;PTBP1;MT-CO2;ACTB		R-HSA-9770132;R-HSA-927789;R-HSA-9770129;R-HSA-9770131;R-HSA-72103;R-HSA-9770141;R-HSA-9770236;R-HSA-9770847;R-HSA-927813;R-HSA-9770142;R-HSA-428296;R-HSA-6791223;R-HSA-927836;R-HSA-9770119;R-HSA-9770145;R-HSA-927832;R-HSA-6785722;R-HSA-927889
R-HSA-9694516	SARS-CoV-2 Infection	2	434	0.0284777	0.724158	0.724158	2	210	0.0148399	-2.42938	9606	Homo sapiens	RPS15;G3BP1		R-HSA-9729849;R-HSA-9729481
R-HSA-6811442	Intra-Golgi and retrograde Golgi-to-ER traffic	1	219	0.0143701	0.724237	0.724237	2	48	0.00339199	3.21724	9606	Homo sapiens	KIF5A		R-HSA-6811426;R-HSA-6811423
R-HSA-9679506	SARS-CoV Infections	3	639	0.0419291	0.726065	0.726065	4	401	0.0283372	4.31652	9606	Homo sapiens	RPS15;BTD;G3BP1		R-HSA-9729232;R-HSA-9737710;R-HSA-9729849;R-HSA-9729481
R-HSA-72172	mRNA Splicing	1	224	0.0146982	0.732288	0.732288	9	15	0.00106	-6.8992	9606	Homo sapiens	PTBP1		R-HSA-9770132;R-HSA-9770119;R-HSA-9770129;R-HSA-9770145;R-HSA-9770131;R-HSA-9770141;R-HSA-9770236;R-HSA-9770847;R-HSA-9770142
R-HSA-9705671	SARS-CoV-2 activates/modulates innate and adaptive immune responses	1	227	0.014895	0.737007	0.737007	1	47	0.00332132	-2.31687	9606	Homo sapiens	G3BP1		R-HSA-9729481
R-HSA-112314	Neurotransmitter receptors and postsynaptic signal transmission	1	232	0.0152231	0.744689	0.744689	2	110	0.0077733	-2.77589	9606	Homo sapiens	PRKAR1A		R-HSA-111925;R-HSA-8951727
R-HSA-376176	Signaling by ROBO receptors	1	235	0.0154199	0.749192	0.749192	2	60	0.00423998	-2.54188	9606	Homo sapiens	RPS15		R-HSA-9014652;R-HSA-9014610
R-HSA-5357801	Programmed Cell Death	1	237	0.0155512	0.75215	0.75215	1	193	0.0136386	-4.10523	9606	Homo sapiens	APC		R-HSA-202947
R-HSA-983169	Class I MHC mediated antigen processing & presentation	2	479	0.0314304	0.773338	0.773338	7	48	0.00339199	-0.392275	9606	Homo sapiens	MRC2;HSPA5		R-HSA-983148;R-HSA-983146;R-HSA-983145;R-HSA-1236939;R-HSA-1236955;R-HSA-1236940;R-HSA-1236941
R-HSA-3700989	Transcriptional Regulation by TP53	2	484	0.0317585	0.77831	0.77831	1	259	0.0183026	0.176977	9606	Homo sapiens	MT-CO2;LRPPRC		R-HSA-163214
R-HSA-8939211	ESR-mediated signaling	1	257	0.0168635	0.779895	0.779895	2	114	0.00805597	17.8083	9606	Homo sapiens	BTD		R-HSA-9023840;R-HSA-9023846
R-HSA-196849	Metabolism of water-soluble vitamins and cofactors	1	258	0.0169291	0.781199	0.781199	2	143	0.0101053	17.8083	9606	Homo sapiens	BTD		R-HSA-3076905;R-HSA-4167509
R-HSA-8878171	Transcriptional regulation by RUNX1	1	261	0.017126	0.785064	0.785064	13	132	0.00932796	-9.99362	9606	Homo sapiens	GRN		R-HSA-8936616;R-HSA-8937097;R-HSA-8937037;R-HSA-8936621;R-HSA-8936481;R-HSA-8936995;R-HSA-8937016;R-HSA-8956568;R-HSA-8937050;R-HSA-8935740;R-HSA-8936979;R-HSA-8935731;R-HSA-8936628
R-HSA-5663205	Infectious disease	7	1512	0.0992126	0.79145	0.79145	15	897	0.0633877	-0.466482	9606	Homo sapiens	RPS15;BTD;TRIM28;PRKAR1A;G3BP1;ACTB		R-HSA-192704;R-HSA-2029466;R-HSA-9729232;R-HSA-442592;R-HSA-1861595;R-HSA-8951727;R-HSA-9666458;R-HSA-192841;R-HSA-9729849;R-HSA-9614816;R-HSA-111925;R-HSA-9737710;R-HSA-2197690;R-HSA-9729481;R-HSA-2029473
R-HSA-9609646	HCMV Infection	1	270	0.0177165	0.796259	0.796259	1	31	0.00219066	-2.27183	9606	Homo sapiens	TRIM28		R-HSA-9614816
R-HSA-72203	Processing of Capped Intron-Containing Pre-mRNA	1	299	0.0196194	0.828554	0.828554	10	34	0.00240266	-6.8992	9606	Homo sapiens	PTBP1		R-HSA-9770132;R-HSA-9770119;R-HSA-9770129;R-HSA-9770145;R-HSA-9770131;R-HSA-72103;R-HSA-9770141;R-HSA-9770236;R-HSA-9770847;R-HSA-9770142
R-HSA-597592	Post-translational protein modification	7	1608	0.105512	0.841342	0.841342	7	538	0.0380185	-1.04307	9606	Homo sapiens	RAB14;APC;TRIM28;VDAC2;VDAC1;ACTB;HSP90B1		R-HSA-8870469;R-HSA-8870466;R-HSA-6781905;R-HSA-8952289;R-HSA-5689544;R-HSA-3782535;R-HSA-5696872
R-HSA-1483257	Phospholipid metabolism	1	314	0.0206037	0.843215	0.843215	1	218	0.0154053	-2.24589	9606	Homo sapiens	RAB14		R-HSA-8871366
R-HSA-1643685	Disease	12	2596	0.170341	0.849848	0.849848	64	1787	0.126281	-4.19115	9606	Homo sapiens	RPS15;BTD;APC;TRIM28;PRKAR1A;IDH1;CNTRL;G3BP1;AKAP9;ACTB		R-HSA-9656211;R-HSA-6802919;R-HSA-6802918;R-HSA-9656209;R-HSA-9656215;R-HSA-2029466;R-HSA-9656214;R-HSA-6802914;R-HSA-6802912;R-HSA-6802927;R-HSA-6802926;R-HSA-9666458;R-HSA-6802925;R-HSA-4839746;R-HSA-6802922;R-HSA-6802921;R-HSA-6802935;R-HSA-5339713;R-HSA-6802934;R-HSA-6802933;R-HSA-6802932;R-HSA-6802943;R-HSA-6802942;R-HSA-4839635;R-HSA-2197690;R-HSA-4839634;R-HSA-4839638;R-HSA-1839039;R-HSA-4…
R-HSA-8957322	Metabolism of steroids	1	331	0.0217192	0.858337	0.858337	18	250	0.0176666	17.8083	9606	Homo sapiens	BTD		R-HSA-2426148;R-HSA-1655832;R-HSA-1655839;R-HSA-2426146;R-HSA-2426157;R-HSA-2426156;R-HSA-1655827;R-HSA-2426153;R-HSA-2426152;R-HSA-2426155;R-HSA-1655830;R-HSA-1655850;R-HSA-2426161;R-HSA-2426163;R-HSA-1655823;R-HSA-1655843;R-HSA-1655847;R-HSA-1655846
R-HSA-195721	Signaling by WNT	1	332	0.0217848	0.85918	0.85918	18	157	0.0110946	-4.10523	9606	Homo sapiens	APC		R-HSA-3361751;R-HSA-195300;R-HSA-2130279;R-HSA-3601585;R-HSA-195275;R-HSA-2130282;R-HSA-195304;R-HSA-2130286;R-HSA-5229343;R-HSA-195251;R-HSA-195283;R-HSA-195280;R-HSA-195318;R-HSA-5246693;R-HSA-195287;R-HSA-6781905;R-HSA-201685;R-HSA-3364042
R-HSA-69278	Cell Cycle, Mitotic	2	596	0.0391076	0.86729	0.86729	14	352	0.0248746	-29.316	9606	Homo sapiens	CNTRL;AKAP9		R-HSA-380455;R-HSA-380294;R-HSA-380303;R-HSA-8853419;R-HSA-3000319;R-HSA-380311;R-HSA-380272;R-HSA-380316;R-HSA-380508;R-HSA-8853405;R-HSA-2574845;R-HSA-3000310;R-HSA-380283;R-HSA-2574840
R-HSA-112315	Transmission across Chemical Synapses	1	344	0.0225722	0.86892	0.86892	2	167	0.0118013	-2.77589	9606	Homo sapiens	PRKAR1A		R-HSA-111925;R-HSA-8951727
R-HSA-9006925	Intracellular signaling by second messengers	1	368	0.024147	0.886443	0.886443	2	114	0.00805597	-2.77589	9606	Homo sapiens	PRKAR1A		R-HSA-111925;R-HSA-8951727
R-HSA-73894	DNA Repair	1	381	0.025	0.894946	0.894946	1	339	0.0239559	-5.5836	9606	Homo sapiens	ACTB		R-HSA-5691006
R-HSA-9006931	Signaling by Nuclear Receptors	1	387	0.0253937	0.898656	0.898656	2	196	0.0138506	17.8083	9606	Homo sapiens	BTD		R-HSA-9023840;R-HSA-9023846
R-HSA-71291	Metabolism of amino acids and derivatives	2	667	0.0437664	0.905485	0.905485	3	285	0.0201399	-2.41796	9606	Homo sapiens	RPS15;GRHPR		R-HSA-2408529;R-HSA-389826;R-HSA-5333615
R-HSA-418594	G alpha (i) signalling events	1	426	0.0279528	0.9198	0.9198	2	74	0.00522931	-2.77589	9606	Homo sapiens	PRKAR1A		R-HSA-111925;R-HSA-8951727
R-HSA-1640170	Cell Cycle	2	734	0.0481627	0.931968	0.931968	14	451	0.0318705	-29.316	9606	Homo sapiens	CNTRL;AKAP9		R-HSA-380455;R-HSA-380294;R-HSA-380303;R-HSA-8853419;R-HSA-3000319;R-HSA-380311;R-HSA-380272;R-HSA-380316;R-HSA-380508;R-HSA-8853405;R-HSA-2574845;R-HSA-3000310;R-HSA-380283;R-HSA-2574840
R-HSA-71387	Metabolism of carbohydrates	1	457	0.0299869	0.933441	0.933441	2	241	0.0170306	2.09477	9606	Homo sapiens	SLC25A11		R-HSA-376851;R-HSA-198440
R-HSA-112316	Neuronal System	1	490	0.0321522	0.945446	0.945446	2	221	0.0156173	-2.77589	9606	Homo sapiens	PRKAR1A		R-HSA-111925;R-HSA-8951727
R-HSA-1430728	Metabolism	13	3642	0.238976	0.988845	0.988845	34	2268	0.160271	2.19752	9606	Homo sapiens	RPS15;GRHPR;BTD;RAB14;PRKAR1A;NNT;IDH1;MT-CO2;VDAC1;SLC25A11;LRPPRC		R-HSA-8871366;R-HSA-2426148;R-HSA-1655832;R-HSA-1655839;R-HSA-389826;R-HSA-3076905;R-HSA-2426146;R-HSA-2426157;R-HSA-2426156;R-HSA-1655827;R-HSA-163214;R-HSA-2426153;R-HSA-2426152;R-HSA-381707;R-HSA-2426155;R-HSA-1655830;R-HSA-2426161;R-HSA-376851;R-HSA-2426163;R-HSA-1655823;R-HSA-450971;R-HSA-9012374;R-HSA-389540;R-HSA-4167509;R-HSA-389550;R-HSA-198440;R-HSA-1655850;R-HSA-111925;R-HSA-2408529;R-…
R-HSA-388396	GPCR downstream signalling	1	795	0.0521654	0.991504	0.991504	2	175	0.0123666	-2.77589	9606	Homo sapiens	PRKAR1A		R-HSA-111925;R-HSA-8951727
R-HSA-372790	Signaling by GPCR	1	876	0.0574803	0.99485	0.99485	2	392	0.0277012	-2.77589	9606	Homo sapiens	PRKAR1A		R-HSA-111925;R-HSA-8951727
R-HSA-9709957	Sensory Perception	2	1262	0.0828084	0.99588	0.99588	2	143	0.0101053	-5.5836	9606	Homo sapiens	ACTB		R-HSA-9663363;R-HSA-9659380
R-HSA-556833	Metabolism of lipids	2	1446	0.0948819	0.998552	0.998552	19	965	0.0681931	7.78121	9606	Homo sapiens	BTD;RAB14		R-HSA-8871366;R-HSA-2426148;R-HSA-1655832;R-HSA-1655839;R-HSA-2426146;R-HSA-2426157;R-HSA-2426156;R-HSA-1655827;R-HSA-2426153;R-HSA-2426152;R-HSA-2426155;R-HSA-1655830;R-HSA-1655850;R-HSA-2426161;R-HSA-2426163;R-HSA-1655823;R-HSA-1655843;R-HSA-1655847;R-HSA-1655846

## Sheet: A-Impala ORA uniq>1
pathway_name	pathway_source	num_overlapping_genes	overlapping_genes	num_all_pathway_genes	P_genes	Q_genes
Binding and Uptake of Ligands by Scavenger Receptors	Reactome	5	HSP90B1;HBB;COL1A1;COL1A2;HBA1	42 (42)	6e-07	0.00281
Protein processing in endoplasmic reticulum - Homo sapiens (human)	KEGG	6	DNAJA1;HSPA1B;HSPA5;HSP90B1;HSPA4L;SSR1	170 (171)	5.27e-05	0.0838
Scavenging by Class A Receptors	Reactome	3	HSP90B1;COL1A1;COL1A2	19 (19)	5.37e-05	0.0838
Cytoprotection by HMOX1	Reactome	4	MT-CO2;HBB;HM13;HBA1	65 (65)	0.000122	0.143
Photodynamic therapy-induced unfolded protein response	Wikipathways	3	HSP90B1;HSPA5;NARS1	27 (27)	0.000159	0.148
Cellular responses to stress	Reactome	9	RPS15;HBB;DNAJA1;MT-CO2;HSPA4L;HSPA5;HSPA1B;HM13;HBA1	553 (554)	0.000279	0.218
Cellular responses to external stimuli	Reactome	9	RPS15;HBB;DNAJA1;MT-CO2;HSPA4L;HSPA5;HSPA1B;HM13;HBA1	568 (569)	0.00034	0.227
Amyotrophic lateral sclerosis - Homo sapiens (human)	KEGG	7	MT-CO2;KIF5A;TARDBP;HSPA5;MATR3;VDAC1;ACTB	364 (364)	0.000533	0.281
Erythrocytes take up oxygen and release carbon dioxide	Reactome	2	HBB;HBA1	9 (9)	0.00054	0.281
Cellular response to chemical stress	Reactome	4	MT-CO2;HBB;HM13;HBA1	99 (99)	0.000616	0.288
Prion disease - Homo sapiens (human)	KEGG	6	MT-CO2;HSPA1B;HSPA5;KIF5A;VDAC1;VDAC2	273 (273)	0.000687	0.292
Scavenging of heme from plasma	Reactome	2	HBB;HBA1	12 (12)	0.000983	0.329
mechanism of gene regulation by peroxisome proliferators via ppara	BioCarta	3	HSPA1B;MT-CO2;PRKAR1A	52 (52)	0.00112	0.329
O2/CO2 exchange in erythrocytes	Reactome	2	HBB;HBA1	13 (13)	0.00116	0.329
Erythrocytes take up carbon dioxide and release oxygen	Reactome	2	HBB;HBA1	13 (13)	0.00116	0.329
hemoglobins chaperone	BioCarta	2	HBB;HBA1	13 (13)	0.00116	0.329
Diabetic cardiomyopathy - Homo sapiens (human)	KEGG	5	VDAC1;VDAC2;COL1A1;COL1A2;MT-CO2	203 (203)	0.00119	0.329
Pathways of neurodegeneration - multiple diseases - Homo sapiens (human)	KEGG	7	MT-CO2;APC;TARDBP;HSPA5;KIF5A;VDAC1;VDAC2	475 (475)	0.00249	0.618
HSP90 chaperone cycle for steroid hormone receptors (SHR)	Reactome	2	HSPA1B;DNAJA1	20 (20)	0.00277	0.618
Heme signaling	Reactome	2	HBB;HBA1	20 (20)	0.00277	0.618
Mitochondrial calcium ion transport	Reactome	2	VDAC1;VDAC2	20 (20)	0.00277	0.618
Parkinson disease - Homo sapiens (human)	KEGG	5	VDAC1;VDAC2;HSPA5;KIF5A;MT-CO2	249 (249)	0.00292	0.622
Abnormal conversion of 2-oxoglutarate to 2-hydroxyglutarate	Reactome	1	IDH1	1 (1)	0.00395	0.69
Diseases of metabolism	Reactome	1	IDH1	1 (1)	0.00395	0.69
NADPH regeneration	Reactome	1	IDH1	1 (1)	0.00395	0.69
Regulation of HSF1-mediated heat shock response	Reactome	3	HSPA4L;HSPA1B;HSPA5	81 (81)	0.00398	0.69
Regulation of nuclear beta catenin signaling and target gene transcription	PID	3	KRT1;MT-CO2;APC	81 (81)	0.00398	0.69
VEGFR3 signaling in lymphatic endothelium	PID	2	COL1A1;COL1A2	25 (25)	0.00432	0.723
TCA cycle	EHMN	2	IDH1;SLC25A11	30 (30)	0.00619	0.994
Anchoring of the basal body to the plasma membrane	Reactome	3	SCLT1;CNTRL;AKAP9	97 (97)	0.00658	0.994
Cellular response to heat stress	Reactome	3	HSPA4L;HSPA1B;HSPA5	97 (97)	0.00658	0.994
Prion disease pathway	Wikipathways	2	HSP90B1;HSPA5	33 (33)	0.00746	1
Inflammatory Response Pathway	Wikipathways	2	COL1A1;COL1A2	33 (33)	0.00746	1
Type I collagen synthesis in the context of Osteogenesis imperfecta	Wikipathways	2	COL1A1;COL1A2	33 (33)	0.00746	1
IRE1alpha activates chaperones	Reactome	1	HSPA5	2 (2)	0.00788	1
NAD phosphorylation and dephosphorylation	HumanCyc	1	NNT	2 (2)	0.00788	1
African trypanosomiasis - Homo sapiens (human)	KEGG	2	HBB;HBA1	36 (37)	0.00883	1
RHOBTB GTPase Cycle	Reactome	2	ACTB;PDE5A	36 (36)	0.00883	1
Lipid and atherosclerosis - Homo sapiens (human)	KEGG	4	HSP90B1;HSPD1;HSPA1B;HSPA5	215 (215)	0.0101	1
Vesicle-mediated transport	Reactome	7	RAB14;HBB;HSP90B1;KIF5A;COL1A1;COL1A2;HBA1	617 (617)	0.0102	1
Transcriptional regulation by the AP-2 (TFAP2) family of transcription factors	Reactome	2	HSPD1;KDM5B	41 (41)	0.0114	1
Biotin metabolism - Homo sapiens (human)	KEGG	1	BTD	3 (3)	0.0118	1
Biotin Metabolism	SMPDB	1	BTD	3 (3)	0.0118	1
Multiple carboxylase deficiency_ neonatal or early onset form	SMPDB	1	BTD	3 (3)	0.0118	1
Biotinidase Deficiency	SMPDB	1	BTD	3 (3)	0.0118	1
Neutrophil degranulation	Reactome	6	RAB14;HBB;HSPA1B;GRN;KRT1;IDH1	486 (487)	0.0118	1
Syndecan-1-mediated signaling events	PID	2	COL1A1;COL1A2	43 (43)	0.0124	1
Integrin	INOH	3	ACTB;COL1A1;COL1A2	124 (124)	0.0129	1
Platelet activation - Homo sapiens (human)	KEGG	3	ACTB;COL1A1;COL1A2	124 (124)	0.0129	1
Beta3 integrin cell surface interactions	PID	2	COL1A1;COL1A2	44 (44)	0.013	1
Collagen chain trimerization	Reactome	2	COL1A1;COL1A2	44 (44)	0.013	1
Mechanoregulation and pathology of YAP-TAZ via Hippo and non-Hippo mechanisms	Wikipathways	2	ACTA2;ACTB	46 (46)	0.0141	1
Keratinization	Reactome	3	KRT1;KRT2;KRT10	129 (129)	0.0143	1
Relaxin signaling pathway - Homo sapiens (human)	KEGG	3	ACTA2;COL1A1;COL1A2	129 (129)	0.0143	1
Alzheimer disease - Homo sapiens (human)	KEGG	5	VDAC1;MT-CO2;APC;KIF5A;VDAC2	369 (369)	0.0148	1
ATF6 (ATF6-alpha) activates chaperones	Reactome	1	HSPA5	4 (4)	0.0157	1
antisense pathway	BioCarta	1	MATR3	4 (4)	0.0157	1
Malate-Aspartate Shuttle	SMPDB	1	SLC25A11	4 (4)	0.0157	1
Cholesterol metabolism - Homo sapiens (human)	KEGG	2	VDAC1;VDAC2	50 (50)	0.0166	1
Malaria - Homo sapiens (human)	KEGG	2	HBB;HBA1	50 (50)	0.0166	1
Estrogen signaling pathway - Homo sapiens (human)	KEGG	3	HSP90B1;HSPA1B;KRT10	137 (138)	0.0168	1
Vitamin B12 metabolism	Wikipathways	2	HBB;HBA1	51 (51)	0.0172	1
Apoptosis-related network due to altered Notch3 in ovarian cancer	Wikipathways	2	HSPD1;HSPA5	53 (53)	0.0185	1
Pyruvate metabolism and Citric Acid (TCA) cycle	Reactome	2	VDAC1;NNT	53 (53)	0.0185	1
The Overlap Between Signal Transduction Pathways that Contribute to a Range of LMNA Laminopathies	Wikipathways	2	APC;ACTB	54 (54)	0.0192	1
RHOT1 GTPase cycle	Reactome	1	RAP1GDS1	5 (5)	0.0196	1
PERK regulates gene expression	Reactome	1	HSPA5	5 (5)	0.0196	1
Cross-presentation of soluble exogenous antigens (endosomes)	Reactome	1	MRC2	5 (5)	0.0196	1
HDL clearance	Reactome	1	HDLBP	5 (5)	0.0196	1
TFAP2 (AP-2) family regulates transcription of cell cycle factors	Reactome	1	KDM5B	5 (5)	0.0196	1
Legionellosis - Homo sapiens (human)	KEGG	2	HSPA1B;HSPD1	57 (57)	0.0212	1
IL-18 signaling pathway	Wikipathways	4	GRN;ACTA2;COL1A1;COL1A2	274 (274)	0.0227	1
Myometrial relaxation and contraction pathways	Wikipathways	3	ACTA2;ACTB;PRKAR1A	155 (155)	0.0232	1
mir-124 predicted interactions with cell cycle and differentiation	Wikipathways	1	PTBP1	6 (6)	0.0234	1
Vitamin H (biotin) metabolism	EHMN	1	BTD	6 (6)	0.0234	1
mechanism of acetaminophen activity and toxicity	BioCarta	1	MT-CO2	6 (6)	0.0234	1
Sudden Infant Death Syndrome (SIDS) Susceptibility Pathways	Wikipathways	3	HSP90B1;HSPD1;PRKAR1A	159 (159)	0.0248	1
Integrins in angiogenesis	PID	2	COL1A1;COL1A2	63 (63)	0.0256	1
The citric acid (TCA) cycle and respiratory electron transport	Reactome	3	VDAC1;MT-CO2;NNT	162 (162)	0.026	1
Genotoxicity pathway	Wikipathways	2	IKBIP;ACTA2	64 (64)	0.0263	1
IL4-mediated signaling events	PID	2	COL1A1;COL1A2	65 (65)	0.0271	1
Mitochondrial protein import	Reactome	2	VDAC1;HSPD1	65 (65)	0.0271	1
Deubiquitination	Reactome	4	VDAC1;VDAC2;APC;ACTB	290 (290)	0.0272	1
Protein localization	Reactome	3	VDAC1;HSPD1;IDH1	165 (165)	0.0272	1
RHOT2 GTPase cycle	Reactome	1	RAP1GDS1	7 (7)	0.0273	1
TFAP2A acts as a transcriptional repressor during retinoic acid induced cell differentiation	Reactome	1	HSPD1	7 (7)	0.0273	1
Ribosomal scanning and start codon recognition	Reactome	2	RPS15;EIF4H	66 (66)	0.0279	1
Translation initiation complex formation	Reactome	2	RPS15;EIF4H	66 (66)	0.0279	1
Beta1 integrin cell surface interactions	PID	2	COL1A1;COL1A2	66 (66)	0.0279	1
cGMP-PKG signaling pathway - Homo sapiens (human)	KEGG	3	VDAC1;VDAC2;PDE5A	167 (167)	0.0281	1
Activation of the mRNA upon binding of the cap-binding complex and eIFs_ and subsequent binding to 43S	Reactome	2	RPS15;EIF4H	67 (67)	0.0287	1
Collagen biosynthesis and modifying enzymes	Reactome	2	COL1A1;COL1A2	67 (67)	0.0287	1
Folate Metabolism	Wikipathways	2	HBB;HBA1	69 (69)	0.0303	1
Influenza A - Homo sapiens (human)	KEGG	3	VDAC1;HNRNPUL1;ACTB	172 (172)	0.0303	1
Focal Adhesion-PI3K-Akt-mTOR-signaling pathway	Wikipathways	4	RAB14;HSP90B1;COL1A1;COL1A2	302 (302)	0.031	1
Loss of Nlp from mitotic centrosomes	Reactome	2	CNTRL;AKAP9	70 (70)	0.0311	1
Loss of proteins required for interphase microtubule organization from the centrosome	Reactome	2	CNTRL;AKAP9	70 (70)	0.0311	1
Miro GTPase Cycle	Reactome	1	RAP1GDS1	8 (8)	0.0311	1
AUF1 (hnRNP D0) binds and destabilizes mRNA	Reactome	1	HSPA1B	8 (8)	0.0311	1
Phase 3 - rapid repolarisation	Reactome	1	AKAP9	8 (8)	0.0311	1
Effects of nitric oxide	Wikipathways	1	HBA1	8 (8)	0.0311	1
Huntington disease - Homo sapiens (human)	KEGG	4	VDAC1;VDAC2;KIF5A;MT-CO2	306 (306)	0.0323	1
Translation	Reactome	4	RPS15;EIF4H;NARS1;SSR1	307 (307)	0.0326	1
Cilium Assembly	Reactome	3	SCLT1;CNTRL;AKAP9	178 (178)	0.033	1
AURKA Activation by TPX2	Reactome	2	CNTRL;AKAP9	73 (73)	0.0336	1
Parkin-Ubiquitin Proteasomal System pathway	Wikipathways	2	HSPA1B;HSPA5	73 (73)	0.0336	1
EPH-Ephrin signaling	Reactome	2	ACTB;EPHA6	74 (74)	0.0344	1
Metabolism of proteins	Reactome	13	RAB14;RPS15;EIF4H;APC;NARS1;FKBP9;TRIM28;HSPA5;HSP90B1;SSR1;VDAC1;VDAC2;ACTB	1934 (1935)	0.0345	1
Transfer of Acetyl Groups into Mitochondria	SMPDB	1	SLC25A11	9 (9)	0.035	1
Thyroid hormone synthesis - Homo sapiens (human)	KEGG	2	HSP90B1;HSPA5	75 (75)	0.0353	1
Antigen processing and presentation - Homo sapiens (human)	KEGG	2	HSPA1B;HSPA5	78 (78)	0.0379	1
Neutrophil extracellular trap formation - Homo sapiens (human)	KEGG	3	VDAC1;VDAC2;ACTB	188 (190)	0.0379	1
Folding of actin by CCT/TriC	Reactome	1	ACTB	10 (10)	0.0388	1
Transport of small molecules	Reactome	6	HBB;PRKAR1A;VDAC1;VDAC2;HDLBP;HBA1	641 (641)	0.0395	1
Recruitment of NuMA to mitotic centrosomes	Reactome	2	CNTRL;AKAP9	81 (81)	0.0406	1
Recruitment of mitotic centrosome proteins and complexes	Reactome	2	CNTRL;AKAP9	82 (82)	0.0415	1
Centrosome maturation	Reactome	2	CNTRL;AKAP9	82 (82)	0.0415	1
Phenytoin (Antiarrhythmic) Action Pathway	SMPDB	2	HSPA5;PRKAR1A	82 (82)	0.0415	1
Dissolution of Fibrin Clot	Reactome	1	SERPINE2	11 (11)	0.0426	1
Biotin transport and metabolism	Reactome	1	BTD	11 (11)	0.0426	1
RHO GTPases activate KTN1	Reactome	1	KIF5A	11 (11)	0.0426	1
Focal Adhesion	Wikipathways	3	ACTB;COL1A1;COL1A2	198 (198)	0.0431	1
C-MYB transcription factor network	PID	2	TRIM28;COL1A2	85 (85)	0.0443	1
Focal adhesion - Homo sapiens (human)	KEGG	3	ACTB;COL1A1;COL1A2	201 (201)	0.0448	1
Selenium Micronutrient Network	Wikipathways	2	HBB;HBA1	86 (86)	0.0452	1
phospholipase c-epsilon pathway	BioCarta	1	PRKAR1A	12 (12)	0.0463	1
protein kinase a at the centrosome	BioCarta	1	AKAP9	12 (12)	0.0463	1
Proteoglycans in cancer - Homo sapiens (human)	KEGG	3	ACTB;COL1A1;COL1A2	205 (205)	0.047	1
Regulation of PLK1 Activity at G2/M Transition	Reactome	2	CNTRL;AKAP9	88 (88)	0.0471	1
ECM-receptor interaction - Homo sapiens (human)	KEGG	2	COL1A1;COL1A2	88 (88)	0.0471	1
G Protein Signaling Pathways	Wikipathways	2	PRKAR1A;AKAP9	91 (91)	0.05	1
Collagen formation	Reactome	2	COL1A1;COL1A2	91 (91)	0.05	1
Trafficking and processing of endosomal TLR	Reactome	1	HSP90B1	13 (13)	0.0501	1
il 6 signaling pathway	BioCarta	1	LRPPRC	13 (13)	0.0501	1
attenuation of gpcr signaling	BioCarta	1	PRKAR1A	13 (13)	0.0501	1
Corticotropin-releasing hormone signaling pathway	Wikipathways	2	KRT1;TRIM28	92 (92)	0.051	1
Ciliary landscape	Wikipathways	3	RAB14;LRPPRC;APC	213 (213)	0.0516	1
Chaperonin-mediated protein folding	Reactome	2	FKBP9;ACTB	93 (93)	0.052	1
Osteoblast Signaling	Wikipathways	1	COL1A1	14 (14)	0.0539	1
Neuroinflammation	Wikipathways	1	MT-CO2	14 (14)	0.0539	1
CREB1 phosphorylation through the activation of Adenylate Cyclase	Reactome	1	PRKAR1A	14 (14)	0.0539	1
chaperones modulate interferon signaling pathway	BioCarta	1	HSPA1B	14 (14)	0.0539	1
transcription regulation by methyltransferase of carm1	BioCarta	1	PRKAR1A	14 (14)	0.0539	1
Nicotinate and Nicotinamide Metabolism	SMPDB	1	NNT	14 (14)	0.0539	1
Hypoacetylaspartia	SMPDB	1	NARS1	14 (14)	0.0539	1
Aspartate Metabolism	SMPDB	1	NARS1	14 (14)	0.0539	1
Canavan Disease	SMPDB	1	NARS1	14 (14)	0.0539	1
Innate Immune System	Reactome	8	RAB14;GRN;HBB;HSPA1B;HSP90B1;KRT1;IDH1;ACTB	1064 (1065)	0.0556	1
Protein folding	Reactome	2	FKBP9;ACTB	98 (98)	0.0571	1
Unfolded Protein Response (UPR)	Reactome	1	HSPA5	15 (15)	0.0576	1
Phase 2 - plateau phase	Reactome	1	AKAP9	15 (15)	0.0576	1
repression of pain sensation by the transcriptional regulator dream	BioCarta	1	PRKAR1A	15 (15)	0.0576	1
Sorafenib Metabolism Pathway	SMPDB	1	HSPA5	15 (15)	0.0576	1
Beta-catenin phosphorylation cascade	Reactome	1	APC	15 (15)	0.0576	1
AGE-RAGE signaling pathway in diabetic complications - Homo sapiens (human)	KEGG	2	COL1A1;COL1A2	100 (100)	0.0592	1
Amoebiasis - Homo sapiens (human)	KEGG	2	COL1A1;COL1A2	101 (102)	0.0602	1
TCA Cycle and Deficiency of Pyruvate Dehydrogenase complex (PDHc)	Wikipathways	1	IDH1	16 (16)	0.0613	1
cGMP effects	Reactome	1	PDE5A	16 (16)	0.0613	1
Late endosomal microautophagy	Reactome	1	HBB	16 (16)	0.0613	1
chromatin remodeling by hswi/snf atp-dependent complexes	BioCarta	1	ACTB	16 (16)	0.0613	1
Morphine Metabolism Pathway	SMPDB	1	HSPA5	16 (16)	0.0613	1
Protein digestion and absorption - Homo sapiens (human)	KEGG	2	COL1A1;COL1A2	103 (103)	0.0623	1
Organelle biogenesis and maintenance	Reactome	3	SCLT1;CNTRL;AKAP9	231 (231)	0.0628	1
Regulation of Wnt-B-catenin Signaling by Small Molecule Compounds	Wikipathways	1	APC	17 (17)	0.065	1
PKA activation	Reactome	1	PRKAR1A	17 (17)	0.065	1
Regulation of HMOX1 expression and activity	Reactome	1	HM13	17 (17)	0.065	1
PKA activation in glucagon signalling	Reactome	1	PRKAR1A	17 (17)	0.065	1
miR-509-3p alteration of YAP1-ECM axis	Wikipathways	1	COL1A1	18 (18)	0.0687	1
internal ribosome entry pathway	BioCarta	1	PTBP1	18 (18)	0.0687	1
Signaling by cytosolic FGFR1 fusion mutants	Reactome	1	CNTRL	18 (18)	0.0687	1
Degradation of beta catenin	PID	1	APC	19 (19)	0.0724	1
PKA-mediated phosphorylation of CREB	Reactome	1	PRKAR1A	19 (19)	0.0724	1
prion pathway	BioCarta	1	HSPA5	19 (19)	0.0724	1
gata3 participate in activating the th2 cytokine genes expression	BioCarta	1	PRKAR1A	19 (19)	0.0724	1
nitric oxide signaling pathway	BioCarta	1	PRKAR1A	19 (19)	0.0724	1
Etoposide Action Pathway	SMPDB	1	HSPA5	19 (19)	0.0724	1
Etoposide Metabolism Pathway	SMPDB	1	HSPA5	19 (19)	0.0724	1
Shigellosis - Homo sapiens (human)	KEGG	3	VDAC1;ACTB;SEPTIN7	246 (246)	0.0729	1
Autophagy	Reactome	2	VDAC1;HBB	113 (113)	0.0732	1
Salmonella infection - Homo sapiens (human)	KEGG	3	HSP90B1;ACTB;KIF5A	249 (249)	0.075	1
Cannabinoid receptor signaling	Wikipathways	1	PRKAR1A	20 (20)	0.0761	1
Regucalcin in proximal tubule epithelial kidney cells	Wikipathways	1	ACTA2	20 (20)	0.0761	1
Urokinase Action Pathway	SMPDB	1	COL1A1	20 (20)	0.0761	1
Common Pathway of Fibrin Clot Formation	Reactome	1	SERPINE2	20 (20)	0.0761	1
Canonical Wnt signaling pathway	PID	1	APC	20 (20)	0.0761	1
Aminocaproic Acid Action Pathway	SMPDB	1	COL1A1	20 (20)	0.0761	1
Tranexamic Acid Action Pathway	SMPDB	1	COL1A1	20 (20)	0.0761	1
Reteplase Action Pathway	SMPDB	1	COL1A1	20 (20)	0.0761	1
Streptokinase Action Pathway	SMPDB	1	COL1A1	20 (20)	0.0761	1
Tenecteplase Action Pathway	SMPDB	1	COL1A1	20 (20)	0.0761	1
Alteplase Action Pathway	SMPDB	1	COL1A1	20 (20)	0.0761	1
Anistreplase Action Pathway	SMPDB	1	COL1A1	20 (20)	0.0761	1
Aprotinin Action Pathway	SMPDB	1	COL1A1	20 (20)	0.0761	1
Phenindione Action Pathway	SMPDB	1	COL1A1	20 (20)	0.0761	1
Dicoumarol Action Pathway	SMPDB	1	COL1A1	20 (20)	0.0761	1
Warfarin Action Pathway	SMPDB	1	COL1A1	20 (20)	0.0761	1
Acenocoumarol Action Pathway	SMPDB	1	COL1A1	20 (20)	0.0761	1
Coagulation	SMPDB	1	COL1A1	20 (20)	0.0761	1
Bivalirudin Action Pathway	SMPDB	1	COL1A1	20 (20)	0.0761	1
Argatroban Action Pathway	SMPDB	1	COL1A1	20 (20)	0.0761	1
Phenprocoumon Action Pathway	SMPDB	1	COL1A1	20 (20)	0.0761	1
Dicumarol Action Pathway	SMPDB	1	COL1A1	20 (20)	0.0761	1
Ximelagatran Action Pathway	SMPDB	1	COL1A1	20 (20)	0.0761	1
Lepirudin Action Pathway	SMPDB	1	COL1A1	20 (20)	0.0761	1
Glutathione metabolism	Wikipathways	1	IDH1	20 (20)	0.0761	1
Metabolism of cofactors	Reactome	1	IDH1	21 (21)	0.0797	1
Ardeparin Action Pathway	SMPDB	1	COL1A1	21 (21)	0.0797	1
Heparin Action Pathway	SMPDB	1	COL1A1	21 (21)	0.0797	1
Fondaparinux Action Pathway	SMPDB	1	COL1A1	21 (21)	0.0797	1
Enoxaparin Action Pathway	SMPDB	1	COL1A1	21 (21)	0.0797	1
Wnt-beta-catenin signaling pathway in leukemia	Wikipathways	1	APC	22 (22)	0.0834	1
Unfolded protein response	Wikipathways	1	HSPA5	22 (22)	0.0834	1
Citric acid cycle (TCA cycle)	Reactome	1	NNT	22 (22)	0.0834	1
Primary hyperoxaluria II_ PH2	SMPDB	1	GRHPR	22 (22)	0.0834	1
PINK1-PRKN Mediated Mitophagy	Reactome	1	VDAC1	22 (22)	0.0834	1
Chaperone Mediated Autophagy	Reactome	1	HBB	22 (22)	0.0834	1
hypoxia and p53 in the cardiovascular system	BioCarta	1	HSPA1B	22 (22)	0.0834	1
Pyruvate Metabolism	SMPDB	1	GRHPR	22 (22)	0.0834	1
cystic fibrosis transmembrane conductance regulator (cftr) and beta 2 adrenergic receptor (b2ar) pathway	BioCarta	1	PRKAR1A	22 (22)	0.0834	1
Phosphoenolpyruvate carboxykinase deficiency 1 (PEPCK1)	SMPDB	1	SLC25A11	22 (22)	0.0834	1
Pyruvate Dehydrogenase Complex Deficiency	SMPDB	1	GRHPR	22 (22)	0.0834	1
Pyruvate kinase deficiency	SMPDB	1	GRHPR	22 (22)	0.0834	1
Gluconeogenesis	SMPDB	1	SLC25A11	22 (22)	0.0834	1
Leigh Syndrome	SMPDB	1	GRHPR	22 (22)	0.0834	1
Glycogenosis_ Type IA. Von gierke disease	SMPDB	1	SLC25A11	22 (22)	0.0834	1
Glycogenosis_ Type IC	SMPDB	1	SLC25A11	22 (22)	0.0834	1
Glycogen Storage Disease Type 1A (GSD1A) or Von Gierke Disease	SMPDB	1	SLC25A11	22 (22)	0.0834	1
Pyruvate Decarboxylase E1 Component Deficiency (PDHE1 Deficiency)	SMPDB	1	GRHPR	22 (22)	0.0834	1
Triosephosphate isomerase	SMPDB	1	SLC25A11	22 (22)	0.0834	1
Fructose-1_6-diphosphatase deficiency	SMPDB	1	SLC25A11	22 (22)	0.0834	1
Glycogenosis_ Type IB	SMPDB	1	SLC25A11	22 (22)	0.0834	1
SRP-dependent cotranslational protein targeting to membrane	Reactome	2	SSR1;RPS15	123 (123)	0.0847	1
L13a-mediated translational silencing of Ceruloplasmin expression	Reactome	2	RPS15;EIF4H	123 (123)	0.0847	1
GTP hydrolysis and joining of the 60S ribosomal subunit	Reactome	2	RPS15;EIF4H	124 (124)	0.0859	1
RUNX2 regulates osteoblast differentiation	Reactome	1	COL1A1	23 (23)	0.087	1
Nitric oxide stimulates guanylate cyclase	Reactome	1	PDE5A	23 (23)	0.087	1
Protein export - Homo sapiens (human)	KEGG	1	HSPA5	23 (23)	0.087	1
regulation of bad phosphorylation	BioCarta	1	PRKAR1A	23 (23)	0.087	1
eicosanoid metabolism	BioCarta	1	MT-CO2	23 (23)	0.087	1
how progesterone initiates the oocyte maturation	BioCarta	1	PRKAR1A	23 (23)	0.087	1
RHOBTB1 GTPase cycle	Reactome	1	PDE5A	23 (23)	0.087	1
Ibuprofen Metabolism Pathway	SMPDB	1	HSPA5	23 (23)	0.087	1
Irinotecan Action Pathway	SMPDB	1	HSPA5	23 (23)	0.087	1
Irinotecan Metabolism Pathway	SMPDB	1	HSPA5	23 (23)	0.087	1
Cytosolic tRNA aminoacylation	Reactome	1	NARS1	24 (24)	0.0906	1
Antigen Presentation: Folding_ assembly and peptide loading of class I MHC	Reactome	1	HSPA5	24 (24)	0.0906	1
Vitamin digestion and absorption - Homo sapiens (human)	KEGG	1	BTD	24 (24)	0.0906	1
tumor suppressor arf inhibits ribosomal biogenesis	BioCarta	1	HSPA1B	24 (24)	0.0906	1
regulation of ck1/cdk5 by type 1 glutamate receptors	BioCarta	1	PRKAR1A	24 (24)	0.0906	1
RHOBTB2 GTPase cycle	Reactome	1	ACTB	24 (24)	0.0906	1
HSF1 activation	Reactome	1	HSPA1B	25 (25)	0.0942	1
Alanine Aspartate Asparagine metabolism	INOH	1	NARS1	25 (25)	0.0942	1
stathmin and breast cancer resistance to antimicrotubule agents	BioCarta	1	PRKAR1A	25 (25)	0.0942	1
Cap-dependent Translation Initiation	Reactome	2	RPS15;EIF4H	131 (131)	0.0943	1
Eukaryotic Translation Initiation	Reactome	2	RPS15;EIF4H	131 (131)	0.0943	1
Endogenous TLR signaling	PID	1	HSPD1	26 (26)	0.0978	1
TSH	NetPath	1	HSPA5	26 (26)	0.0978	1
DARPP-32 events	Reactome	1	PRKAR1A	26 (26)	0.0978	1
signaling pathway from g-protein families	BioCarta	1	PRKAR1A	26 (26)	0.0978	1
FGFR2 alternative splicing	Reactome	1	PTBP1	27 (27)	0.101	1
transcription factor creb and its extracellular signals	BioCarta	1	PRKAR1A	27 (27)	0.101	1
The oncogenic action of 2-hydroxyglutarate	SMPDB	1	IDH1	27 (27)	0.101	1
G2/M Transition	Reactome	2	CNTRL;AKAP9	138 (138)	0.103	1
EGFR1	NetPath	4	MT-CO2;ACTA2;ACTB;PRKAR1A	454 (455)	0.104	1
Fluid shear stress and atherosclerosis - Homo sapiens (human)	KEGG	2	HSP90B1;ACTB	139 (139)	0.104	1
role of erbb2 in signal transduction and oncology	BioCarta	1	LRPPRC	28 (28)	0.105	1
Prefoldin mediated transfer of substrate to CCT/TriC	Reactome	1	ACTB	28 (28)	0.105	1
Mitotic G2-G2/M phases	Reactome	2	CNTRL;AKAP9	140 (140)	0.105	1
AndrogenReceptor	NetPath	2	HSP90B1;HSPA5	142 (142)	0.108	1
Direct p53 effectors	PID	2	HSPA1B;APC	142 (142)	0.108	1
Attenuation phase	Reactome	1	HSPA1B	29 (29)	0.108	1
Lipid Metabolism Pathway	Wikipathways	1	PRKAR1A	29 (29)	0.108	1
Plasma lipoprotein clearance	Reactome	1	HDLBP	29 (29)	0.108	1
the information processing pathway at the ifn beta enhancer	BioCarta	1	ACTB	29 (29)	0.108	1
Disassembly of the destruction complex and recruitment of AXIN to the membrane	Reactome	1	APC	29 (29)	0.108	1
Pyruvate metabolism	Reactome	1	VDAC1	29 (29)	0.108	1
The oncogenic action of L-2-hydroxyglutarate in Hydroxygluaricaciduria	SMPDB	1	IDH1	29 (29)	0.108	1
Gastric Cancer Network 1	Wikipathways	1	APC	29 (29)	0.108	1
Spinocerebellar ataxia - Homo sapiens (human)	KEGG	2	VDAC1;VDAC2	143 (143)	0.109	1
Factors involved in megakaryocyte development and platelet production	Reactome	2	PRKAR1A;KIF5A	145 (145)	0.112	1
Extracellular vesicle-mediated signaling in recipient cells	Wikipathways	1	APC	30 (30)	0.112	1
Citrate cycle (TCA cycle) - Homo sapiens (human)	KEGG	1	IDH1	30 (30)	0.112	1
Mitophagy	Reactome	1	VDAC1	30 (30)	0.112	1
Glyoxylate and dicarboxylate metabolism - Homo sapiens (human)	KEGG	1	GRHPR	30 (30)	0.112	1
Regulation of CDC42 activity	PID	1	APC	30 (30)	0.112	1
mcalpain and friends in cell motility	BioCarta	1	PRKAR1A	30 (30)	0.112	1
Acetaminophen Metabolism Pathway	SMPDB	1	HSPA5	30 (30)	0.112	1
The oncogenic action of D-2-hydroxyglutarate in Hydroxygluaricaciduria	SMPDB	1	IDH1	30 (30)	0.112	1
RUNX2 regulates bone development	Reactome	1	COL1A1	31 (31)	0.115	1
activation of camp-dependent protein kinase pka	BioCarta	1	PRKAR1A	31 (31)	0.115	1
FGFR1 mutant receptor activation	Reactome	1	CNTRL	31 (31)	0.115	1
The oncogenic action of Succinate	SMPDB	1	IDH1	31 (31)	0.115	1
The oncogenic action of Fumarate	SMPDB	1	IDH1	31 (31)	0.115	1
Glyoxylate metabolism and glycine degradation	Reactome	1	GRHPR	32 (32)	0.119	1
Regulation of Actin Cytoskeleton	Wikipathways	2	APC;ACTB	151 (151)	0.119	1
Phagosome - Homo sapiens (human)	KEGG	2	ACTB;MRC2	151 (152)	0.119	1
Mesodermal commitment pathway	Wikipathways	2	TRIM28;PRKAR1A	153 (153)	0.122	1
Glucagon signaling in metabolic regulation	Reactome	1	PRKAR1A	33 (33)	0.122	1
EPHA forward signaling	PID	1	EPHA6	33 (33)	0.122	1
Cooperation of Prefoldin and TriC/CCT in actin and tubulin folding	Reactome	1	ACTB	33 (33)	0.122	1
Endothelin Pathways	Wikipathways	1	MT-CO2	33 (33)	0.122	1
Mitochondrial CIV Assembly	Wikipathways	1	MT-CO2	34 (34)	0.126	1
Translocation of SLC2A4 (GLUT4) to the plasma membrane	Reactome	1	RAB14	34 (34)	0.126	1
Alpha4 beta1 integrin signaling events	PID	1	PRKAR1A	34 (34)	0.126	1
ATM pathway	PID	1	TRIM28	34 (34)	0.126	1
Gluconeogenesis	Reactome	1	SLC25A11	34 (35)	0.126	1
Cellular senescence - Homo sapiens (human)	KEGG	2	VDAC1;VDAC2	156 (156)	0.126	1
Developmental Biology	Reactome	5	KRT1;KRT2;KRT10;ACTB;EPHA6	676 (676)	0.127	1
Hemostasis	Reactome	5	KIF5A;HSPA5;SERPINE2;PDE5A;PRKAR1A	677 (677)	0.127	1
Hippo signaling pathway - Homo sapiens (human)	KEGG	2	APC;ACTB	157 (157)	0.127	1
Nicotinate and nicotinamide metabolism - Homo sapiens (human)	KEGG	1	NNT	35 (35)	0.129	1
Glucagon-like Peptide-1 (GLP1) regulates insulin secretion	Reactome	1	PRKAR1A	35 (35)	0.129	1
EPHB-mediated forward signaling	Reactome	1	ACTB	35 (35)	0.129	1
Necroptosis - Homo sapiens (human)	KEGG	2	VDAC1;VDAC2	159 (159)	0.13	1
The influence of laminopathies on Wnt signaling	Wikipathways	1	APC	36 (36)	0.133	1
GPCR Adenosine A2A receptor	INOH	1	PRKAR1A	36 (36)	0.133	1
HSF1-dependent transactivation	Reactome	1	HSPA1B	37 (37)	0.136	1
Formation of Fibrin Clot (Clotting Cascade)	Reactome	1	SERPINE2	37 (37)	0.136	1
Validated transcriptional targets of AP1 family members Fra1 and Fra2	PID	1	COL1A2	37 (37)	0.136	1
Calmodulin induced events	Reactome	1	PRKAR1A	37 (37)	0.136	1
CaM pathway	Reactome	1	PRKAR1A	37 (37)	0.136	1
Vitamin A Deficiency	SMPDB	1	HSPA5	37 (37)	0.136	1
RHO GTPases Activate WASPs and WAVEs	Reactome	1	ACTB	37 (37)	0.136	1
Retinol Metabolism	SMPDB	1	HSPA5	37 (37)	0.136	1
Striated Muscle Contraction Pathway	Wikipathways	1	ACTA2	38 (38)	0.14	1
tRNA charging	HumanCyc	1	NARS1	38 (38)	0.14	1
Ovarian tumor domain proteases	Reactome	1	APC	38 (38)	0.14	1
Signaling by FGFR1 in disease	Reactome	1	CNTRL	38 (38)	0.14	1
Regulation of RAC1 activity	PID	1	RAP1GDS1	38 (38)	0.14	1
Apoptotic cleavage of cellular proteins	Reactome	1	APC	38 (38)	0.14	1
Degradation of beta-catenin by the destruction complex	Reactome	1	APC	38 (38)	0.14	1
Human papillomavirus infection - Homo sapiens (human)	KEGG	3	APC;COL1A1;COL1A2	331 (331)	0.142	1
Hepatocellular carcinoma - Homo sapiens (human)	KEGG	2	APC;ACTB	168 (168)	0.142	1
MAPK6/MAPK4 signaling	Reactome	1	SEPTIN7	39 (39)	0.143	1
Regulation of mRNA stability by proteins that bind AU-rich elements	Reactome	1	HSPA1B	39 (39)	0.143	1
Association of TriC/CCT with target proteins during biosynthesis	Reactome	1	FKBP9	39 (39)	0.143	1
Smooth Muscle Contraction	Reactome	1	ACTA2	39 (39)	0.143	1
Ca-dependent events	Reactome	1	PRKAR1A	39 (39)	0.143	1
Ferroptosis	Wikipathways	1	VDAC2	40 (40)	0.146	1
Vasopressin regulates renal water homeostasis via Aquaporins	Reactome	1	PRKAR1A	40 (40)	0.146	1
Antigen processing-Cross presentation	Reactome	1	MRC2	40 (40)	0.146	1
Glycine_ serine and threonine metabolism - Homo sapiens (human)	KEGG	1	GRHPR	40 (40)	0.146	1
PI3K-Akt signaling pathway	Wikipathways	3	HSP90B1;COL1A1;COL1A2	339 (340)	0.149	1
Common Pathways Underlying Drug Addiction	Wikipathways	1	ACTB	41 (41)	0.15	1
Ferroptosis - Homo sapiens (human)	KEGG	1	VDAC2	41 (41)	0.15	1
Muscle contraction	Reactome	2	ACTA2;AKAP9	174 (174)	0.15	1
tRNA Aminoacylation	Reactome	1	NARS1	42 (42)	0.153	1
Hedgehog _off_ state	Reactome	1	PRKAR1A	42 (42)	0.153	1
FOXM1 transcription factor network	PID	1	HSPA1B	42 (42)	0.153	1
actions of nitric oxide in the heart	BioCarta	1	PRKAR1A	42 (42)	0.153	1
chrebp regulation by carbohydrates and camp	BioCarta	1	PRKAR1A	42 (42)	0.153	1
RHOF GTPase cycle	Reactome	1	ACTB	42 (42)	0.153	1
DAG and IP3 signaling	Reactome	1	PRKAR1A	42 (42)	0.153	1
mRNA Splicing - Major Pathway	Reactome	2	HNRNPUL1;PTBP1	177 (177)	0.154	1
miRNA targets in ECM and membrane receptors	Wikipathways	1	COL1A2	43 (43)	0.157	1
Fas ligand pathway and stress induction of heat shock proteins	Wikipathways	1	ACTB	43 (43)	0.157	1
Kinesins	Reactome	1	KIF5A	43 (43)	0.157	1
Type I diabetes mellitus - Homo sapiens (human)	KEGG	1	HSPD1	43 (43)	0.157	1
Tuberculosis - Homo sapiens (human)	KEGG	2	HSPD1;MRC2	179 (180)	0.157	1
Metabolism of vitamins and cofactors	Reactome	2	IDH1;BTD	180 (180)	0.158	1
NOD-like receptor signaling pathway - Homo sapiens (human)	KEGG	2	VDAC1;VDAC2	181 (181)	0.16	1
Morphine Action Pathway	SMPDB	1	HSPA5	44 (44)	0.16	1
Axon guidance - Homo sapiens (human)	KEGG	2	EPHA6;PLXNB2	182 (182)	0.161	1
PI3K-Akt signaling pathway - Homo sapiens (human)	KEGG	3	HSP90B1;COL1A1;COL1A2	353 (354)	0.162	1
Warburg Effect	SMPDB	1	IDH1	45 (45)	0.163	1
mRNA Splicing	Reactome	2	HNRNPUL1;PTBP1	185 (185)	0.165	1
ATM Signaling Network in Development and Disease	Wikipathways	1	TRIM28	46 (46)	0.167	1
Presenilin action in Notch and Wnt signaling	PID	1	APC	46 (46)	0.167	1
activation of csk by camp-dependent protein kinase inhibits signaling through the t cell receptor	BioCarta	1	PRKAR1A	46 (46)	0.167	1
Regulation of Microtubule Cytoskeleton	Wikipathways	1	APC	46 (46)	0.167	1
Signaling by FGFR in disease	Reactome	1	CNTRL	47 (47)	0.17	1
NO-cGMP-PKG mediated Neuroprotection	Wikipathways	1	AKAP9	47 (47)	0.17	1
Vitamin B3 (nicotinate and nicotinamide) metabolism	EHMN	1	NNT	47 (47)	0.17	1
SUMOylation of transcription cofactors	Reactome	1	TRIM28	47 (47)	0.17	1
Pyruvate metabolism - Homo sapiens (human)	KEGG	1	GRHPR	47 (47)	0.17	1
IL6-mediated signaling events	PID	1	HSP90B1	47 (47)	0.17	1
Exercise-induced Circadian Regulation	Wikipathways	1	DNAJA1	48 (48)	0.173	1
Rett syndrome causing genes	Wikipathways	1	KDM5B	48 (48)	0.173	1
Mitotic Prometaphase	Reactome	2	CNTRL;AKAP9	192 (192)	0.175	1
Immune System	Reactome	10	RAB14;GRN;HBB;KRT1;HSPA5;MRC2;HSP90B1;HSPA1B;IDH1;ACTB	1827 (1828)	0.176	1
Aquaporin-mediated transport	Reactome	1	PRKAR1A	49 (49)	0.176	1
HDMs demethylate histones	Reactome	1	KDM5B	50 (50)	0.18	1
PLC beta mediated events	Reactome	1	PRKAR1A	50 (50)	0.18	1
Vibrio cholerae infection - Homo sapiens (human)	KEGG	1	ACTB	50 (50)	0.18	1
Ibuprofen Action Pathway	SMPDB	1	HSPA5	50 (50)	0.18	1
GPCR Dopamine D1like receptor	INOH	1	PRKAR1A	50 (50)	0.18	1
Translation Factors	Wikipathways	1	EIF4H	50 (50)	0.18	1
Wnt Signaling Pathway	Wikipathways	1	APC	51 (51)	0.183	1
Regulation of Androgen receptor activity	PID	1	DNAJA1	51 (51)	0.183	1
Phosphodiesterases in neuronal function	Wikipathways	1	PDE5A	52 (52)	0.186	1
Netrin-UNC5B signaling pathway	Wikipathways	1	COL1A1	52 (52)	0.186	1
Apoptotic execution phase	Reactome	1	APC	52 (52)	0.186	1
Synthesis of PIPs at the plasma membrane	Reactome	1	RAB14	53 (53)	0.189	1
Copper homeostasis	Wikipathways	1	APC	54 (54)	0.193	1
G-protein mediated events	Reactome	1	PRKAR1A	55 (55)	0.196	1
Metabolism of RNA	Reactome	4	HSPA1B;RPS15;HNRNPUL1;PTBP1	583 (584)	0.197	1
Pathogenic Escherichia coli infection	Wikipathways	1	ACTB	56 (56)	0.199	1
Glutathione metabolism - Homo sapiens (human)	KEGG	1	IDH1	57 (57)	0.202	1
C21-steroid hormone biosynthesis and metabolism	EHMN	1	HDLBP	57 (57)	0.202	1
Endometrial cancer - Homo sapiens (human)	KEGG	1	APC	58 (58)	0.205	1
Ub-specific processing proteases	Reactome	2	VDAC1;VDAC2	214 (214)	0.207	1
Formation of the ternary complex_ and subsequently_ the 43S complex	Reactome	1	RPS15	59 (59)	0.208	1
Selective autophagy	Reactome	1	VDAC1	59 (59)	0.208	1
Viral myocarditis - Homo sapiens (human)	KEGG	1	ACTB	59 (60)	0.208	1
p53 pathway	PID	1	TRIM28	59 (59)	0.208	1
Plasma lipoprotein assembly_ remodeling_ and clearance	Reactome	1	HDLBP	60 (60)	0.212	1
Regulation of actin cytoskeleton - Homo sapiens (human)	KEGG	2	APC;ACTB	218 (218)	0.212	1
Human T-cell leukemia virus 1 infection - Homo sapiens (human)	KEGG	2	VDAC1;VDAC2	219 (219)	0.214	1
Signaling by BRAF and RAF fusions	Reactome	1	AKAP9	61 (61)	0.215	1
Dobutamine Action Pathway	SMPDB	1	PRKAR1A	61 (61)	0.215	1
Amiodarone Action Pathway	SMPDB	1	PRKAR1A	61 (61)	0.215	1
Disopyramide Action Pathway	SMPDB	1	PRKAR1A	61 (61)	0.215	1
Procainamide (Antiarrhythmic) Action Pathway	SMPDB	1	PRKAR1A	61 (61)	0.215	1
Fosphenytoin (Antiarrhythmic) Action Pathway	SMPDB	1	PRKAR1A	61 (61)	0.215	1
Bopindolol Action Pathway	SMPDB	1	PRKAR1A	61 (61)	0.215	1
Timolol Action Pathway	SMPDB	1	PRKAR1A	61 (61)	0.215	1
Carteolol Action Pathway	SMPDB	1	PRKAR1A	61 (61)	0.215	1
Bevantolol Action Pathway	SMPDB	1	PRKAR1A	61 (61)	0.215	1
Practolol Action Pathway	SMPDB	1	PRKAR1A	61 (61)	0.215	1
Isoprenaline Action Pathway	SMPDB	1	PRKAR1A	61 (61)	0.215	1
Arbutamine Action Pathway	SMPDB	1	PRKAR1A	61 (61)	0.215	1
Levobunolol Action Pathway	SMPDB	1	PRKAR1A	61 (61)	0.215	1
Metipranolol Action Pathway	SMPDB	1	PRKAR1A	61 (61)	0.215	1
Mexiletine Action Pathway	SMPDB	1	PRKAR1A	61 (61)	0.215	1
Quinidine Action Pathway	SMPDB	1	PRKAR1A	61 (61)	0.215	1
Sotalol Action Pathway	SMPDB	1	PRKAR1A	61 (61)	0.215	1
Epinephrine Action Pathway	SMPDB	1	PRKAR1A	61 (61)	0.215	1
Betaxolol Action Pathway	SMPDB	1	PRKAR1A	61 (61)	0.215	1
Atenolol Action Pathway	SMPDB	1	PRKAR1A	61 (61)	0.215	1
Alprenolol Action Pathway	SMPDB	1	PRKAR1A	61 (61)	0.215	1
Acebutolol Action Pathway	SMPDB	1	PRKAR1A	61 (61)	0.215	1
Muscle/Heart Contraction	SMPDB	1	PRKAR1A	61 (61)	0.215	1
Diltiazem Action Pathway	SMPDB	1	PRKAR1A	61 (61)	0.215	1
Propranolol Action Pathway	SMPDB	1	PRKAR1A	61 (61)	0.215	1
Pindolol Action Pathway	SMPDB	1	PRKAR1A	61 (61)	0.215	1
Penbutolol Action Pathway	SMPDB	1	PRKAR1A	61 (61)	0.215	1
Oxprenolol Action Pathway	SMPDB	1	PRKAR1A	61 (61)	0.215	1
Metoprolol Action Pathway	SMPDB	1	PRKAR1A	61 (61)	0.215	1
Esmolol Action Pathway	SMPDB	1	PRKAR1A	61 (61)	0.215	1
Bisoprolol Action Pathway	SMPDB	1	PRKAR1A	61 (61)	0.215	1
Bupranolol Action Pathway	SMPDB	1	PRKAR1A	61 (61)	0.215	1
Nebivolol Action Pathway	SMPDB	1	PRKAR1A	61 (61)	0.215	1
Amlodipine Action Pathway	SMPDB	1	PRKAR1A	61 (61)	0.215	1
Verapamil Action Pathway	SMPDB	1	PRKAR1A	61 (61)	0.215	1
Nitrendipine Action Pathway	SMPDB	1	PRKAR1A	61 (61)	0.215	1
Nisoldipine Action Pathway	SMPDB	1	PRKAR1A	61 (61)	0.215	1
Nimodipine Action Pathway	SMPDB	1	PRKAR1A	61 (61)	0.215	1
Ibutilide Action Pathway	SMPDB	1	PRKAR1A	61 (61)	0.215	1
Tocainide Action Pathway	SMPDB	1	PRKAR1A	61 (61)	0.215	1
Flecainide Action Pathway	SMPDB	1	PRKAR1A	61 (61)	0.215	1
Isradipine Action Pathway	SMPDB	1	PRKAR1A	61 (61)	0.215	1
Nifedipine Action Pathway	SMPDB	1	PRKAR1A	61 (61)	0.215	1
Felodipine Action Pathway	SMPDB	1	PRKAR1A	61 (61)	0.215	1
Nadolol Action Pathway	SMPDB	1	PRKAR1A	61 (61)	0.215	1
Longevity regulating pathway - multiple species - Homo sapiens (human)	KEGG	1	HSPA1B	62 (62)	0.218	1
Post NMDA receptor activation events	Reactome	1	PRKAR1A	62 (62)	0.218	1
Carvedilol Action Pathway	SMPDB	1	PRKAR1A	62 (62)	0.218	1
Labetalol Action Pathway	SMPDB	1	PRKAR1A	62 (62)	0.218	1
Endometrial cancer	Wikipathways	1	APC	63 (63)	0.221	1
Basal cell carcinoma - Homo sapiens (human)	KEGG	1	APC	63 (63)	0.221	1
Lidocaine (Antiarrhythmic) Action Pathway	SMPDB	1	PRKAR1A	63 (63)	0.221	1
Endothelins	PID	1	COL1A2	64 (64)	0.224	1
Peroxisomal protein import	Reactome	1	IDH1	64 (64)	0.224	1
Association Between Physico-Chemical Features and Toxicity Associated Pathways	Wikipathways	1	APC	65 (65)	0.227	1
RAB geranylgeranylation	Reactome	1	RAB14	65 (65)	0.227	1
Aminoacyl-tRNA biosynthesis - Homo sapiens (human)	KEGG	1	NARS1	66 (66)	0.23	1
Thermogenesis - Homo sapiens (human)	KEGG	2	MT-CO2;ACTB	232 (232)	0.233	1
Regulation of insulin secretion	Reactome	1	PRKAR1A	67 (67)	0.233	1
Integrated breast cancer pathway	Wikipathways	1	GRN	67 (67)	0.233	1
Metabolism	Reactome	10	RAB14;MT-CO2;GRHPR;PRKAR1A;RPS15;NNT;BTD;SLC25A11;VDAC1;IDH1	1952 (1954)	0.234	1
Oncogenic MAPK signaling	Reactome	1	AKAP9	69 (69)	0.239	1
Wnt	NetPath	1	APC	69 (69)	0.239	1
AP-1 transcription factor network	PID	1	COL1A2	70 (70)	0.242	1
Central carbon metabolism in cancer - Homo sapiens (human)	KEGG	1	IDH1	70 (70)	0.242	1
Calcium signaling pathway - Homo sapiens (human)	KEGG	2	VDAC1;VDAC2	239 (240)	0.243	1
Endoderm differentiation	Wikipathways	1	APC	71 (71)	0.245	1
CDC42 signaling events	PID	1	APC	71 (71)	0.245	1
Adherens junction - Homo sapiens (human)	KEGG	1	ACTB	71 (71)	0.245	1
Processing of Capped Intron-Containing Pre-mRNA	Reactome	2	HNRNPUL1;PTBP1	241 (241)	0.246	1
Hedgehog	INOH	1	PRKAR1A	72 (72)	0.248	1
Non-small cell lung cancer - Homo sapiens (human)	KEGG	1	KIF5A	72 (72)	0.248	1
MECP2 and Associated Rett Syndrome	Wikipathways	1	TARDBP	73 (73)	0.251	1
Chromosomal and microsatellite instability in colorectal cancer	Wikipathways	1	APC	73 (73)	0.251	1
Transcriptional regulation by RUNX2	Reactome	1	COL1A1	73 (73)	0.251	1
Signaling by FGFR2	Reactome	1	PTBP1	74 (74)	0.254	1
Validated targets of C-MYC transcriptional repression	PID	1	COL1A2	74 (74)	0.254	1
Arrhythmogenic Right Ventricular Cardiomyopathy	Wikipathways	1	ACTB	74 (74)	0.254	1
E2F transcription factor network	PID	1	TRIM28	75 (75)	0.257	1
Activation of NMDA receptors and postsynaptic events	Reactome	1	PRKAR1A	75 (75)	0.257	1
TP53 Regulates Metabolic Genes	Reactome	1	MT-CO2	76 (76)	0.26	1
Gastric acid secretion - Homo sapiens (human)	KEGG	1	ACTB	76 (76)	0.26	1
Endocytosis - Homo sapiens (human)	KEGG	2	HSPA1B;KIF5A	252 (252)	0.262	1
Regulation of nuclear SMAD2/3 signaling	PID	1	COL1A2	77 (77)	0.263	1
Bacterial invasion of epithelial cells - Homo sapiens (human)	KEGG	1	ACTB	77 (77)	0.263	1
Arrhythmogenic right ventricular cardiomyopathy - Homo sapiens (human)	KEGG	1	ACTB	77 (77)	0.263	1
Acute viral myocarditis	Wikipathways	1	ACTB	78 (78)	0.266	1
Regulatory circuits of the STAT3 signaling pathway	Wikipathways	1	TRIM28	78 (78)	0.266	1
Signaling by Hedgehog	Reactome	1	PRKAR1A	79 (79)	0.269	1
RNA degradation - Homo sapiens (human)	KEGG	1	HSPD1	79 (79)	0.269	1
Signaling events mediated by Hepatocyte Growth Factor Receptor (c-Met)	PID	1	APC	81 (81)	0.275	1
COPI-dependent Golgi-to-ER retrograde traffic	Reactome	1	KIF5A	82 (82)	0.278	1
Peroxisome - Homo sapiens (human)	KEGG	1	IDH1	82 (82)	0.278	1
PI Metabolism	Reactome	1	RAB14	84 (84)	0.283	1
Platelet homeostasis	Reactome	1	PDE5A	85 (85)	0.286	1
Colorectal cancer - Homo sapiens (human)	KEGG	1	APC	86 (86)	0.289	1
Chromatin modifying enzymes	Reactome	2	ACTB;KDM5B	271 (271)	0.29	1
Chromatin organization	Reactome	2	ACTB;KDM5B	271 (271)	0.29	1
Validated targets of C-MYC transcriptional activation	PID	1	HSPD1	87 (87)	0.292	1
Cardiac muscle contraction - Homo sapiens (human)	KEGG	1	MT-CO2	87 (87)	0.292	1
Diseases of signal transduction by growth factor receptors and second messengers	Reactome	2	CNTRL;AKAP9	274 (274)	0.294	1
Cytoplasmic Ribosomal Proteins	Wikipathways	1	RPS15	88 (88)	0.295	1
Signaling by FGFR	Reactome	1	PTBP1	88 (88)	0.295	1
Respiratory electron transport	Reactome	1	MT-CO2	89 (89)	0.297	1
ncRNAs involved in Wnt signaling in hepatocellular carcinoma	Wikipathways	1	APC	90 (90)	0.3	1
RAB GEFs exchange GTP for GDP on RABs	Reactome	1	RAB14	90 (90)	0.3	1
Hypertrophic cardiomyopathy - Homo sapiens (human)	KEGG	1	ACTB	90 (90)	0.3	1
Signaling by Rho GTPases_ Miro GTPases and RHOBTB3	Reactome	4	RAP1GDS1;ACTB;KIF5A;PDE5A	704 (705)	0.302	1
Amino Acid metabolism	Wikipathways	1	IDH1	91 (91)	0.303	1
Integration of energy metabolism	Reactome	1	PRKAR1A	91 (91)	0.303	1
Opioid Signalling	Reactome	1	PRKAR1A	91 (91)	0.303	1
Glucose metabolism	Reactome	1	SLC25A11	92 (93)	0.306	1
B-WICH complex positively regulates rRNA expression	Reactome	1	ACTB	93 (94)	0.309	1
Staphylococcus aureus infection - Homo sapiens (human)	KEGG	1	KRT10	94 (96)	0.311	1
IL-17 signaling pathway - Homo sapiens (human)	KEGG	1	HSP90B1	94 (94)	0.311	1
Extracellular matrix organization	Reactome	2	COL1A1;COL1A2	287 (287)	0.313	1
Dilated cardiomyopathy - Homo sapiens (human)	KEGG	1	ACTB	95 (96)	0.314	1
LncRNA involvement in canonical Wnt signaling and colorectal cancer	Wikipathways	1	APC	97 (97)	0.319	1
Prostate cancer - Homo sapiens (human)	KEGG	1	HSP90B1	97 (97)	0.319	1
Pathways Regulating Hippo Signaling	Wikipathways	1	PRKAR1A	98 (98)	0.322	1
mRNA surveillance pathway - Homo sapiens (human)	KEGG	1	TARDBP	98 (98)	0.322	1
Peptide chain elongation	Reactome	1	RPS15	100 (100)	0.328	1
Post-translational protein modification	Reactome	7	RAB14;APC;TRIM28;HSP90B1;VDAC1;VDAC2;ACTB	1425 (1425)	0.329	1
Wnt signaling pathway and pluripotency	Wikipathways	1	APC	101 (101)	0.33	1
UCH proteinases	Reactome	1	ACTB	102 (102)	0.333	1
Genes related to primary cilium development (based on CRISPR)	Wikipathways	1	SCLT1	103 (103)	0.335	1
Eukaryotic Translation Termination	Reactome	1	RPS15	103 (103)	0.335	1
Selenocysteine synthesis	Reactome	1	RPS15	103 (103)	0.335	1
Electron Transport Chain (OXPHOS system in mitochondria)	Wikipathways	1	MT-CO2	103 (103)	0.335	1
Cardiac conduction	Reactome	1	AKAP9	105 (105)	0.341	1
Eukaryotic Translation Elongation	Reactome	1	RPS15	105 (105)	0.341	1
Nonsense Mediated Decay (NMD) independent of the Exon Junction Complex (EJC)	Reactome	1	RPS15	105 (105)	0.341	1
Senescence and Autophagy in Cancer	Wikipathways	1	COL1A1	106 (106)	0.343	1
Macroautophagy	Reactome	1	VDAC1	106 (106)	0.343	1
Post-translational protein phosphorylation	Reactome	1	HSP90B1	107 (107)	0.346	1
Purine nucleotides nucleosides metabolism	INOH	1	PDE5A	107 (107)	0.346	1
Thermogenesis	Wikipathways	1	ACTB	108 (108)	0.349	1
Positive epigenetic regulation of rRNA expression	Reactome	1	ACTB	108 (109)	0.349	1
RHO GTPase Effectors	Reactome	2	ACTB;KIF5A	313 (314)	0.351	1
DNA damage response (only ATM dependent)	Wikipathways	1	APC	110 (110)	0.354	1
Class I MHC mediated antigen processing & presentation	Reactome	2	HSPA5;MRC2	316 (316)	0.355	1
Response of EIF2AK4 (GCN2) to amino acid deficiency	Reactome	1	RPS15	111 (111)	0.356	1
Metabolism of water-soluble vitamins and cofactors	Reactome	1	BTD	111 (111)	0.356	1
Toxoplasmosis - Homo sapiens (human)	KEGG	1	HSPA1B	112 (112)	0.359	1
Formation of a pool of free 40S subunits	Reactome	1	RPS15	113 (113)	0.361	1
Respiratory electron transport_ ATP synthesis by chemiosmotic coupling_ and heat production by uncoupling proteins.	Reactome	1	MT-CO2	113 (113)	0.361	1
Wnt signaling	Wikipathways	1	APC	114 (114)	0.364	1
Leukocyte transendothelial migration - Homo sapiens (human)	KEGG	1	ACTB	114 (114)	0.364	1
Leishmania infection	Reactome	2	ACTB;PRKAR1A	323 (323)	0.365	1
ESC Pluripotency Pathways	Wikipathways	1	APC	116 (116)	0.369	1
Golgi-to-ER retrograde transport	Reactome	1	KIF5A	116 (116)	0.369	1
Rab regulation of trafficking	Reactome	1	RAB14	116 (116)	0.369	1
Nonsense-Mediated Decay (NMD)	Reactome	1	RPS15	117 (117)	0.372	1
Nonsense Mediated Decay (NMD) enhanced by the Exon Junction Complex (EJC)	Reactome	1	RPS15	117 (117)	0.372	1
Fragile X Syndrome	Wikipathways	1	PRKAR1A	119 (119)	0.377	1
Hippo-Merlin Signaling Dysregulation	Wikipathways	1	PRKAR1A	120 (120)	0.379	1
Wnt Canonical	INOH	1	APC	120 (120)	0.379	1
Wnt Mammals	INOH	1	APC	120 (120)	0.379	1
AMPK signaling pathway - Homo sapiens (human)	KEGG	1	RAB14	120 (120)	0.379	1
Thyroid hormone signaling pathway - Homo sapiens (human)	KEGG	1	ACTB	121 (121)	0.382	1
FCGR3A-mediated IL10 synthesis	Reactome	1	PRKAR1A	121 (121)	0.382	1
Disease	Reactome	5	CNTRL;IDH1;ACTB;PRKAR1A;AKAP9	1029 (1029)	0.383	1
RHO GTPases Activate Formins	Reactome	1	ACTB	123 (123)	0.386	1
Metabolism of amino acids and derivatives	Reactome	2	RPS15;GRHPR	339 (339)	0.388	1
Regulation of Insulin-like Growth Factor (IGF) transport and uptake by Insulin-like Growth Factor Binding Proteins (IGFBPs)	Reactome	1	HSP90B1	124 (124)	0.389	1
mRNA Processing	Wikipathways	1	PTBP1	127 (127)	0.396	1
PDGFR-beta signaling pathway	PID	1	ACTA2	127 (127)	0.396	1
Apoptosis	Reactome	1	APC	127 (127)	0.396	1
Selenoamino acid metabolism	Reactome	1	RPS15	128 (128)	0.399	1
Purine metabolism - Homo sapiens (human)	KEGG	1	PDE5A	129 (130)	0.401	1
Ebola Virus Pathway on Host	Wikipathways	1	ACTB	130 (130)	0.403	1
Toll-like Receptor Cascades	Reactome	1	HSP90B1	130 (130)	0.403	1
Platelet degranulation	Reactome	1	HSPA5	131 (131)	0.406	1
TGF-beta Signaling Pathway	Wikipathways	1	COL1A2	132 (132)	0.408	1
ADORA2B mediated anti-inflammatory cytokines production	Reactome	1	PRKAR1A	132 (132)	0.408	1
Dopaminergic synapse - Homo sapiens (human)	KEGG	1	KIF5A	132 (132)	0.408	1
Vascular smooth muscle contraction - Homo sapiens (human)	KEGG	1	ACTA2	133 (133)	0.41	1
Oxidative phosphorylation - Homo sapiens (human)	KEGG	1	MT-CO2	133 (133)	0.41	1
Axon guidance	Reactome	2	EPHA6;ACTB	356 (356)	0.412	1
Response to elevated platelet cytosolic Ca2+	Reactome	1	HSPA5	136 (136)	0.417	1
Yersinia infection - Homo sapiens (human)	KEGG	1	ACTB	136 (137)	0.417	1
Apoptosis - Homo sapiens (human)	KEGG	1	ACTB	136 (136)	0.417	1
FCGR3A-mediated phagocytosis	Reactome	1	ACTB	137 (137)	0.42	1
Leishmania phagocytosis	Reactome	1	ACTB	137 (137)	0.42	1
Parasite infection	Reactome	1	ACTB	137 (137)	0.42	1
Apelin signaling pathway - Homo sapiens (human)	KEGG	1	ACTA2	137 (137)	0.42	1
Insulin signaling pathway - Homo sapiens (human)	KEGG	1	PRKAR1A	137 (137)	0.42	1
Regulation of actin dynamics for phagocytic cup formation	Reactome	1	ACTB	138 (138)	0.422	1
Epigenetic regulation of gene expression	Reactome	1	ACTB	139 (140)	0.424	1
Measles - Homo sapiens (human)	KEGG	1	HSPA1B	139 (139)	0.424	1
Programmed Cell Death	Reactome	1	APC	142 (142)	0.431	1
HATs acetylate histones	Reactome	1	ACTB	142 (142)	0.431	1
Signaling pathways regulating pluripotency of stem cells - Homo sapiens (human)	KEGG	1	APC	143 (143)	0.434	1
Brain-derived neurotrophic factor (BDNF) signaling pathway	Wikipathways	1	APC	144 (144)	0.436	1
Cellular response to starvation	Reactome	1	RPS15	145 (145)	0.438	1
Breast cancer - Homo sapiens (human)	KEGG	1	APC	147 (147)	0.442	1
Nervous system development	Reactome	2	EPHA6;ACTB	379 (379)	0.443	1
22q11.2 copy number variation syndrome	Wikipathways	1	ACTA2	149 (149)	0.447	1
Gastric cancer - Homo sapiens (human)	KEGG	1	APC	149 (149)	0.447	1
M Phase	Reactome	2	CNTRL;AKAP9	382 (383)	0.447	1
Non-alcoholic fatty liver disease - Homo sapiens (human)	KEGG	1	MT-CO2	150 (150)	0.449	1
Calcium Regulation in the Cardiac Cell	Wikipathways	1	PRKAR1A	151 (151)	0.451	1
Spliceosome - Homo sapiens (human)	KEGG	1	HSPA1B	151 (151)	0.451	1
Breast cancer pathway	Wikipathways	1	APC	154 (154)	0.458	1
Oxytocin signaling pathway - Homo sapiens (human)	KEGG	1	ACTB	154 (154)	0.458	1
Nonalcoholic fatty liver disease	Wikipathways	1	MT-CO2	155 (155)	0.46	1
Fcgamma receptor (FCGR) dependent phagocytosis	Reactome	1	ACTB	155 (155)	0.46	1
Cushing syndrome - Homo sapiens (human)	KEGG	1	APC	155 (155)	0.46	1
Ribosome - Homo sapiens (human)	KEGG	1	RPS15	158 (158)	0.466	1
EGF-EGFR signaling pathway	Wikipathways	1	MT-CO2	162 (162)	0.475	1
Wnt signaling pathway - Homo sapiens (human)	KEGG	1	APC	166 (166)	0.483	1
Tight junction - Homo sapiens (human)	KEGG	1	ACTB	169 (169)	0.489	1
Generic Transcription Pathway	Reactome	5	HSPD1;TRIM28;KDM5B;COL1A1;MT-CO2	1177 (1178)	0.501	1
SUMO E3 ligases SUMOylate target proteins	Reactome	1	TRIM28	177 (177)	0.506	1
Gene expression (Transcription)	Reactome	6	HSPD1;MT-CO2;TRIM28;KDM5B;ACTB;COL1A1	1438 (1439)	0.507	1
VEGFA-VEGFR2 Signaling Pathway	Wikipathways	2	SLC25A11;DNAJA1	433 (433)	0.513	1
Signaling by Rho GTPases	Reactome	3	ACTB;KIF5A;PDE5A	688 (689)	0.515	1
SUMOylation	Reactome	1	TRIM28	182 (182)	0.515	1
Ciliopathies	Wikipathways	1	SCLT1	183 (183)	0.517	1
IL-7 signaling	INOH	1	PRKAR1A	185 (185)	0.521	1
Neurotransmitter receptors and postsynaptic signal transmission	Reactome	1	PRKAR1A	185 (185)	0.521	1
Intra-Golgi and retrograde Golgi-to-ER traffic	Reactome	1	KIF5A	186 (186)	0.523	1
RNA transport - Homo sapiens (human)	KEGG	1	TARDBP	186 (186)	0.523	1
EPO signaling	INOH	1	PRKAR1A	186 (186)	0.523	1
RHO GTPase cycle	Reactome	2	ACTB;PDE5A	442 (442)	0.524	1
VEGF	INOH	1	PRKAR1A	188 (188)	0.527	1
TCF dependent signaling in response to WNT	Reactome	1	APC	190 (191)	0.531	1
Pathogenic Escherichia coli infection - Homo sapiens (human)	KEGG	1	ACTB	196 (197)	0.542	1
Rap1 signaling pathway - Homo sapiens (human)	KEGG	1	ACTB	210 (210)	0.567	1
Phospholipid metabolism	Reactome	1	RAB14	213 (213)	0.572	1
RNA Polymerase II Transcription	Reactome	5	HSPD1;TRIM28;KDM5B;COL1A1;MT-CO2	1306 (1307)	0.596	1
Coronavirus disease - COVID-19 - Homo sapiens (human)	KEGG	1	RPS15	231 (232)	0.602	1
TNFalpha	NetPath	1	LRPPRC	234 (234)	0.607	1
Cell Cycle_ Mitotic	Reactome	2	CNTRL;AKAP9	523 (524)	0.617	1
MAPK Signaling Pathway	Wikipathways	1	HSPA1B	246 (246)	0.625	1
Pathways in cancer - Homo sapiens (human)	KEGG	2	HSP90B1;APC	531 (531)	0.625	1
Anti-inflammatory response favouring Leishmania parasite infection	Reactome	1	PRKAR1A	247 (247)	0.627	1
Leishmania parasite growth and survival	Reactome	1	PRKAR1A	247 (247)	0.627	1
Transmission across Chemical Synapses	Reactome	1	PRKAR1A	249 (249)	0.63	1
Intracellular signaling by second messengers	Reactome	1	PRKAR1A	259 (259)	0.644	1
Platelet activation_ signaling and aggregation	Reactome	1	HSPA5	263 (263)	0.65	1
MAPK family signaling cascades	Reactome	1	SEPTIN7	270 (270)	0.66	1
GPCR signaling-cholera toxin	INOH	1	PRKAR1A	270 (270)	0.66	1
Membrane Trafficking	Reactome	2	RAB14;KIF5A	578 (578)	0.672	1
Signaling by WNT	Reactome	1	APC	281 (282)	0.675	1
Metabolism of carbohydrates	Reactome	1	SLC25A11	284 (285)	0.678	1
GPCR signaling-G alpha s PKA and ERK	INOH	1	PRKAR1A	285 (285)	0.68	1
MAPK signaling pathway - Homo sapiens (human)	KEGG	1	HSPA1B	294 (294)	0.691	1
Cell Cycle	Reactome	2	CNTRL;AKAP9	621 (622)	0.71	1
JAK STAT pathway and regulation	INOH	1	PRKAR1A	310 (310)	0.711	1
MicroRNAs in cancer - Homo sapiens (human)	KEGG	1	APC	310 (310)	0.711	1
G alpha (i) signalling events	Reactome	1	PRKAR1A	316 (316)	0.717	1
Transcriptional Regulation by TP53	Reactome	1	MT-CO2	361 (361)	0.765	1
Signal Transduction	Reactome	8	APC;RAP1GDS1;PDE5A;SEPTIN7;KIF5A;ACTB;PTBP1;PRKAR1A	2431 (2432)	0.767	1
Adaptive Immune System	Reactome	2	HSPA5;MRC2	719 (719)	0.784	1
Neuronal System	Reactome	1	PRKAR1A	391 (391)	0.792	1
Infectious disease	Reactome	2	ACTB;PRKAR1A	750 (750)	0.804	1
Signaling by Receptor Tyrosine Kinases	Reactome	1	PTBP1	464 (464)	0.845	1
GPCR downstream signalling	Reactome	1	PRKAR1A	633 (633)	0.923	1
Metabolism of lipids	Reactome	1	RAB14	645 (646)	0.927	1
Signaling by GPCR	Reactome	1	PRKAR1A	706 (706)	0.943	1

## Sheet: A-String Uniq >1
#category	term ID	term description	observed gene count	background gene count	strength	false discovery rate	matching proteins in your network (IDs)	matching proteins in your network (labels)
GO Process	GO:0006986	Response to unfolded protein	7	166	1.12	0.0154	9606.ENSP00000244763,9606.ENSP00000296464,9606.ENSP00000299767,9606.ENSP00000324173,9606.ENSP00000364801,9606.ENSP00000369127,9606.ENSP00000373620	SSR1,HSPA4L,HSP90B1,HSPA5,HSPA1B,DNAJA1,HSPD1
GO Process	GO:0051179	Localization	35	5591	0.3	0.0182	9606.ENSP00000053867,9606.ENSP00000225665,9606.ENSP00000225964,9606.ENSP00000244763,9606.ENSP00000252244,9606.ENSP00000256854,9606.ENSP00000257430,9606.ENSP00000260665,9606.ENSP00000264663,9606.ENSP00000265333,9606.ENSP00000281142,9606.ENSP00000297268,9606.ENSP00000299767,9606.ENSP00000307513,9606.ENSP00000310861,9606.ENSP00000322421,9606.ENSP00000324173,9606.ENSP00000333994,9606.ENSP00000348573,…	GRN,SLC25A11,COL1A1,SSR1,KRT1,NARS,APC,LRPPRC,NNT,VDAC1,SCLT1,COL1A2,HSP90B1,MRC2,KRT2,HBA1,HSPA5,HBB,AKAP9,ACTB,MT-CO2,VDAC2,RAB14,CNTRL,HSPA1B,DNAJA1,HSPD1,HDLBP,HM13,LCP1,SEPT7,IDH1,KIF5A,SERPINE2,RPS15
GO Process	GO:0006457	Protein folding	7	213	1.02	0.0189	9606.ENSP00000296464,9606.ENSP00000299767,9606.ENSP00000324173,9606.ENSP00000364801,9606.ENSP00000369127,9606.ENSP00000373620,9606.ENSP00000439250	HSPA4L,HSP90B1,HSPA5,HSPA1B,DNAJA1,HSPD1,FKBP9
GO Process	GO:0006950	Response to stress	26	3485	0.37	0.0189	9606.ENSP00000053867,9606.ENSP00000225964,9606.ENSP00000240185,9606.ENSP00000244763,9606.ENSP00000252244,9606.ENSP00000253024,9606.ENSP00000257430,9606.ENSP00000265333,9606.ENSP00000296464,9606.ENSP00000297268,9606.ENSP00000299767,9606.ENSP00000322421,9606.ENSP00000324173,9606.ENSP00000333994,9606.ENSP00000349960,9606.ENSP00000354346,9606.ENSP00000354876,9606.ENSP00000362946,9606.ENSP00000364801,…	GRN,COL1A1,TARDBP,SSR1,KRT1,TRIM28,APC,VDAC1,HSPA4L,COL1A2,HSP90B1,HBA1,HSPA5,HBB,ACTB,MATR3,MT-CO2,RAB14,HSPA1B,DNAJA1,HSPD1,PRKAR1A,G3BP1,HM13,IDH1,SERPINE2
GO Process	GO:0018149	Peptide cross-linking	4	34	1.57	0.0189	9606.ENSP00000252244,9606.ENSP00000269576,9606.ENSP00000296125,9606.ENSP00000310861	KRT1,KRT10,TGM4,KRT2
GO Function	GO:0097159	Organic cyclic compound binding	39	5916	0.32	0.00024	9606.ENSP00000053867,9606.ENSP00000225665,9606.ENSP00000240185,9606.ENSP00000253024,9606.ENSP00000256854,9606.ENSP00000260665,9606.ENSP00000264663,9606.ENSP00000265753,9606.ENSP00000296464,9606.ENSP00000299767,9606.ENSP00000313432,9606.ENSP00000322421,9606.ENSP00000324173,9606.ENSP00000333994,9606.ENSP00000347046,9606.ENSP00000348573,9606.ENSP00000349428,9606.ENSP00000349960,9606.ENSP00000351524,…	GRN,SLC25A11,TARDBP,TRIM28,NARS,LRPPRC,NNT,EIF4H,HSPA4L,HSP90B1,GRHPR,HBA1,HSPA5,HBB,PDE5A,AKAP9,PTBP1,ACTB,HELZ,MATR3,KDM5B,VDAC2,RAB14,HSPA1B,DNAJA1,HSPD1,EPHA6,HDLBP,HNRNPUL1,PRKAR1A,G3BP1,SEPT7,IDH1,ACTA2,KIF5A,NUCB2,RRP12,ERH,RPS15
GO Function	GO:1901363	Heterocyclic compound binding	39	5831	0.32	0.00024	9606.ENSP00000053867,9606.ENSP00000225665,9606.ENSP00000240185,9606.ENSP00000253024,9606.ENSP00000256854,9606.ENSP00000260665,9606.ENSP00000264663,9606.ENSP00000265753,9606.ENSP00000296464,9606.ENSP00000299767,9606.ENSP00000313432,9606.ENSP00000322421,9606.ENSP00000324173,9606.ENSP00000333994,9606.ENSP00000347046,9606.ENSP00000348573,9606.ENSP00000349428,9606.ENSP00000349960,9606.ENSP00000351524,…	GRN,SLC25A11,TARDBP,TRIM28,NARS,LRPPRC,NNT,EIF4H,HSPA4L,HSP90B1,GRHPR,HBA1,HSPA5,HBB,PDE5A,AKAP9,PTBP1,ACTB,HELZ,MATR3,KDM5B,VDAC2,RAB14,HSPA1B,DNAJA1,HSPD1,EPHA6,HDLBP,HNRNPUL1,PRKAR1A,G3BP1,SEPT7,IDH1,ACTA2,KIF5A,NUCB2,RRP12,ERH,RPS15
GO Function	GO:0000166	Nucleotide binding	22	2119	0.52	0.00029	9606.ENSP00000256854,9606.ENSP00000264663,9606.ENSP00000296464,9606.ENSP00000299767,9606.ENSP00000313432,9606.ENSP00000324173,9606.ENSP00000347046,9606.ENSP00000349960,9606.ENSP00000351524,9606.ENSP00000361635,9606.ENSP00000362946,9606.ENSP00000364801,9606.ENSP00000369127,9606.ENSP00000373620,9606.ENSP00000374323,9606.ENSP00000376475,9606.ENSP00000377681,9606.ENSP00000381992,9606.ENSP00000390265,…	NARS,NNT,HSPA4L,HSP90B1,GRHPR,HSPA5,PDE5A,ACTB,HELZ,VDAC2,RAB14,HSPA1B,DNAJA1,HSPD1,EPHA6,PRKAR1A,G3BP1,SEPT7,IDH1,ACTA2,KIF5A,ERH
GO Function	GO:0031625	Ubiquitin protein ligase binding	9	296	0.98	0.00029	9606.ENSP00000253024,9606.ENSP00000257430,9606.ENSP00000260665,9606.ENSP00000324173,9606.ENSP00000364801,9606.ENSP00000369127,9606.ENSP00000373620,9606.ENSP00000376475,9606.ENSP00000381237	TRIM28,APC,LRPPRC,HSPA5,HSPA1B,DNAJA1,HSPD1,PRKAR1A,HM13
GO Function	GO:0036094	Small molecule binding	24	2516	0.48	0.00029	9606.ENSP00000256854,9606.ENSP00000264663,9606.ENSP00000296464,9606.ENSP00000299767,9606.ENSP00000313432,9606.ENSP00000322421,9606.ENSP00000324173,9606.ENSP00000333994,9606.ENSP00000347046,9606.ENSP00000349960,9606.ENSP00000351524,9606.ENSP00000361635,9606.ENSP00000362946,9606.ENSP00000364801,9606.ENSP00000369127,9606.ENSP00000373620,9606.ENSP00000374323,9606.ENSP00000376475,9606.ENSP00000377681,…	NARS,NNT,HSPA4L,HSP90B1,GRHPR,HBA1,HSPA5,HBB,PDE5A,ACTB,HELZ,VDAC2,RAB14,HSPA1B,DNAJA1,HSPD1,EPHA6,PRKAR1A,G3BP1,SEPT7,IDH1,ACTA2,KIF5A,ERH
GO Function	GO:0003723	RNA binding	18	1649	0.54	0.00096	9606.ENSP00000053867,9606.ENSP00000225665,9606.ENSP00000240185,9606.ENSP00000253024,9606.ENSP00000260665,9606.ENSP00000265753,9606.ENSP00000299767,9606.ENSP00000349428,9606.ENSP00000351524,9606.ENSP00000354346,9606.ENSP00000364801,9606.ENSP00000373620,9606.ENSP00000375836,9606.ENSP00000375863,9606.ENSP00000377681,9606.ENSP00000446184,9606.ENSP00000451080,9606.ENSP00000467466	GRN,SLC25A11,TARDBP,TRIM28,LRPPRC,EIF4H,HSP90B1,PTBP1,HELZ,MATR3,HSPA1B,HSPD1,HDLBP,HNRNPUL1,G3BP1,RRP12,ERH,RPS15
GO Function	GO:0005488	Binding	55	12516	0.14	0.0039	9606.ENSP00000053867,9606.ENSP00000225665,9606.ENSP00000225964,9606.ENSP00000240185,9606.ENSP00000252244,9606.ENSP00000253024,9606.ENSP00000256854,9606.ENSP00000257430,9606.ENSP00000260665,9606.ENSP00000264663,9606.ENSP00000265333,9606.ENSP00000265753,9606.ENSP00000269576,9606.ENSP00000281142,9606.ENSP00000296125,9606.ENSP00000296464,9606.ENSP00000297268,9606.ENSP00000299767,9606.ENSP00000307513,…	GRN,SLC25A11,COL1A1,TARDBP,KRT1,TRIM28,NARS,APC,LRPPRC,NNT,VDAC1,EIF4H,KRT10,SCLT1,TGM4,HSPA4L,COL1A2,HSP90B1,MRC2,KRT2,GRHPR,HBA1,HSPA5,HBB,PDE5A,AKAP9,PTBP1,ACTB,HELZ,MATR3,MT-CO2,KDM5B,VDAC2,RAB14,CNTRL,HSPA1B,DNAJA1,HSPD1,EPHA6,HDLBP,HNRNPUL1,PRKAR1A,G3BP1,HM13,LCP1,SEPT7,IDH1,ACTA2,KIF5A,SERPINE2,NUCB2,FKBP9,RRP12,ERH,RPS15
GO Function	GO:0030280	Structural constituent of skin epidermis	3	14	1.83	0.0064	9606.ENSP00000252244,9606.ENSP00000269576,9606.ENSP00000310861	KRT1,KRT10,KRT2
GO Function	GO:0051082	Unfolded protein binding	5	108	1.16	0.0085	9606.ENSP00000299767,9606.ENSP00000324173,9606.ENSP00000364801,9606.ENSP00000369127,9606.ENSP00000373620	HSP90B1,HSPA5,HSPA1B,DNAJA1,HSPD1
GO Function	GO:0005515	Protein binding	38	7026	0.23	0.0117	9606.ENSP00000053867,9606.ENSP00000225964,9606.ENSP00000240185,9606.ENSP00000252244,9606.ENSP00000253024,9606.ENSP00000256854,9606.ENSP00000257430,9606.ENSP00000260665,9606.ENSP00000265333,9606.ENSP00000265753,9606.ENSP00000269576,9606.ENSP00000281142,9606.ENSP00000297268,9606.ENSP00000299767,9606.ENSP00000310861,9606.ENSP00000313432,9606.ENSP00000324173,9606.ENSP00000333994,9606.ENSP00000348573,…	GRN,COL1A1,TARDBP,KRT1,TRIM28,NARS,APC,LRPPRC,VDAC1,EIF4H,KRT10,SCLT1,COL1A2,HSP90B1,KRT2,GRHPR,HSPA5,HBB,AKAP9,ACTB,MATR3,KDM5B,RAB14,CNTRL,HSPA1B,DNAJA1,HSPD1,HDLBP,HNRNPUL1,PRKAR1A,HM13,LCP1,SEPT7,IDH1,ACTA2,KIF5A,SERPINE2,NUCB2
GO Function	GO:0032555	Purine ribonucleotide binding	17	1864	0.46	0.0125	9606.ENSP00000256854,9606.ENSP00000296464,9606.ENSP00000299767,9606.ENSP00000324173,9606.ENSP00000347046,9606.ENSP00000349960,9606.ENSP00000351524,9606.ENSP00000362946,9606.ENSP00000364801,9606.ENSP00000369127,9606.ENSP00000373620,9606.ENSP00000374323,9606.ENSP00000376475,9606.ENSP00000377681,9606.ENSP00000381992,9606.ENSP00000402373,9606.ENSP00000408979	NARS,HSPA4L,HSP90B1,HSPA5,PDE5A,ACTB,HELZ,RAB14,HSPA1B,DNAJA1,HSPD1,EPHA6,PRKAR1A,G3BP1,SEPT7,ACTA2,KIF5A
GO Function	GO:0097367	Carbohydrate derivative binding	18	2226	0.41	0.0273	9606.ENSP00000256854,9606.ENSP00000296464,9606.ENSP00000299767,9606.ENSP00000324173,9606.ENSP00000347046,9606.ENSP00000349960,9606.ENSP00000351524,9606.ENSP00000362946,9606.ENSP00000364801,9606.ENSP00000369127,9606.ENSP00000373620,9606.ENSP00000374323,9606.ENSP00000376475,9606.ENSP00000377681,9606.ENSP00000381992,9606.ENSP00000402373,9606.ENSP00000408979,9606.ENSP00000415786	NARS,HSPA4L,HSP90B1,HSPA5,PDE5A,ACTB,HELZ,RAB14,HSPA1B,DNAJA1,HSPD1,EPHA6,PRKAR1A,G3BP1,SEPT7,ACTA2,KIF5A,SERPINE2
GO Function	GO:0019899	Enzyme binding	18	2239	0.4	0.0277	9606.ENSP00000225964,9606.ENSP00000253024,9606.ENSP00000257430,9606.ENSP00000260665,9606.ENSP00000265333,9606.ENSP00000297268,9606.ENSP00000299767,9606.ENSP00000324173,9606.ENSP00000349960,9606.ENSP00000364801,9606.ENSP00000369127,9606.ENSP00000373620,9606.ENSP00000375863,9606.ENSP00000376475,9606.ENSP00000381237,9606.ENSP00000381581,9606.ENSP00000402373,9606.ENSP00000436455	COL1A1,TRIM28,APC,LRPPRC,VDAC1,COL1A2,HSP90B1,HSPA5,ACTB,HSPA1B,DNAJA1,HSPD1,HNRNPUL1,PRKAR1A,HM13,LCP1,ACTA2,NUCB2
GO Function	GO:0005198	Structural molecule activity	9	635	0.65	0.0322	9606.ENSP00000225964,9606.ENSP00000252244,9606.ENSP00000269576,9606.ENSP00000297268,9606.ENSP00000310861,9606.ENSP00000349960,9606.ENSP00000354346,9606.ENSP00000381992,9606.ENSP00000467466	COL1A1,KRT1,KRT10,COL1A2,KRT2,ACTB,MATR3,SEPT7,RPS15
GO Function	GO:0015288	Porin activity	2	5	2.1	0.0348	9606.ENSP00000265333,9606.ENSP00000361635	VDAC1,VDAC2
GO Function	GO:0032559	Adenyl ribonucleotide binding	14	1522	0.46	0.0402	9606.ENSP00000256854,9606.ENSP00000296464,9606.ENSP00000299767,9606.ENSP00000324173,9606.ENSP00000349960,9606.ENSP00000351524,9606.ENSP00000364801,9606.ENSP00000369127,9606.ENSP00000373620,9606.ENSP00000374323,9606.ENSP00000376475,9606.ENSP00000377681,9606.ENSP00000402373,9606.ENSP00000408979	NARS,HSPA4L,HSP90B1,HSPA5,ACTB,HELZ,HSPA1B,DNAJA1,HSPD1,EPHA6,PRKAR1A,G3BP1,ACTA2,KIF5A
GO Function	GO:0055131	C3HC4-type RING finger domain binding	2	6	2.02	0.0415	9606.ENSP00000364801,9606.ENSP00000369127	HSPA1B,DNAJA1
GO Component	GO:1903561	Extracellular vesicle	28	2121	0.62	1.52e-08	9606.ENSP00000053867,9606.ENSP00000252244,9606.ENSP00000256854,9606.ENSP00000265333,9606.ENSP00000269576,9606.ENSP00000296125,9606.ENSP00000297268,9606.ENSP00000299767,9606.ENSP00000310861,9606.ENSP00000313432,9606.ENSP00000322421,9606.ENSP00000324173,9606.ENSP00000333994,9606.ENSP00000340454,9606.ENSP00000349428,9606.ENSP00000349960,9606.ENSP00000362946,9606.ENSP00000364801,9606.ENSP00000369127,…	GRN,KRT1,NARS,VDAC1,KRT10,TGM4,COL1A2,HSP90B1,KRT2,GRHPR,HBA1,HSPA5,HBB,RAP1GDS1,PTBP1,ACTB,RAB14,HSPA1B,DNAJA1,HSPD1,LCP1,SEPT7,IDH1,BTD,ACTA2,PLXNB2,SERPINE2,NUCB2
GO Component	GO:0070062	Extracellular exosome	27	2099	0.61	2.62e-08	9606.ENSP00000053867,9606.ENSP00000252244,9606.ENSP00000256854,9606.ENSP00000265333,9606.ENSP00000269576,9606.ENSP00000296125,9606.ENSP00000297268,9606.ENSP00000299767,9606.ENSP00000310861,9606.ENSP00000313432,9606.ENSP00000322421,9606.ENSP00000324173,9606.ENSP00000333994,9606.ENSP00000340454,9606.ENSP00000349428,9606.ENSP00000349960,9606.ENSP00000362946,9606.ENSP00000364801,9606.ENSP00000369127,…	GRN,KRT1,NARS,VDAC1,KRT10,TGM4,COL1A2,HSP90B1,KRT2,GRHPR,HBA1,HSPA5,HBB,RAP1GDS1,PTBP1,ACTB,RAB14,HSPA1B,DNAJA1,HSPD1,LCP1,SEPT7,IDH1,BTD,ACTA2,PLXNB2,NUCB2
GO Component	GO:0005615	Extracellular space	30	3195	0.47	2.11e-06	9606.ENSP00000053867,9606.ENSP00000225964,9606.ENSP00000252244,9606.ENSP00000256854,9606.ENSP00000265333,9606.ENSP00000269576,9606.ENSP00000296125,9606.ENSP00000297268,9606.ENSP00000299767,9606.ENSP00000310861,9606.ENSP00000313432,9606.ENSP00000322421,9606.ENSP00000324173,9606.ENSP00000333994,9606.ENSP00000340454,9606.ENSP00000349428,9606.ENSP00000349960,9606.ENSP00000362946,9606.ENSP00000364801,…	GRN,COL1A1,KRT1,NARS,VDAC1,KRT10,TGM4,COL1A2,HSP90B1,KRT2,GRHPR,HBA1,HSPA5,HBB,RAP1GDS1,PTBP1,ACTB,RAB14,HSPA1B,DNAJA1,HSPD1,HDLBP,LCP1,SEPT7,IDH1,BTD,ACTA2,PLXNB2,SERPINE2,NUCB2
GO Component	GO:0005829	Cytosol	37	5193	0.35	1.5e-05	9606.ENSP00000252244,9606.ENSP00000256854,9606.ENSP00000257430,9606.ENSP00000265753,9606.ENSP00000269576,9606.ENSP00000281142,9606.ENSP00000296464,9606.ENSP00000299767,9606.ENSP00000310861,9606.ENSP00000313432,9606.ENSP00000322421,9606.ENSP00000324173,9606.ENSP00000333994,9606.ENSP00000340454,9606.ENSP00000347046,9606.ENSP00000348573,9606.ENSP00000349960,9606.ENSP00000351524,9606.ENSP00000351740,…	KRT1,NARS,APC,EIF4H,KRT10,SCLT1,HSPA4L,HSP90B1,KRT2,GRHPR,HBA1,HSPA5,HBB,RAP1GDS1,PDE5A,AKAP9,ACTB,HELZ,FAM114A1,KDM5B,RAB14,CNTRL,HSPA1B,DNAJA1,HSPD1,HDLBP,PRKAR1A,G3BP1,LCP1,SEPT7,IDH1,ACTA2,KIF5A,SERPINE2,NUCB2,RRP12,RPS15
GO Component	GO:0031982	Vesicle	31	3879	0.4	3.17e-05	9606.ENSP00000053867,9606.ENSP00000225964,9606.ENSP00000252244,9606.ENSP00000256854,9606.ENSP00000265333,9606.ENSP00000269576,9606.ENSP00000296125,9606.ENSP00000297268,9606.ENSP00000299767,9606.ENSP00000310861,9606.ENSP00000313432,9606.ENSP00000322421,9606.ENSP00000324173,9606.ENSP00000333994,9606.ENSP00000340454,9606.ENSP00000349428,9606.ENSP00000349960,9606.ENSP00000361635,9606.ENSP00000362946,…	GRN,COL1A1,KRT1,NARS,VDAC1,KRT10,TGM4,COL1A2,HSP90B1,KRT2,GRHPR,HBA1,HSPA5,HBB,RAP1GDS1,PTBP1,ACTB,VDAC2,RAB14,HSPA1B,DNAJA1,HSPD1,PRKAR1A,LCP1,SEPT7,IDH1,BTD,ACTA2,PLXNB2,SERPINE2,NUCB2
GO Component	GO:0005737	Cytoplasm	54	11428	0.17	0.00023	9606.ENSP00000053867,9606.ENSP00000225665,9606.ENSP00000225964,9606.ENSP00000240185,9606.ENSP00000244763,9606.ENSP00000252244,9606.ENSP00000256854,9606.ENSP00000257430,9606.ENSP00000260665,9606.ENSP00000264663,9606.ENSP00000265333,9606.ENSP00000265753,9606.ENSP00000269576,9606.ENSP00000281142,9606.ENSP00000296125,9606.ENSP00000296464,9606.ENSP00000297268,9606.ENSP00000299157,9606.ENSP00000299767,…	GRN,SLC25A11,COL1A1,TARDBP,SSR1,KRT1,NARS,APC,LRPPRC,NNT,VDAC1,EIF4H,KRT10,SCLT1,TGM4,HSPA4L,COL1A2,IKBIP,HSP90B1,KRT2,GRHPR,HBA1,HSPA5,HBB,RAP1GDS1,PDE5A,AKAP9,ACTB,HELZ,FAM114A1,MT-CO2,KDM5B,VDAC2,RAB14,CNTRL,HSPA1B,DNAJA1,HSPD1,HDLBP,PRKAR1A,G3BP1,HM13,LCP1,SEPT7,IDH1,BTD,ACTA2,KIF5A,SERPINE2,NUCB2,FKBP9,RRP12,ERH,RPS15
GO Component	GO:0032991	Protein-containing complex	33	5073	0.31	0.00085	9606.ENSP00000225964,9606.ENSP00000240185,9606.ENSP00000253024,9606.ENSP00000257430,9606.ENSP00000260665,9606.ENSP00000265333,9606.ENSP00000265753,9606.ENSP00000281142,9606.ENSP00000297268,9606.ENSP00000299767,9606.ENSP00000313432,9606.ENSP00000322421,9606.ENSP00000324173,9606.ENSP00000333994,9606.ENSP00000348573,9606.ENSP00000349960,9606.ENSP00000354876,9606.ENSP00000356234,9606.ENSP00000361635,…	COL1A1,TARDBP,TRIM28,APC,LRPPRC,VDAC1,EIF4H,SCLT1,COL1A2,HSP90B1,GRHPR,HBA1,HSPA5,HBB,AKAP9,ACTB,MT-CO2,KDM5B,VDAC2,CNTRL,HSPA1B,HSPD1,EPHA6,HDLBP,PRKAR1A,G3BP1,HM13,SEPT7,ACTA2,KIF5A,PLXNB2,ERH,RPS15
GO Component	GO:0005622	Intracellular	59	14276	0.12	0.0013	9606.ENSP00000053867,9606.ENSP00000225665,9606.ENSP00000225964,9606.ENSP00000240185,9606.ENSP00000244763,9606.ENSP00000252244,9606.ENSP00000253024,9606.ENSP00000256854,9606.ENSP00000257430,9606.ENSP00000260665,9606.ENSP00000264663,9606.ENSP00000265333,9606.ENSP00000265753,9606.ENSP00000269576,9606.ENSP00000281142,9606.ENSP00000296125,9606.ENSP00000296464,9606.ENSP00000297268,9606.ENSP00000299157,…	GRN,SLC25A11,COL1A1,TARDBP,SSR1,KRT1,TRIM28,NARS,APC,LRPPRC,NNT,VDAC1,EIF4H,KRT10,SCLT1,TGM4,HSPA4L,COL1A2,IKBIP,HSP90B1,KRT2,GRHPR,HBA1,HSPA5,HBB,RAP1GDS1,PDE5A,AKAP9,PTBP1,ACTB,HELZ,FAM114A1,MATR3,MT-CO2,KDM5B,VDAC2,RAB14,CNTRL,HSPA1B,DNAJA1,HSPD1,EPHA6,HDLBP,HNRNPUL1,PRKAR1A,G3BP1,HM13,LCP1,SEPT7,IDH1,BTD,ACTA2,KIF5A,SERPINE2,NUCB2,FKBP9,RRP12,ERH,RPS15
GO Component	GO:0099080	Supramolecular complex	15	1261	0.57	0.0013	9606.ENSP00000225964,9606.ENSP00000240185,9606.ENSP00000252244,9606.ENSP00000257430,9606.ENSP00000260665,9606.ENSP00000269576,9606.ENSP00000297268,9606.ENSP00000310861,9606.ENSP00000349960,9606.ENSP00000351524,9606.ENSP00000377681,9606.ENSP00000381581,9606.ENSP00000381992,9606.ENSP00000402373,9606.ENSP00000408979	COL1A1,TARDBP,KRT1,APC,LRPPRC,KRT10,COL1A2,KRT2,ACTB,HELZ,G3BP1,LCP1,SEPT7,ACTA2,KIF5A
GO Component	GO:0043229	Intracellular organelle	55	12528	0.14	0.0016	9606.ENSP00000053867,9606.ENSP00000225665,9606.ENSP00000225964,9606.ENSP00000240185,9606.ENSP00000244763,9606.ENSP00000252244,9606.ENSP00000253024,9606.ENSP00000257430,9606.ENSP00000260665,9606.ENSP00000264663,9606.ENSP00000265333,9606.ENSP00000269576,9606.ENSP00000281142,9606.ENSP00000296125,9606.ENSP00000296464,9606.ENSP00000297268,9606.ENSP00000299157,9606.ENSP00000299767,9606.ENSP00000310861,…	GRN,SLC25A11,COL1A1,TARDBP,SSR1,KRT1,TRIM28,APC,LRPPRC,NNT,VDAC1,KRT10,SCLT1,TGM4,HSPA4L,COL1A2,IKBIP,HSP90B1,KRT2,GRHPR,HBA1,HSPA5,HBB,RAP1GDS1,AKAP9,PTBP1,ACTB,HELZ,FAM114A1,MATR3,MT-CO2,KDM5B,VDAC2,RAB14,CNTRL,HSPA1B,DNAJA1,HSPD1,EPHA6,HDLBP,HNRNPUL1,PRKAR1A,G3BP1,HM13,LCP1,SEPT7,IDH1,BTD,ACTA2,KIF5A,SERPINE2,NUCB2,FKBP9,RRP12,RPS15
GO Component	GO:0043226	Organelle	57	13515	0.12	0.0021	9606.ENSP00000053867,9606.ENSP00000225665,9606.ENSP00000225964,9606.ENSP00000240185,9606.ENSP00000244763,9606.ENSP00000252244,9606.ENSP00000253024,9606.ENSP00000256854,9606.ENSP00000257430,9606.ENSP00000260665,9606.ENSP00000264663,9606.ENSP00000265333,9606.ENSP00000269576,9606.ENSP00000281142,9606.ENSP00000296125,9606.ENSP00000296464,9606.ENSP00000297268,9606.ENSP00000299157,9606.ENSP00000299767,…	GRN,SLC25A11,COL1A1,TARDBP,SSR1,KRT1,TRIM28,NARS,APC,LRPPRC,NNT,VDAC1,KRT10,SCLT1,TGM4,HSPA4L,COL1A2,IKBIP,HSP90B1,KRT2,GRHPR,HBA1,HSPA5,HBB,RAP1GDS1,AKAP9,PTBP1,ACTB,HELZ,FAM114A1,MATR3,MT-CO2,KDM5B,VDAC2,RAB14,CNTRL,HSPA1B,DNAJA1,HSPD1,EPHA6,HDLBP,HNRNPUL1,PRKAR1A,G3BP1,HM13,LCP1,SEPT7,IDH1,BTD,ACTA2,KIF5A,PLXNB2,SERPINE2,NUCB2,FKBP9,RRP12,RPS15
GO Component	GO:0043227	Membrane-bounded organelle	54	12427	0.14	0.0039	9606.ENSP00000053867,9606.ENSP00000225665,9606.ENSP00000225964,9606.ENSP00000240185,9606.ENSP00000244763,9606.ENSP00000252244,9606.ENSP00000253024,9606.ENSP00000256854,9606.ENSP00000257430,9606.ENSP00000260665,9606.ENSP00000264663,9606.ENSP00000265333,9606.ENSP00000269576,9606.ENSP00000296125,9606.ENSP00000296464,9606.ENSP00000297268,9606.ENSP00000299157,9606.ENSP00000299767,9606.ENSP00000310861,…	GRN,SLC25A11,COL1A1,TARDBP,SSR1,KRT1,TRIM28,NARS,APC,LRPPRC,NNT,VDAC1,KRT10,TGM4,HSPA4L,COL1A2,IKBIP,HSP90B1,KRT2,GRHPR,HBA1,HSPA5,HBB,RAP1GDS1,AKAP9,PTBP1,ACTB,HELZ,FAM114A1,MATR3,MT-CO2,KDM5B,VDAC2,RAB14,HSPA1B,DNAJA1,HSPD1,EPHA6,HDLBP,HNRNPUL1,PRKAR1A,G3BP1,HM13,LCP1,SEPT7,IDH1,BTD,ACTA2,PLXNB2,SERPINE2,NUCB2,FKBP9,RRP12,RPS15
GO Component	GO:0072562	Blood microparticle	5	115	1.14	0.0044	9606.ENSP00000252244,9606.ENSP00000322421,9606.ENSP00000333994,9606.ENSP00000349960,9606.ENSP00000364801	KRT1,HBA1,HBB,ACTB,HSPA1B
GO Component	GO:0005925	Focal adhesion	8	405	0.79	0.0048	9606.ENSP00000299767,9606.ENSP00000307513,9606.ENSP00000324173,9606.ENSP00000349960,9606.ENSP00000364801,9606.ENSP00000377681,9606.ENSP00000381581,9606.ENSP00000467466	HSP90B1,MRC2,HSPA5,ACTB,HSPA1B,G3BP1,LCP1,RPS15
GO Component	GO:0071682	Endocytic vesicle lumen	3	20	1.68	0.0051	9606.ENSP00000299767,9606.ENSP00000322421,9606.ENSP00000333994	HSP90B1,HBA1,HBB
GO Component	GO:0005584	Collagen type I trimer	2	2	2.5	0.0052	9606.ENSP00000225964,9606.ENSP00000297268	COL1A1,COL1A2
GO Component	GO:0012505	Endomembrane system	28	4542	0.29	0.0102	9606.ENSP00000053867,9606.ENSP00000225964,9606.ENSP00000244763,9606.ENSP00000252244,9606.ENSP00000260665,9606.ENSP00000265333,9606.ENSP00000296125,9606.ENSP00000297268,9606.ENSP00000299157,9606.ENSP00000299767,9606.ENSP00000324173,9606.ENSP00000333994,9606.ENSP00000340454,9606.ENSP00000348573,9606.ENSP00000351740,9606.ENSP00000354346,9606.ENSP00000361635,9606.ENSP00000362946,9606.ENSP00000364801,…	GRN,COL1A1,SSR1,KRT1,LRPPRC,VDAC1,TGM4,COL1A2,IKBIP,HSP90B1,HSPA5,HBB,RAP1GDS1,AKAP9,FAM114A1,MATR3,VDAC2,RAB14,HSPA1B,DNAJA1,HSPD1,PRKAR1A,HM13,IDH1,SERPINE2,NUCB2,FKBP9,RRP12
GO Component	GO:0005783	Endoplasmic reticulum	14	1438	0.49	0.0112	9606.ENSP00000053867,9606.ENSP00000225964,9606.ENSP00000244763,9606.ENSP00000297268,9606.ENSP00000299157,9606.ENSP00000299767,9606.ENSP00000324173,9606.ENSP00000340454,9606.ENSP00000362946,9606.ENSP00000364801,9606.ENSP00000373620,9606.ENSP00000381237,9606.ENSP00000436455,9606.ENSP00000439250	GRN,COL1A1,SSR1,COL1A2,IKBIP,HSP90B1,HSPA5,RAP1GDS1,RAB14,HSPA1B,HSPD1,HM13,NUCB2,FKBP9
GO Component	GO:0099512	Supramolecular fiber	11	939	0.57	0.0131	9606.ENSP00000225964,9606.ENSP00000252244,9606.ENSP00000257430,9606.ENSP00000260665,9606.ENSP00000269576,9606.ENSP00000297268,9606.ENSP00000310861,9606.ENSP00000349960,9606.ENSP00000381581,9606.ENSP00000402373,9606.ENSP00000408979	COL1A1,KRT1,APC,LRPPRC,KRT10,COL1A2,KRT2,ACTB,LCP1,ACTA2,KIF5A
GO Component	GO:0030496	Midbody	5	178	0.95	0.0199	9606.ENSP00000299767,9606.ENSP00000324173,9606.ENSP00000362962,9606.ENSP00000381992,9606.ENSP00000451080	HSP90B1,HSPA5,CNTRL,SEPT7,ERH
GO Component	GO:1990904	Ribonucleoprotein complex	9	677	0.62	0.0199	9606.ENSP00000240185,9606.ENSP00000260665,9606.ENSP00000265753,9606.ENSP00000322421,9606.ENSP00000349960,9606.ENSP00000364801,9606.ENSP00000375836,9606.ENSP00000377681,9606.ENSP00000467466	TARDBP,LRPPRC,EIF4H,HBA1,ACTB,HSPA1B,HDLBP,G3BP1,RPS15
GO Component	GO:0030141	Secretory granule	10	845	0.57	0.0207	9606.ENSP00000053867,9606.ENSP00000225964,9606.ENSP00000252244,9606.ENSP00000333994,9606.ENSP00000361635,9606.ENSP00000362946,9606.ENSP00000364801,9606.ENSP00000373620,9606.ENSP00000390265,9606.ENSP00000415786	GRN,COL1A1,KRT1,HBB,VDAC2,RAB14,HSPA1B,HSPD1,IDH1,SERPINE2
GO Component	GO:0099503	Secretory vesicle	11	1010	0.54	0.0207	9606.ENSP00000053867,9606.ENSP00000225964,9606.ENSP00000252244,9606.ENSP00000265333,9606.ENSP00000333994,9606.ENSP00000361635,9606.ENSP00000362946,9606.ENSP00000364801,9606.ENSP00000373620,9606.ENSP00000390265,9606.ENSP00000415786	GRN,COL1A1,KRT1,VDAC1,HBB,VDAC2,RAB14,HSPA1B,HSPD1,IDH1,SERPINE2
GO Component	GO:0001533	Cornified envelope	3	45	1.32	0.0267	9606.ENSP00000252244,9606.ENSP00000269576,9606.ENSP00000310861	KRT1,KRT10,KRT2
GO Component	GO:0042645	Mitochondrial nucleoid	3	44	1.33	0.0267	9606.ENSP00000260665,9606.ENSP00000265333,9606.ENSP00000361635	LRPPRC,VDAC1,VDAC2
GO Component	GO:0016020	Membrane	42	9072	0.16	0.0311	9606.ENSP00000053867,9606.ENSP00000225665,9606.ENSP00000244763,9606.ENSP00000252244,9606.ENSP00000257430,9606.ENSP00000260665,9606.ENSP00000264663,9606.ENSP00000265333,9606.ENSP00000265753,9606.ENSP00000269576,9606.ENSP00000281142,9606.ENSP00000299157,9606.ENSP00000299767,9606.ENSP00000307513,9606.ENSP00000310861,9606.ENSP00000322421,9606.ENSP00000324173,9606.ENSP00000347931,9606.ENSP00000348573,…	GRN,SLC25A11,SSR1,KRT1,APC,LRPPRC,NNT,VDAC1,EIF4H,KRT10,SCLT1,IKBIP,HSP90B1,MRC2,KRT2,HBA1,HSPA5,PCNXL3,AKAP9,PTBP1,ACTB,HELZ,MATR3,MT-CO2,VDAC2,RAB14,CNTRL,HSPA1B,DNAJA1,HSPD1,EPHA6,HDLBP,PRKAR1A,HM13,LCP1,SEPT7,KIF5A,PLXNB2,SERPINE2,NUCB2,RRP12,RPS15
GO Component	GO:0005782	Peroxisomal matrix	3	54	1.24	0.0393	9606.ENSP00000313432,9606.ENSP00000373620,9606.ENSP00000390265	GRHPR,HSPD1,IDH1
GO Component	GO:0005833	Hemoglobin complex	2	12	1.72	0.0393	9606.ENSP00000322421,9606.ENSP00000333994	HBA1,HBB
GO Component	GO:0031838	Haptoglobin-hemoglobin complex	2	11	1.76	0.0393	9606.ENSP00000322421,9606.ENSP00000333994	HBA1,HBB
GO Component	GO:0034663	Endoplasmic reticulum chaperone complex	2	11	1.76	0.0393	9606.ENSP00000299767,9606.ENSP00000324173	HSP90B1,HSPA5
GO Component	GO:1904813	ficolin-1-rich granule lumen	4	125	1	0.0393	9606.ENSP00000252244,9606.ENSP00000333994,9606.ENSP00000364801,9606.ENSP00000390265	KRT1,HBB,HSPA1B,IDH1
GO Component	GO:0070161	Anchoring junction	9	820	0.54	0.0462	9606.ENSP00000257430,9606.ENSP00000299767,9606.ENSP00000307513,9606.ENSP00000324173,9606.ENSP00000349960,9606.ENSP00000364801,9606.ENSP00000377681,9606.ENSP00000381581,9606.ENSP00000467466	APC,HSP90B1,MRC2,HSPA5,ACTB,HSPA1B,G3BP1,LCP1,RPS15
KEGG	hsa04141	Protein processing in endoplasmic reticulum	6	165	1.06	0.0055	9606.ENSP00000244763,9606.ENSP00000296464,9606.ENSP00000299767,9606.ENSP00000324173,9606.ENSP00000364801,9606.ENSP00000369127	SSR1,HSPA4L,HSP90B1,HSPA5,HSPA1B,DNAJA1
KEGG	hsa05014	Amyotrophic lateral sclerosis	7	352	0.8	0.0225	9606.ENSP00000240185,9606.ENSP00000265333,9606.ENSP00000324173,9606.ENSP00000349960,9606.ENSP00000354346,9606.ENSP00000354876,9606.ENSP00000408979	TARDBP,VDAC1,HSPA5,ACTB,MATR3,MT-CO2,KIF5A
KEGG	hsa05020	Prion disease	6	265	0.85	0.0236	9606.ENSP00000265333,9606.ENSP00000324173,9606.ENSP00000354876,9606.ENSP00000361635,9606.ENSP00000364801,9606.ENSP00000408979	VDAC1,HSPA5,MT-CO2,VDAC2,HSPA1B,KIF5A
Reactome	HSA-2173782	Binding and Uptake of Ligands by Scavenger Receptors	5	41	1.59	0.00072	9606.ENSP00000225964,9606.ENSP00000297268,9606.ENSP00000299767,9606.ENSP00000322421,9606.ENSP00000333994	COL1A1,COL1A2,HSP90B1,HBA1,HBB
Reactome	HSA-3000480	Scavenging by Class A Receptors	3	18	1.72	0.0416	9606.ENSP00000225964,9606.ENSP00000297268,9606.ENSP00000299767	COL1A1,COL1A2,HSP90B1
Monarch	HP:0010566	Hamartoma	6	67	1.45	0.00067	9606.ENSP00000225665,9606.ENSP00000252244,9606.ENSP00000257430,9606.ENSP00000269576,9606.ENSP00000349960,9606.ENSP00000390265	SLC25A11,KRT1,APC,KRT10,ACTB,IDH1
Monarch	HP:0025142	Constitutional symptom	15	864	0.74	0.00067	9606.ENSP00000225665,9606.ENSP00000225964,9606.ENSP00000240185,9606.ENSP00000253024,9606.ENSP00000257430,9606.ENSP00000264663,9606.ENSP00000297268,9606.ENSP00000333994,9606.ENSP00000348573,9606.ENSP00000354346,9606.ENSP00000373620,9606.ENSP00000376475,9606.ENSP00000390265,9606.ENSP00000402373,9606.ENSP00000408979	SLC25A11,COL1A1,TARDBP,TRIM28,APC,NNT,COL1A2,HBB,AKAP9,MATR3,HSPD1,PRKAR1A,IDH1,ACTA2,KIF5A
Monarch	HP:0002300	Mutism	5	51	1.49	0.0017	9606.ENSP00000053867,9606.ENSP00000225964,9606.ENSP00000240185,9606.ENSP00000297268,9606.ENSP00000349960	GRN,COL1A1,TARDBP,COL1A2,ACTB
Monarch	HP:0002793	Abnormal pattern of respiration	12	624	0.78	0.0017	9606.ENSP00000240185,9606.ENSP00000257430,9606.ENSP00000260665,9606.ENSP00000297268,9606.ENSP00000333994,9606.ENSP00000354346,9606.ENSP00000354876,9606.ENSP00000373620,9606.ENSP00000376475,9606.ENSP00000400995,9606.ENSP00000402373,9606.ENSP00000408979	TARDBP,APC,LRPPRC,COL1A2,HBB,MATR3,MT-CO2,HSPD1,PRKAR1A,BTD,ACTA2,KIF5A
Monarch	HP:0007475	Congenital bullous ichthyosiform erythroderma	3	3	2.5	0.0017	9606.ENSP00000252244,9606.ENSP00000269576,9606.ENSP00000310861	KRT1,KRT10,KRT2
Monarch	HP:0025031	Abnormality of the digestive system	23	2389	0.48	0.0017	9606.ENSP00000225665,9606.ENSP00000225964,9606.ENSP00000240185,9606.ENSP00000252244,9606.ENSP00000253024,9606.ENSP00000257430,9606.ENSP00000260665,9606.ENSP00000264663,9606.ENSP00000269576,9606.ENSP00000297268,9606.ENSP00000322421,9606.ENSP00000333994,9606.ENSP00000349960,9606.ENSP00000351740,9606.ENSP00000354346,9606.ENSP00000354876,9606.ENSP00000356234,9606.ENSP00000373620,9606.ENSP00000376475,…	SLC25A11,COL1A1,TARDBP,KRT1,TRIM28,APC,LRPPRC,NNT,KRT10,COL1A2,HBA1,HBB,ACTB,FAM114A1,MATR3,MT-CO2,KDM5B,HSPD1,PRKAR1A,IDH1,BTD,ACTA2,KIF5A
Monarch	EFO:0003765	Sign or symptom	11	580	0.78	0.0025	9606.ENSP00000225665,9606.ENSP00000225964,9606.ENSP00000240185,9606.ENSP00000253024,9606.ENSP00000257430,9606.ENSP00000264663,9606.ENSP00000297268,9606.ENSP00000333994,9606.ENSP00000354346,9606.ENSP00000376475,9606.ENSP00000402373	SLC25A11,COL1A1,TARDBP,TRIM28,APC,NNT,COL1A2,HBB,MATR3,PRKAR1A,ACTA2
Monarch	HP:0001635	Congestive heart failure	7	193	1.06	0.0025	9606.ENSP00000225665,9606.ENSP00000225964,9606.ENSP00000297268,9606.ENSP00000322421,9606.ENSP00000333994,9606.ENSP00000354876,9606.ENSP00000376475	SLC25A11,COL1A1,COL1A2,HBA1,HBB,MT-CO2,PRKAR1A
Monarch	HP:0002094	Dyspnea	9	350	0.91	0.0025	9606.ENSP00000240185,9606.ENSP00000257430,9606.ENSP00000297268,9606.ENSP00000333994,9606.ENSP00000354346,9606.ENSP00000354876,9606.ENSP00000376475,9606.ENSP00000400995,9606.ENSP00000402373	TARDBP,APC,COL1A2,HBB,MATR3,MT-CO2,PRKAR1A,BTD,ACTA2
Monarch	HP:0011458	Abdominal symptom	17	1446	0.57	0.0025	9606.ENSP00000225665,9606.ENSP00000225964,9606.ENSP00000240185,9606.ENSP00000252244,9606.ENSP00000253024,9606.ENSP00000257430,9606.ENSP00000264663,9606.ENSP00000269576,9606.ENSP00000333994,9606.ENSP00000349960,9606.ENSP00000351740,9606.ENSP00000354346,9606.ENSP00000354876,9606.ENSP00000356234,9606.ENSP00000373620,9606.ENSP00000400995,9606.ENSP00000408979	SLC25A11,COL1A1,TARDBP,KRT1,TRIM28,APC,NNT,KRT10,HBB,ACTB,FAM114A1,MATR3,MT-CO2,KDM5B,HSPD1,BTD,KIF5A
Monarch	HP:0011792	Neoplasm by histology	8	267	0.98	0.0025	9606.ENSP00000225665,9606.ENSP00000252244,9606.ENSP00000253024,9606.ENSP00000257430,9606.ENSP00000269576,9606.ENSP00000349960,9606.ENSP00000376475,9606.ENSP00000390265	SLC25A11,KRT1,TRIM28,APC,KRT10,ACTB,PRKAR1A,IDH1
Monarch	HP:0012378	Fatigue	8	268	0.97	0.0025	9606.ENSP00000225665,9606.ENSP00000225964,9606.ENSP00000240185,9606.ENSP00000257430,9606.ENSP00000264663,9606.ENSP00000297268,9606.ENSP00000354346,9606.ENSP00000376475	SLC25A11,COL1A1,TARDBP,APC,NNT,COL1A2,MATR3,PRKAR1A
Monarch	HP:0030972	Abnormal systemic blood pressure	9	369	0.89	0.0025	9606.ENSP00000225665,9606.ENSP00000225964,9606.ENSP00000253024,9606.ENSP00000257430,9606.ENSP00000264663,9606.ENSP00000333994,9606.ENSP00000354876,9606.ENSP00000376475,9606.ENSP00000402373	SLC25A11,COL1A1,TRIM28,APC,NNT,HBB,MT-CO2,PRKAR1A,ACTA2
Monarch	HP:0100631	Neoplasm of the adrenal gland	4	30	1.62	0.0028	9606.ENSP00000225665,9606.ENSP00000257430,9606.ENSP00000376475,9606.ENSP00000390265	SLC25A11,APC,PRKAR1A,IDH1
Monarch	HP:0002664	Neoplasm	12	761	0.7	0.003	9606.ENSP00000225665,9606.ENSP00000252244,9606.ENSP00000253024,9606.ENSP00000257430,9606.ENSP00000264663,9606.ENSP00000269576,9606.ENSP00000322421,9606.ENSP00000333994,9606.ENSP00000349960,9606.ENSP00000376475,9606.ENSP00000390265,9606.ENSP00000467466	SLC25A11,KRT1,TRIM28,APC,NNT,KRT10,HBA1,HBB,ACTB,PRKAR1A,IDH1,RPS15
Monarch	HP:0100749	Chest pain	5	73	1.33	0.003	9606.ENSP00000225665,9606.ENSP00000257430,9606.ENSP00000333994,9606.ENSP00000376475,9606.ENSP00000402373	SLC25A11,APC,HBB,PRKAR1A,ACTA2
Monarch	HP:0002357	Dysphasia	4	39	1.51	0.0059	9606.ENSP00000053867,9606.ENSP00000225964,9606.ENSP00000297268,9606.ENSP00000349960	GRN,COL1A1,COL1A2,ACTB
Monarch	HP:0002597	Abnormality of the vasculature	17	1673	0.51	0.0069	9606.ENSP00000225665,9606.ENSP00000225964,9606.ENSP00000252244,9606.ENSP00000253024,9606.ENSP00000257430,9606.ENSP00000269576,9606.ENSP00000297268,9606.ENSP00000310861,9606.ENSP00000322421,9606.ENSP00000333994,9606.ENSP00000349960,9606.ENSP00000354876,9606.ENSP00000376475,9606.ENSP00000390265,9606.ENSP00000400995,9606.ENSP00000402373,9606.ENSP00000408979	SLC25A11,COL1A1,KRT1,TRIM28,APC,KRT10,COL1A2,KRT2,HBA1,HBB,ACTB,MT-CO2,PRKAR1A,IDH1,BTD,ACTA2,KIF5A
Monarch	EFO:0003843	Pain	8	356	0.85	0.0094	9606.ENSP00000225665,9606.ENSP00000225964,9606.ENSP00000253024,9606.ENSP00000257430,9606.ENSP00000264663,9606.ENSP00000333994,9606.ENSP00000376475,9606.ENSP00000402373	SLC25A11,COL1A1,TRIM28,APC,NNT,HBB,PRKAR1A,ACTA2
Monarch	HP:0000118	Phenotypic abnormality	32	5134	0.29	0.0094	9606.ENSP00000053867,9606.ENSP00000225665,9606.ENSP00000225964,9606.ENSP00000240185,9606.ENSP00000244763,9606.ENSP00000252244,9606.ENSP00000253024,9606.ENSP00000256854,9606.ENSP00000257430,9606.ENSP00000260665,9606.ENSP00000264663,9606.ENSP00000269576,9606.ENSP00000296125,9606.ENSP00000297268,9606.ENSP00000310861,9606.ENSP00000313432,9606.ENSP00000322421,9606.ENSP00000333994,9606.ENSP00000348573,…	GRN,SLC25A11,COL1A1,TARDBP,SSR1,KRT1,TRIM28,NARS,APC,LRPPRC,NNT,KRT10,TGM4,COL1A2,KRT2,GRHPR,HBA1,HBB,AKAP9,PTBP1,ACTB,FAM114A1,MATR3,MT-CO2,KDM5B,HSPD1,PRKAR1A,IDH1,BTD,ACTA2,KIF5A,RPS15
Monarch	HP:0000834	Abnormality of the adrenal glands	6	168	1.05	0.0094	9606.ENSP00000225665,9606.ENSP00000257430,9606.ENSP00000264663,9606.ENSP00000333994,9606.ENSP00000376475,9606.ENSP00000390265	SLC25A11,APC,NNT,HBB,PRKAR1A,IDH1
Monarch	HP:0002017	Nausea and vomiting	8	367	0.84	0.0094	9606.ENSP00000225665,9606.ENSP00000225964,9606.ENSP00000240185,9606.ENSP00000257430,9606.ENSP00000264663,9606.ENSP00000354346,9606.ENSP00000354876,9606.ENSP00000400995	SLC25A11,COL1A1,TARDBP,APC,NNT,MATR3,MT-CO2,BTD
Monarch	HP:0002381	Aphasia	5	105	1.18	0.0094	9606.ENSP00000053867,9606.ENSP00000225964,9606.ENSP00000297268,9606.ENSP00000349960,9606.ENSP00000354876	GRN,COL1A1,COL1A2,ACTB,MT-CO2
Monarch	HP:0007379	Neoplasm of the genitourinary tract	6	177	1.03	0.0094	9606.ENSP00000225665,9606.ENSP00000253024,9606.ENSP00000257430,9606.ENSP00000264663,9606.ENSP00000376475,9606.ENSP00000390265	SLC25A11,TRIM28,APC,NNT,PRKAR1A,IDH1
Monarch	HP:0011793	Neoplasm by anatomical site	11	730	0.68	0.0094	9606.ENSP00000225665,9606.ENSP00000252244,9606.ENSP00000253024,9606.ENSP00000257430,9606.ENSP00000264663,9606.ENSP00000269576,9606.ENSP00000322421,9606.ENSP00000333994,9606.ENSP00000376475,9606.ENSP00000390265,9606.ENSP00000467466	SLC25A11,KRT1,TRIM28,APC,NNT,KRT10,HBA1,HBB,PRKAR1A,IDH1,RPS15
Monarch	HP:0030163	Abnormal vascular physiology	6	176	1.03	0.0094	9606.ENSP00000225964,9606.ENSP00000257430,9606.ENSP00000297268,9606.ENSP00000333994,9606.ENSP00000354876,9606.ENSP00000402373	COL1A1,APC,COL1A2,HBB,MT-CO2,ACTA2
Monarch	HP:0100641	Neoplasm of the adrenal cortex	3	14	1.83	0.0094	9606.ENSP00000257430,9606.ENSP00000376475,9606.ENSP00000390265	APC,PRKAR1A,IDH1
Monarch	HP:0001939	Abnormality of metabolism/homeostasis	19	2167	0.44	0.0096	9606.ENSP00000225665,9606.ENSP00000225964,9606.ENSP00000240185,9606.ENSP00000252244,9606.ENSP00000253024,9606.ENSP00000257430,9606.ENSP00000260665,9606.ENSP00000264663,9606.ENSP00000297268,9606.ENSP00000310861,9606.ENSP00000313432,9606.ENSP00000322421,9606.ENSP00000333994,9606.ENSP00000348573,9606.ENSP00000349960,9606.ENSP00000354346,9606.ENSP00000354876,9606.ENSP00000376475,9606.ENSP00000400995	SLC25A11,COL1A1,TARDBP,KRT1,TRIM28,APC,LRPPRC,NNT,COL1A2,KRT2,GRHPR,HBA1,HBB,AKAP9,ACTB,MATR3,MT-CO2,PRKAR1A,BTD
Monarch	HP:0000478	Abnormality of the eye	22	2876	0.38	0.0126	9606.ENSP00000053867,9606.ENSP00000225665,9606.ENSP00000225964,9606.ENSP00000240185,9606.ENSP00000244763,9606.ENSP00000252244,9606.ENSP00000253024,9606.ENSP00000256854,9606.ENSP00000257430,9606.ENSP00000260665,9606.ENSP00000269576,9606.ENSP00000297268,9606.ENSP00000333994,9606.ENSP00000349428,9606.ENSP00000349960,9606.ENSP00000354876,9606.ENSP00000356234,9606.ENSP00000373620,9606.ENSP00000376475,…	GRN,SLC25A11,COL1A1,TARDBP,SSR1,KRT1,TRIM28,NARS,APC,LRPPRC,KRT10,COL1A2,HBB,PTBP1,ACTB,MT-CO2,KDM5B,HSPD1,PRKAR1A,BTD,ACTA2,KIF5A
Monarch	HP:0001626	Abnormality of the cardiovascular system	20	2435	0.41	0.0126	9606.ENSP00000225665,9606.ENSP00000225964,9606.ENSP00000252244,9606.ENSP00000253024,9606.ENSP00000257430,9606.ENSP00000264663,9606.ENSP00000269576,9606.ENSP00000297268,9606.ENSP00000310861,9606.ENSP00000322421,9606.ENSP00000333994,9606.ENSP00000348573,9606.ENSP00000349960,9606.ENSP00000354876,9606.ENSP00000356234,9606.ENSP00000376475,9606.ENSP00000390265,9606.ENSP00000400995,9606.ENSP00000402373,…	SLC25A11,COL1A1,KRT1,TRIM28,APC,NNT,KRT10,COL1A2,KRT2,HBA1,HBB,AKAP9,ACTB,MT-CO2,KDM5B,PRKAR1A,IDH1,BTD,ACTA2,KIF5A
Monarch	HP:0002092	Pulmonary arterial hypertension	5	114	1.14	0.0126	9606.ENSP00000225964,9606.ENSP00000297268,9606.ENSP00000333994,9606.ENSP00000354876,9606.ENSP00000402373	COL1A1,COL1A2,HBB,MT-CO2,ACTA2
Monarch	HP:0011121	Abnormality of skin morphology	16	1649	0.49	0.0126	9606.ENSP00000225665,9606.ENSP00000225964,9606.ENSP00000252244,9606.ENSP00000257430,9606.ENSP00000264663,9606.ENSP00000269576,9606.ENSP00000297268,9606.ENSP00000310861,9606.ENSP00000322421,9606.ENSP00000333994,9606.ENSP00000349960,9606.ENSP00000354876,9606.ENSP00000376475,9606.ENSP00000390265,9606.ENSP00000402373,9606.ENSP00000408979	SLC25A11,COL1A1,KRT1,APC,NNT,KRT10,COL1A2,KRT2,HBA1,HBB,ACTB,MT-CO2,PRKAR1A,IDH1,ACTA2,KIF5A
Monarch	HP:0003502	Mild short stature	3	20	1.68	0.0144	9606.ENSP00000225964,9606.ENSP00000297268,9606.ENSP00000376475	COL1A1,COL1A2,PRKAR1A
Monarch	HP:0010668	Abnormality of the zygomatic bone	6	204	0.97	0.0144	9606.ENSP00000225964,9606.ENSP00000257430,9606.ENSP00000260665,9606.ENSP00000297268,9606.ENSP00000333994,9606.ENSP00000376475	COL1A1,APC,LRPPRC,COL1A2,HBB,PRKAR1A
Monarch	HP:0032263	Increased blood pressure	7	303	0.86	0.0144	9606.ENSP00000225665,9606.ENSP00000253024,9606.ENSP00000257430,9606.ENSP00000333994,9606.ENSP00000354876,9606.ENSP00000376475,9606.ENSP00000402373	SLC25A11,TRIM28,APC,HBB,MT-CO2,PRKAR1A,ACTA2
Monarch	HP:0005511	Heinz body anemia	2	2	2.5	0.0153	9606.ENSP00000322421,9606.ENSP00000333994	HBA1,HBB
Monarch	HP:0000951	Abnormality of the skin	17	1892	0.45	0.0154	9606.ENSP00000225665,9606.ENSP00000225964,9606.ENSP00000252244,9606.ENSP00000257430,9606.ENSP00000264663,9606.ENSP00000269576,9606.ENSP00000297268,9606.ENSP00000310861,9606.ENSP00000322421,9606.ENSP00000333994,9606.ENSP00000349960,9606.ENSP00000354876,9606.ENSP00000376475,9606.ENSP00000390265,9606.ENSP00000400995,9606.ENSP00000402373,9606.ENSP00000408979	SLC25A11,COL1A1,KRT1,APC,NNT,KRT10,COL1A2,KRT2,HBA1,HBB,ACTB,MT-CO2,PRKAR1A,IDH1,BTD,ACTA2,KIF5A
Monarch	HP:0011025	Abnormal cardiovascular system physiology	13	1168	0.55	0.0165	9606.ENSP00000225665,9606.ENSP00000225964,9606.ENSP00000253024,9606.ENSP00000257430,9606.ENSP00000264663,9606.ENSP00000297268,9606.ENSP00000322421,9606.ENSP00000333994,9606.ENSP00000348573,9606.ENSP00000349960,9606.ENSP00000354876,9606.ENSP00000376475,9606.ENSP00000402373	SLC25A11,COL1A1,TRIM28,APC,NNT,COL1A2,HBA1,HBB,AKAP9,ACTB,MT-CO2,PRKAR1A,ACTA2
Monarch	HP:0000828	Abnormality of the parathyroid gland	4	67	1.28	0.0175	9606.ENSP00000333994,9606.ENSP00000354876,9606.ENSP00000376475,9606.ENSP00000390265	HBB,MT-CO2,PRKAR1A,IDH1
Monarch	HP:0001824	Weight loss	6	218	0.94	0.0175	9606.ENSP00000225665,9606.ENSP00000252244,9606.ENSP00000253024,9606.ENSP00000257430,9606.ENSP00000264663,9606.ENSP00000269576	SLC25A11,KRT1,TRIM28,APC,NNT,KRT10
Monarch	HP:0002331	Recurrent paroxysmal headache	3	23	1.61	0.0175	9606.ENSP00000225665,9606.ENSP00000354876,9606.ENSP00000376475	SLC25A11,MT-CO2,PRKAR1A
Monarch	HP:0011276	Vascular skin abnormality	8	434	0.76	0.0175	9606.ENSP00000225964,9606.ENSP00000252244,9606.ENSP00000269576,9606.ENSP00000297268,9606.ENSP00000310861,9606.ENSP00000354876,9606.ENSP00000376475,9606.ENSP00000402373	COL1A1,KRT1,KRT10,COL1A2,KRT2,MT-CO2,PRKAR1A,ACTA2
Monarch	HP:0010568	Hamartoma of the eye	3	24	1.6	0.0183	9606.ENSP00000225665,9606.ENSP00000252244,9606.ENSP00000269576	SLC25A11,KRT1,KRT10
Monarch	HP:0002893	Pituitary adenoma	3	26	1.56	0.0214	9606.ENSP00000257430,9606.ENSP00000376475,9606.ENSP00000390265	APC,PRKAR1A,IDH1
Monarch	HP:0010529	Echolalia	3	26	1.56	0.0214	9606.ENSP00000225964,9606.ENSP00000297268,9606.ENSP00000349960	COL1A1,COL1A2,ACTB
Monarch	HP:0100634	Neuroendocrine neoplasm	3	26	1.56	0.0214	9606.ENSP00000225665,9606.ENSP00000257430,9606.ENSP00000376475	SLC25A11,APC,PRKAR1A
Monarch	EFO:0004586	Complete blood cell count	21	2857	0.37	0.0224	9606.ENSP00000225665,9606.ENSP00000225964,9606.ENSP00000244763,9606.ENSP00000310861,9606.ENSP00000333994,9606.ENSP00000347046,9606.ENSP00000348573,9606.ENSP00000349428,9606.ENSP00000349960,9606.ENSP00000351524,9606.ENSP00000351740,9606.ENSP00000375836,9606.ENSP00000381237,9606.ENSP00000381581,9606.ENSP00000400995,9606.ENSP00000402373,9606.ENSP00000409171,9606.ENSP00000436455,9606.ENSP00000439250,…	SLC25A11,COL1A1,SSR1,KRT2,HBB,PDE5A,AKAP9,PTBP1,ACTB,HELZ,FAM114A1,HDLBP,HM13,LCP1,BTD,ACTA2,PLXNB2,NUCB2,FKBP9,RRP12,ERH
Monarch	HP:0001945	Fever	6	238	0.9	0.0224	9606.ENSP00000225964,9606.ENSP00000253024,9606.ENSP00000257430,9606.ENSP00000333994,9606.ENSP00000354876,9606.ENSP00000376475	COL1A1,TRIM28,APC,HBB,MT-CO2,PRKAR1A
Monarch	HP:0002011	Morphological central nervous system abnormality	19	2415	0.39	0.0224	9606.ENSP00000053867,9606.ENSP00000225665,9606.ENSP00000225964,9606.ENSP00000240185,9606.ENSP00000256854,9606.ENSP00000257430,9606.ENSP00000260665,9606.ENSP00000322421,9606.ENSP00000333994,9606.ENSP00000349960,9606.ENSP00000354346,9606.ENSP00000354876,9606.ENSP00000356234,9606.ENSP00000373620,9606.ENSP00000376475,9606.ENSP00000390265,9606.ENSP00000400995,9606.ENSP00000402373,9606.ENSP00000408979	GRN,SLC25A11,COL1A1,TARDBP,NARS,APC,LRPPRC,HBA1,HBB,ACTB,MATR3,MT-CO2,KDM5B,HSPD1,PRKAR1A,IDH1,BTD,ACTA2,KIF5A
Monarch	HP:0012639	Abnormal nervous system morphology	9	600	0.68	0.0224	9606.ENSP00000225665,9606.ENSP00000240185,9606.ENSP00000252244,9606.ENSP00000257430,9606.ENSP00000354346,9606.ENSP00000354876,9606.ENSP00000376475,9606.ENSP00000390265,9606.ENSP00000408979	SLC25A11,TARDBP,KRT1,APC,MATR3,MT-CO2,PRKAR1A,IDH1,KIF5A
Monarch	HP:0012372	Abnormal eye morphology	11	916	0.58	0.0242	9606.ENSP00000225665,9606.ENSP00000225964,9606.ENSP00000252244,9606.ENSP00000253024,9606.ENSP00000256854,9606.ENSP00000269576,9606.ENSP00000297268,9606.ENSP00000349960,9606.ENSP00000376475,9606.ENSP00000400995,9606.ENSP00000402373	SLC25A11,COL1A1,KRT1,TRIM28,NARS,KRT10,COL1A2,ACTB,PRKAR1A,BTD,ACTA2
Monarch	HP:0000079	Abnormality of the urinary system	15	1657	0.46	0.0251	9606.ENSP00000225665,9606.ENSP00000225964,9606.ENSP00000253024,9606.ENSP00000257430,9606.ENSP00000264663,9606.ENSP00000297268,9606.ENSP00000313432,9606.ENSP00000333994,9606.ENSP00000349960,9606.ENSP00000354876,9606.ENSP00000356234,9606.ENSP00000373620,9606.ENSP00000376475,9606.ENSP00000400995,9606.ENSP00000408979	SLC25A11,COL1A1,TRIM28,APC,NNT,COL1A2,GRHPR,HBB,ACTB,MT-CO2,KDM5B,HSPD1,PRKAR1A,BTD,KIF5A
Monarch	HP:0000315	Abnormality of the orbital region	11	923	0.58	0.0251	9606.ENSP00000225665,9606.ENSP00000225964,9606.ENSP00000252244,9606.ENSP00000257430,9606.ENSP00000260665,9606.ENSP00000269576,9606.ENSP00000297268,9606.ENSP00000349960,9606.ENSP00000354346,9606.ENSP00000376475,9606.ENSP00000400995	SLC25A11,COL1A1,KRT1,APC,LRPPRC,KRT10,COL1A2,ACTB,MATR3,PRKAR1A,BTD
Monarch	HP:0000713	Agitation	4	82	1.19	0.0251	9606.ENSP00000053867,9606.ENSP00000240185,9606.ENSP00000354346,9606.ENSP00000376475	GRN,TARDBP,MATR3,PRKAR1A
Monarch	HP:0000759	Abnormal peripheral nervous system morphology	8	484	0.72	0.0251	9606.ENSP00000225665,9606.ENSP00000240185,9606.ENSP00000252244,9606.ENSP00000257430,9606.ENSP00000354346,9606.ENSP00000354876,9606.ENSP00000376475,9606.ENSP00000408979	SLC25A11,TARDBP,KRT1,APC,MATR3,MT-CO2,PRKAR1A,KIF5A
Monarch	HP:0000822	Hypertension	6	256	0.87	0.0251	9606.ENSP00000225665,9606.ENSP00000253024,9606.ENSP00000333994,9606.ENSP00000354876,9606.ENSP00000376475,9606.ENSP00000402373	SLC25A11,TRIM28,HBB,MT-CO2,PRKAR1A,ACTA2
Monarch	HP:0000963	Thin skin	4	80	1.2	0.0251	9606.ENSP00000225964,9606.ENSP00000297268,9606.ENSP00000310861,9606.ENSP00000376475	COL1A1,COL1A2,KRT2,PRKAR1A
Monarch	HP:0001574	Abnormality of the integument	18	2269	0.4	0.0251	9606.ENSP00000225665,9606.ENSP00000225964,9606.ENSP00000252244,9606.ENSP00000257430,9606.ENSP00000260665,9606.ENSP00000264663,9606.ENSP00000269576,9606.ENSP00000297268,9606.ENSP00000310861,9606.ENSP00000322421,9606.ENSP00000333994,9606.ENSP00000349960,9606.ENSP00000354876,9606.ENSP00000376475,9606.ENSP00000390265,9606.ENSP00000400995,9606.ENSP00000402373,9606.ENSP00000408979	SLC25A11,COL1A1,KRT1,APC,LRPPRC,NNT,KRT10,COL1A2,KRT2,HBA1,HBB,ACTB,MT-CO2,PRKAR1A,IDH1,BTD,ACTA2,KIF5A
Monarch	HP:0004325	Decreased body weight	13	1275	0.51	0.0251	9606.ENSP00000225665,9606.ENSP00000225964,9606.ENSP00000252244,9606.ENSP00000253024,9606.ENSP00000257430,9606.ENSP00000260665,9606.ENSP00000264663,9606.ENSP00000269576,9606.ENSP00000297268,9606.ENSP00000333994,9606.ENSP00000349960,9606.ENSP00000354876,9606.ENSP00000376475	SLC25A11,COL1A1,KRT1,TRIM28,APC,LRPPRC,NNT,KRT10,COL1A2,HBB,ACTB,MT-CO2,PRKAR1A
Monarch	HP:0012638	Abnormal nervous system physiology	22	3153	0.34	0.0251	9606.ENSP00000053867,9606.ENSP00000225665,9606.ENSP00000225964,9606.ENSP00000240185,9606.ENSP00000252244,9606.ENSP00000256854,9606.ENSP00000257430,9606.ENSP00000260665,9606.ENSP00000264663,9606.ENSP00000297268,9606.ENSP00000322421,9606.ENSP00000333994,9606.ENSP00000348573,9606.ENSP00000349960,9606.ENSP00000354346,9606.ENSP00000354876,9606.ENSP00000356234,9606.ENSP00000373620,9606.ENSP00000376475,…	GRN,SLC25A11,COL1A1,TARDBP,KRT1,NARS,APC,LRPPRC,NNT,COL1A2,HBA1,HBB,AKAP9,ACTB,MATR3,MT-CO2,KDM5B,HSPD1,PRKAR1A,IDH1,BTD,KIF5A
Monarch	HP:0020082	Heinz bodies	2	4	2.2	0.0251	9606.ENSP00000322421,9606.ENSP00000333994	HBA1,HBB
Monarch	HP:0030310	Upper extremity joint dislocation	4	81	1.19	0.0251	9606.ENSP00000225964,9606.ENSP00000257430,9606.ENSP00000297268,9606.ENSP00000376475	COL1A1,APC,COL1A2,PRKAR1A
Monarch	HP:3000050	Abnormal odontoid tissue morphology	3	30	1.5	0.0251	9606.ENSP00000225964,9606.ENSP00000257430,9606.ENSP00000297268	COL1A1,APC,COL1A2
Monarch	HP:0001901	Polycythemia	3	32	1.47	0.0255	9606.ENSP00000257430,9606.ENSP00000322421,9606.ENSP00000333994	APC,HBA1,HBB
Monarch	HP:0002795	Abnormal respiratory system physiology	7	377	0.77	0.0278	9606.ENSP00000225964,9606.ENSP00000240185,9606.ENSP00000297268,9606.ENSP00000333994,9606.ENSP00000354346,9606.ENSP00000354876,9606.ENSP00000402373	COL1A1,TARDBP,COL1A2,HBB,MATR3,MT-CO2,ACTA2
Monarch	HP:0011446	Abnormality of higher mental function	18	2298	0.39	0.0278	9606.ENSP00000053867,9606.ENSP00000225665,9606.ENSP00000225964,9606.ENSP00000240185,9606.ENSP00000256854,9606.ENSP00000257430,9606.ENSP00000260665,9606.ENSP00000264663,9606.ENSP00000297268,9606.ENSP00000322421,9606.ENSP00000349960,9606.ENSP00000354346,9606.ENSP00000354876,9606.ENSP00000356234,9606.ENSP00000373620,9606.ENSP00000376475,9606.ENSP00000400995,9606.ENSP00000408979	GRN,SLC25A11,COL1A1,TARDBP,NARS,APC,LRPPRC,NNT,COL1A2,HBA1,ACTB,MATR3,MT-CO2,KDM5B,HSPD1,PRKAR1A,BTD,KIF5A
Monarch	HP:0012119	Methemoglobinemia	2	5	2.1	0.0278	9606.ENSP00000322421,9606.ENSP00000333994	HBA1,HBB
Monarch	HP:0100659	Abnormal cerebral vascular morphology	7	381	0.76	0.0285	9606.ENSP00000225665,9606.ENSP00000225964,9606.ENSP00000333994,9606.ENSP00000349960,9606.ENSP00000354876,9606.ENSP00000376475,9606.ENSP00000402373	SLC25A11,COL1A1,HBB,ACTB,MT-CO2,PRKAR1A,ACTA2
Monarch	HP:0002715	Abnormality of the immune system	15	1700	0.44	0.0292	9606.ENSP00000225964,9606.ENSP00000252244,9606.ENSP00000253024,9606.ENSP00000257430,9606.ENSP00000264663,9606.ENSP00000269576,9606.ENSP00000313432,9606.ENSP00000322421,9606.ENSP00000333994,9606.ENSP00000349960,9606.ENSP00000354876,9606.ENSP00000376475,9606.ENSP00000390265,9606.ENSP00000400995,9606.ENSP00000467466	COL1A1,KRT1,TRIM28,APC,NNT,KRT10,GRHPR,HBA1,HBB,ACTB,MT-CO2,PRKAR1A,IDH1,BTD,RPS15
Monarch	HP:0002814	Abnormality of the lower limb	14	1509	0.47	0.0293	9606.ENSP00000225964,9606.ENSP00000252244,9606.ENSP00000256854,9606.ENSP00000257430,9606.ENSP00000269576,9606.ENSP00000297268,9606.ENSP00000310861,9606.ENSP00000333994,9606.ENSP00000349960,9606.ENSP00000354346,9606.ENSP00000373620,9606.ENSP00000376475,9606.ENSP00000402373,9606.ENSP00000408979	COL1A1,KRT1,NARS,APC,KRT10,COL1A2,KRT2,HBB,ACTB,MATR3,HSPD1,PRKAR1A,ACTA2,KIF5A
Monarch	HP:0000707	Abnormality of the nervous system	23	3470	0.32	0.0302	9606.ENSP00000053867,9606.ENSP00000225665,9606.ENSP00000225964,9606.ENSP00000240185,9606.ENSP00000252244,9606.ENSP00000256854,9606.ENSP00000257430,9606.ENSP00000260665,9606.ENSP00000264663,9606.ENSP00000297268,9606.ENSP00000322421,9606.ENSP00000333994,9606.ENSP00000348573,9606.ENSP00000349960,9606.ENSP00000354346,9606.ENSP00000354876,9606.ENSP00000356234,9606.ENSP00000373620,9606.ENSP00000376475,…	GRN,SLC25A11,COL1A1,TARDBP,KRT1,NARS,APC,LRPPRC,NNT,COL1A2,HBA1,HBB,AKAP9,ACTB,MATR3,MT-CO2,KDM5B,HSPD1,PRKAR1A,IDH1,BTD,ACTA2,KIF5A
Monarch	HP:0002027	Abdominal pain	5	172	0.96	0.0302	9606.ENSP00000225665,9606.ENSP00000253024,9606.ENSP00000257430,9606.ENSP00000264663,9606.ENSP00000333994	SLC25A11,TRIM28,APC,NNT,HBB
Monarch	HP:0012531	Pain	4	94	1.13	0.032	9606.ENSP00000240185,9606.ENSP00000257430,9606.ENSP00000333994,9606.ENSP00000354346	TARDBP,APC,HBB,MATR3
Monarch	HP:0003111	Abnormal blood ion concentration	6	277	0.83	0.0322	9606.ENSP00000225665,9606.ENSP00000257430,9606.ENSP00000264663,9606.ENSP00000333994,9606.ENSP00000348573,9606.ENSP00000376475	SLC25A11,APC,NNT,HBB,AKAP9,PRKAR1A
Monarch	HP:0004944	Dilatation of the cerebral artery	3	37	1.41	0.0324	9606.ENSP00000225964,9606.ENSP00000376475,9606.ENSP00000402373	COL1A1,PRKAR1A,ACTA2
Monarch	HP:0005623	Absent ossification of calvaria	2	6	2.02	0.0324	9606.ENSP00000225964,9606.ENSP00000297268	COL1A1,COL1A2
Monarch	HP:0006744	Adrenocortical carcinoma	2	6	2.02	0.0324	9606.ENSP00000257430,9606.ENSP00000376475	APC,PRKAR1A
Monarch	HP:0002650	Scoliosis	10	832	0.58	0.0325	9606.ENSP00000225964,9606.ENSP00000256854,9606.ENSP00000257430,9606.ENSP00000297268,9606.ENSP00000349960,9606.ENSP00000373620,9606.ENSP00000376475,9606.ENSP00000390265,9606.ENSP00000402373,9606.ENSP00000408979	COL1A1,NARS,APC,COL1A2,ACTB,HSPD1,PRKAR1A,IDH1,ACTA2,KIF5A
Monarch	HP:0002896	Neoplasm of the liver	4	96	1.12	0.0325	9606.ENSP00000253024,9606.ENSP00000257430,9606.ENSP00000333994,9606.ENSP00000376475	TRIM28,APC,HBB,PRKAR1A
Monarch	HP:0002983	Micromelia	4	96	1.12	0.0325	9606.ENSP00000257430,9606.ENSP00000349960,9606.ENSP00000376475,9606.ENSP00000390265	APC,ACTB,PRKAR1A,IDH1
Monarch	HP:0000272	Malar flattening	5	184	0.93	0.0352	9606.ENSP00000225964,9606.ENSP00000257430,9606.ENSP00000260665,9606.ENSP00000297268,9606.ENSP00000376475	COL1A1,APC,LRPPRC,COL1A2,PRKAR1A
Monarch	HP:0010783	Erythema	4	99	1.11	0.0352	9606.ENSP00000252244,9606.ENSP00000269576,9606.ENSP00000310861,9606.ENSP00000354876	KRT1,KRT10,KRT2,MT-CO2
Monarch	HP:0200042	Skin ulcer	4	100	1.1	0.0352	9606.ENSP00000252244,9606.ENSP00000269576,9606.ENSP00000333994,9606.ENSP00000390265	KRT1,KRT10,HBB,IDH1
Monarch	HP:0001892	Abnormal bleeding	7	411	0.73	0.0357	9606.ENSP00000225665,9606.ENSP00000225964,9606.ENSP00000252244,9606.ENSP00000257430,9606.ENSP00000297268,9606.ENSP00000376475,9606.ENSP00000402373	SLC25A11,COL1A1,KRT1,APC,COL1A2,PRKAR1A,ACTA2
Monarch	HP:0033019	Male reproductive system neoplasm	3	40	1.37	0.0357	9606.ENSP00000257430,9606.ENSP00000264663,9606.ENSP00000376475	APC,NNT,PRKAR1A
Monarch	HP:0012766	Widened cerebral subarachnoid space	2	7	1.96	0.036	9606.ENSP00000256854,9606.ENSP00000354876	NARS,MT-CO2
Monarch	HP:0031869	Recurrent joint dislocation	2	7	1.96	0.036	9606.ENSP00000225964,9606.ENSP00000297268	COL1A1,COL1A2
Monarch	HP:0004396	Poor appetite	3	41	1.36	0.0367	9606.ENSP00000252244,9606.ENSP00000257430,9606.ENSP00000269576	KRT1,APC,KRT10
Monarch	EFO:0004503	Hematological measurement	27	4594	0.27	0.0392	9606.ENSP00000225665,9606.ENSP00000225964,9606.ENSP00000244763,9606.ENSP00000296464,9606.ENSP00000310861,9606.ENSP00000322421,9606.ENSP00000333994,9606.ENSP00000347046,9606.ENSP00000347931,9606.ENSP00000348573,9606.ENSP00000349428,9606.ENSP00000349960,9606.ENSP00000351524,9606.ENSP00000351740,9606.ENSP00000375836,9606.ENSP00000375863,9606.ENSP00000377681,9606.ENSP00000381237,9606.ENSP00000381581,…	SLC25A11,COL1A1,SSR1,HSPA4L,KRT2,HBA1,HBB,PDE5A,PCNXL3,AKAP9,PTBP1,ACTB,HELZ,FAM114A1,HDLBP,HNRNPUL1,G3BP1,HM13,LCP1,BTD,ACTA2,PLXNB2,SERPINE2,NUCB2,FKBP9,RRP12,ERH
Monarch	HP:0001871	Abnormality of blood and blood-forming tissues	12	1216	0.49	0.0392	9606.ENSP00000225665,9606.ENSP00000225964,9606.ENSP00000252244,9606.ENSP00000257430,9606.ENSP00000297268,9606.ENSP00000322421,9606.ENSP00000333994,9606.ENSP00000354876,9606.ENSP00000376475,9606.ENSP00000390265,9606.ENSP00000402373,9606.ENSP00000467466	SLC25A11,COL1A1,KRT1,APC,COL1A2,HBA1,HBB,MT-CO2,PRKAR1A,IDH1,ACTA2,RPS15
Monarch	HP:0012337	Abnormal homeostasis	9	708	0.6	0.0392	9606.ENSP00000225964,9606.ENSP00000257430,9606.ENSP00000260665,9606.ENSP00000297268,9606.ENSP00000310861,9606.ENSP00000322421,9606.ENSP00000354876,9606.ENSP00000376475,9606.ENSP00000400995	COL1A1,APC,LRPPRC,COL1A2,KRT2,HBA1,MT-CO2,PRKAR1A,BTD
Monarch	HP:0001268	Mental deterioration	6	301	0.8	0.0395	9606.ENSP00000053867,9606.ENSP00000240185,9606.ENSP00000349960,9606.ENSP00000354346,9606.ENSP00000354876,9606.ENSP00000376475	GRN,TARDBP,ACTB,MATR3,MT-CO2,PRKAR1A
Monarch	HP:0008780	Congenital bilateral hip dislocation	2	8	1.9	0.0414	9606.ENSP00000225964,9606.ENSP00000297268	COL1A1,COL1A2
Monarch	HP:0025019	Arterial rupture	2	8	1.9	0.0414	9606.ENSP00000225964,9606.ENSP00000297268	COL1A1,COL1A2
Monarch	HP:0040064	Abnormality of limbs	16	2020	0.4	0.0418	9606.ENSP00000225964,9606.ENSP00000252244,9606.ENSP00000256854,9606.ENSP00000257430,9606.ENSP00000269576,9606.ENSP00000297268,9606.ENSP00000310861,9606.ENSP00000333994,9606.ENSP00000349960,9606.ENSP00000354346,9606.ENSP00000373620,9606.ENSP00000376475,9606.ENSP00000390265,9606.ENSP00000400995,9606.ENSP00000402373,9606.ENSP00000408979	COL1A1,KRT1,NARS,APC,KRT10,COL1A2,KRT2,HBB,ACTB,MATR3,HSPD1,PRKAR1A,IDH1,BTD,ACTA2,KIF5A
Monarch	HP:0002014	Diarrhea	6	308	0.79	0.0429	9606.ENSP00000257430,9606.ENSP00000264663,9606.ENSP00000333994,9606.ENSP00000351740,9606.ENSP00000354876,9606.ENSP00000400995	APC,NNT,HBB,FAM114A1,MT-CO2,BTD
Monarch	HP:0012443	Abnormality of brain morphology	17	2250	0.38	0.0449	9606.ENSP00000053867,9606.ENSP00000225665,9606.ENSP00000225964,9606.ENSP00000240185,9606.ENSP00000256854,9606.ENSP00000257430,9606.ENSP00000322421,9606.ENSP00000333994,9606.ENSP00000349960,9606.ENSP00000354876,9606.ENSP00000356234,9606.ENSP00000373620,9606.ENSP00000376475,9606.ENSP00000390265,9606.ENSP00000400995,9606.ENSP00000402373,9606.ENSP00000408979	GRN,SLC25A11,COL1A1,TARDBP,NARS,APC,HBA1,HBB,ACTB,MT-CO2,KDM5B,HSPD1,PRKAR1A,IDH1,BTD,ACTA2,KIF5A
Monarch	EFO:0004308	Leukocyte count	16	2064	0.39	0.0473	9606.ENSP00000225964,9606.ENSP00000244763,9606.ENSP00000310861,9606.ENSP00000333994,9606.ENSP00000347046,9606.ENSP00000349428,9606.ENSP00000349960,9606.ENSP00000351524,9606.ENSP00000375836,9606.ENSP00000381237,9606.ENSP00000381581,9606.ENSP00000402373,9606.ENSP00000409171,9606.ENSP00000436455,9606.ENSP00000446184,9606.ENSP00000451080	COL1A1,SSR1,KRT2,HBB,PDE5A,PTBP1,ACTB,HELZ,HDLBP,HM13,LCP1,ACTA2,PLXNB2,NUCB2,RRP12,ERH
Monarch	EFO:0008395	Response to darapladib	2	9	1.85	0.0473	9606.ENSP00000351740,9606.ENSP00000400995	FAM114A1,BTD
Monarch	HP:0001000	Abnormality of skin pigmentation	6	316	0.78	0.0473	9606.ENSP00000257430,9606.ENSP00000264663,9606.ENSP00000333994,9606.ENSP00000349960,9606.ENSP00000354876,9606.ENSP00000376475	APC,NNT,HBB,ACTB,MT-CO2,PRKAR1A
Monarch	HP:0001760	Abnormal foot morphology	12	1254	0.48	0.0473	9606.ENSP00000225964,9606.ENSP00000252244,9606.ENSP00000256854,9606.ENSP00000257430,9606.ENSP00000269576,9606.ENSP00000297268,9606.ENSP00000310861,9606.ENSP00000349960,9606.ENSP00000373620,9606.ENSP00000376475,9606.ENSP00000402373,9606.ENSP00000408979	COL1A1,KRT1,NARS,APC,KRT10,COL1A2,KRT2,ACTB,HSPD1,PRKAR1A,ACTA2,KIF5A
Monarch	HP:0001930	Nonspherocytic hemolytic anemia	2	9	1.85	0.0473	9606.ENSP00000322421,9606.ENSP00000333994	HBA1,HBB
Monarch	HP:0002086	Abnormality of the respiratory system	14	1638	0.43	0.0473	9606.ENSP00000225964,9606.ENSP00000240185,9606.ENSP00000253024,9606.ENSP00000257430,9606.ENSP00000260665,9606.ENSP00000297268,9606.ENSP00000333994,9606.ENSP00000354346,9606.ENSP00000354876,9606.ENSP00000373620,9606.ENSP00000376475,9606.ENSP00000400995,9606.ENSP00000402373,9606.ENSP00000408979	COL1A1,TARDBP,TRIM28,APC,LRPPRC,COL1A2,HBB,MATR3,MT-CO2,HSPD1,PRKAR1A,BTD,ACTA2,KIF5A
Monarch	HP:0002659	Increased susceptibility to fractures	5	207	0.88	0.0473	9606.ENSP00000225964,9606.ENSP00000297268,9606.ENSP00000333994,9606.ENSP00000376475,9606.ENSP00000390265	COL1A1,COL1A2,HBB,PRKAR1A,IDH1
Monarch	HP:0003330	Abnormal bone structure	6	315	0.78	0.0473	9606.ENSP00000225964,9606.ENSP00000257430,9606.ENSP00000297268,9606.ENSP00000333994,9606.ENSP00000376475,9606.ENSP00000390265	COL1A1,APC,COL1A2,HBB,PRKAR1A,IDH1
Monarch	HP:0004490	Calvarial hyperostosis	2	9	1.85	0.0473	9606.ENSP00000225964,9606.ENSP00000376475	COL1A1,PRKAR1A
Monarch	HP:0006367	Crumpled long bones	2	9	1.85	0.0473	9606.ENSP00000225964,9606.ENSP00000297268	COL1A1,COL1A2
Monarch	HP:0010547	Muscle flaccidity	2	9	1.85	0.0473	9606.ENSP00000225964,9606.ENSP00000297268	COL1A1,COL1A2
Monarch	HP:0000953	Hyperpigmentation of the skin	5	210	0.88	0.0477	9606.ENSP00000257430,9606.ENSP00000264663,9606.ENSP00000333994,9606.ENSP00000349960,9606.ENSP00000376475	APC,NNT,HBB,ACTB,PRKAR1A
Monarch	HP:0000790	Hematuria	4	118	1.03	0.0484	9606.ENSP00000225665,9606.ENSP00000253024,9606.ENSP00000313432,9606.ENSP00000333994	SLC25A11,TRIM28,GRHPR,HBB
Monarch	HP:0010787	Genital neoplasm	4	118	1.03	0.0484	9606.ENSP00000257430,9606.ENSP00000264663,9606.ENSP00000376475,9606.ENSP00000390265	APC,NNT,PRKAR1A,IDH1
Monarch	HP:0000820	Abnormality of the thyroid gland	6	327	0.76	0.0496	9606.ENSP00000257430,9606.ENSP00000264663,9606.ENSP00000333994,9606.ENSP00000354876,9606.ENSP00000376475,9606.ENSP00000390265	APC,NNT,HBB,MT-CO2,PRKAR1A,IDH1
Monarch	HP:0000923	Beaded ribs	2	10	1.8	0.0496	9606.ENSP00000225964,9606.ENSP00000297268	COL1A1,COL1A2
Monarch	HP:0005005	Femoral bowing present at birth, straightening with time	2	10	1.8	0.0496	9606.ENSP00000225964,9606.ENSP00000297268	COL1A1,COL1A2
Monarch	HP:0010619	Fibroadenoma of the breast	2	10	1.8	0.0496	9606.ENSP00000257430,9606.ENSP00000376475	APC,PRKAR1A
DISEASES	DOID:0060084	Cell type benign neoplasm	7	152	1.16	0.0026	9606.ENSP00000252244,9606.ENSP00000257430,9606.ENSP00000269576,9606.ENSP00000310861,9606.ENSP00000349960,9606.ENSP00000376475,9606.ENSP00000390265	KRT1,APC,KRT10,KRT2,ACTB,PRKAR1A,IDH1
DISEASES	DOID:0060877	Bullous congenital ichthyosiform erythroderma	3	3	2.5	0.0026	9606.ENSP00000252244,9606.ENSP00000269576,9606.ENSP00000310861	KRT1,KRT10,KRT2
DISEASES	DOID:4603	Epidermolytic hyperkeratosis	3	4	2.37	0.0026	9606.ENSP00000252244,9606.ENSP00000269576,9606.ENSP00000310861	KRT1,KRT10,KRT2
DISEASES	DOID:174	Acanthoma	3	8	2.07	0.0053	9606.ENSP00000252244,9606.ENSP00000269576,9606.ENSP00000310861	KRT1,KRT10,KRT2
DISEASES	DOID:0110334	Osteogenesis imperfecta type 1	2	2	2.5	0.0366	9606.ENSP00000225964,9606.ENSP00000297268	COL1A1,COL1A2
DISEASES	DOID:0110340	Osteogenesis imperfecta type 4	2	2	2.5	0.0366	9606.ENSP00000225964,9606.ENSP00000297268	COL1A1,COL1A2
DISEASES	DOID:4323	Epidermolytic acanthoma	2	2	2.5	0.0366	9606.ENSP00000252244,9606.ENSP00000310861	KRT1,KRT2
DISEASES	DOID:4541	Nominal aphasia	2	2	2.5	0.0366	9606.ENSP00000053867,9606.ENSP00000240185	GRN,TARDBP
DISEASES	DOID:9120	Amyloidosis	4	70	1.26	0.0366	9606.ENSP00000252244,9606.ENSP00000333994,9606.ENSP00000349960,9606.ENSP00000402373	KRT1,HBB,ACTB,ACTA2
TISSUES	BTO:0000759	Liver	36	1882	0.78	1.01e-17	9606.ENSP00000053867,9606.ENSP00000225665,9606.ENSP00000225964,9606.ENSP00000240185,9606.ENSP00000244763,9606.ENSP00000253024,9606.ENSP00000256854,9606.ENSP00000260665,9606.ENSP00000264663,9606.ENSP00000265333,9606.ENSP00000265753,9606.ENSP00000269576,9606.ENSP00000297268,9606.ENSP00000299767,9606.ENSP00000313432,9606.ENSP00000322421,9606.ENSP00000324173,9606.ENSP00000333994,9606.ENSP00000348573,…	GRN,SLC25A11,COL1A1,TARDBP,SSR1,TRIM28,NARS,LRPPRC,NNT,VDAC1,EIF4H,KRT10,COL1A2,HSP90B1,GRHPR,HBA1,HSPA5,HBB,AKAP9,PTBP1,ACTB,MATR3,MT-CO2,VDAC2,RAB14,HSPA1B,HSPD1,HDLBP,HNRNPUL1,PRKAR1A,G3BP1,LCP1,SEPT7,IDH1,NUCB2,RPS15
TISSUES	BTO:0000345	Digestive gland	39	2645	0.67	3.48e-16	9606.ENSP00000053867,9606.ENSP00000225665,9606.ENSP00000225964,9606.ENSP00000240185,9606.ENSP00000244763,9606.ENSP00000253024,9606.ENSP00000256854,9606.ENSP00000260665,9606.ENSP00000264663,9606.ENSP00000265333,9606.ENSP00000265753,9606.ENSP00000269576,9606.ENSP00000297268,9606.ENSP00000299767,9606.ENSP00000313432,9606.ENSP00000322421,9606.ENSP00000324173,9606.ENSP00000333994,9606.ENSP00000348573,…	GRN,SLC25A11,COL1A1,TARDBP,SSR1,TRIM28,NARS,LRPPRC,NNT,VDAC1,EIF4H,KRT10,COL1A2,HSP90B1,GRHPR,HBA1,HSPA5,HBB,AKAP9,PTBP1,ACTB,MATR3,MT-CO2,VDAC2,RAB14,HSPA1B,HSPD1,HDLBP,HNRNPUL1,PRKAR1A,G3BP1,HM13,LCP1,SEPT7,IDH1,ACTA2,PLXNB2,NUCB2,RPS15
TISSUES	BTO:0001491	Viscus	46	5020	0.46	1.29e-12	9606.ENSP00000053867,9606.ENSP00000225665,9606.ENSP00000225964,9606.ENSP00000240185,9606.ENSP00000244763,9606.ENSP00000252244,9606.ENSP00000253024,9606.ENSP00000256854,9606.ENSP00000257430,9606.ENSP00000260665,9606.ENSP00000264663,9606.ENSP00000265333,9606.ENSP00000265753,9606.ENSP00000269576,9606.ENSP00000297268,9606.ENSP00000299767,9606.ENSP00000313432,9606.ENSP00000322421,9606.ENSP00000324173,…	GRN,SLC25A11,COL1A1,TARDBP,SSR1,KRT1,TRIM28,NARS,APC,LRPPRC,NNT,VDAC1,EIF4H,KRT10,COL1A2,HSP90B1,GRHPR,HBA1,HSPA5,HBB,PDE5A,AKAP9,PTBP1,ACTB,MATR3,MT-CO2,VDAC2,RAB14,CNTRL,HSPA1B,HSPD1,HDLBP,HNRNPUL1,PRKAR1A,G3BP1,HM13,LCP1,SEPT7,IDH1,BTD,ACTA2,PLXNB2,NUCB2,FKBP9,ERH,RPS15
TISSUES	BTO:0001488	Endocrine gland	49	6036	0.41	3.87e-12	9606.ENSP00000053867,9606.ENSP00000225665,9606.ENSP00000225964,9606.ENSP00000240185,9606.ENSP00000244763,9606.ENSP00000253024,9606.ENSP00000256854,9606.ENSP00000257430,9606.ENSP00000260665,9606.ENSP00000264663,9606.ENSP00000265333,9606.ENSP00000265753,9606.ENSP00000269576,9606.ENSP00000296125,9606.ENSP00000296464,9606.ENSP00000297268,9606.ENSP00000299767,9606.ENSP00000307513,9606.ENSP00000313432,…	GRN,SLC25A11,COL1A1,TARDBP,SSR1,TRIM28,NARS,APC,LRPPRC,NNT,VDAC1,EIF4H,KRT10,TGM4,HSPA4L,COL1A2,HSP90B1,MRC2,GRHPR,HBA1,HSPA5,HBB,PDE5A,AKAP9,PTBP1,ACTB,MATR3,MT-CO2,KDM5B,VDAC2,RAB14,HSPA1B,DNAJA1,HSPD1,HDLBP,HNRNPUL1,PRKAR1A,G3BP1,HM13,LCP1,SEPT7,IDH1,BTD,ACTA2,PLXNB2,SERPINE2,NUCB2,ERH,RPS15
TISSUES	BTO:0000522	Gland	50	6602	0.38	1.89e-11	9606.ENSP00000053867,9606.ENSP00000225665,9606.ENSP00000225964,9606.ENSP00000240185,9606.ENSP00000244763,9606.ENSP00000253024,9606.ENSP00000256854,9606.ENSP00000257430,9606.ENSP00000260665,9606.ENSP00000264663,9606.ENSP00000265333,9606.ENSP00000265753,9606.ENSP00000269576,9606.ENSP00000296125,9606.ENSP00000296464,9606.ENSP00000297268,9606.ENSP00000299767,9606.ENSP00000307513,9606.ENSP00000313432,…	GRN,SLC25A11,COL1A1,TARDBP,SSR1,TRIM28,NARS,APC,LRPPRC,NNT,VDAC1,EIF4H,KRT10,TGM4,HSPA4L,COL1A2,HSP90B1,MRC2,GRHPR,HBA1,HSPA5,HBB,PDE5A,AKAP9,PTBP1,ACTB,FAM114A1,MATR3,MT-CO2,KDM5B,VDAC2,RAB14,HSPA1B,DNAJA1,HSPD1,HDLBP,HNRNPUL1,PRKAR1A,G3BP1,HM13,LCP1,SEPT7,IDH1,BTD,ACTA2,PLXNB2,SERPINE2,NUCB2,ERH,RPS15
TISSUES	BTO:0000775	Lymphocyte	18	648	0.94	4.12e-10	9606.ENSP00000252244,9606.ENSP00000253024,9606.ENSP00000257430,9606.ENSP00000260665,9606.ENSP00000265333,9606.ENSP00000269576,9606.ENSP00000310861,9606.ENSP00000333994,9606.ENSP00000348573,9606.ENSP00000349960,9606.ENSP00000354346,9606.ENSP00000362962,9606.ENSP00000369127,9606.ENSP00000373620,9606.ENSP00000376475,9606.ENSP00000377681,9606.ENSP00000381581,9606.ENSP00000467466	KRT1,TRIM28,APC,LRPPRC,VDAC1,KRT10,KRT2,HBB,AKAP9,ACTB,MATR3,CNTRL,DNAJA1,HSPD1,PRKAR1A,G3BP1,LCP1,RPS15
TISSUES	BTO:0000751	Leukocyte	19	849	0.85	2.57e-09	9606.ENSP00000053867,9606.ENSP00000252244,9606.ENSP00000253024,9606.ENSP00000257430,9606.ENSP00000260665,9606.ENSP00000265333,9606.ENSP00000269576,9606.ENSP00000310861,9606.ENSP00000333994,9606.ENSP00000348573,9606.ENSP00000349960,9606.ENSP00000354346,9606.ENSP00000362962,9606.ENSP00000369127,9606.ENSP00000373620,9606.ENSP00000376475,9606.ENSP00000377681,9606.ENSP00000381581,9606.ENSP00000467466	GRN,KRT1,TRIM28,APC,LRPPRC,VDAC1,KRT10,KRT2,HBB,AKAP9,ACTB,MATR3,CNTRL,DNAJA1,HSPD1,PRKAR1A,G3BP1,LCP1,RPS15
TISSUES	BTO:0000570	Hematopoietic system	30	2543	0.57	3.81e-09	9606.ENSP00000053867,9606.ENSP00000225964,9606.ENSP00000240185,9606.ENSP00000252244,9606.ENSP00000253024,9606.ENSP00000257430,9606.ENSP00000260665,9606.ENSP00000265333,9606.ENSP00000265753,9606.ENSP00000269576,9606.ENSP00000299767,9606.ENSP00000310861,9606.ENSP00000322421,9606.ENSP00000333994,9606.ENSP00000340454,9606.ENSP00000348573,9606.ENSP00000349960,9606.ENSP00000354346,9606.ENSP00000361635,…	GRN,COL1A1,TARDBP,KRT1,TRIM28,APC,LRPPRC,VDAC1,EIF4H,KRT10,HSP90B1,KRT2,HBA1,HBB,RAP1GDS1,AKAP9,ACTB,MATR3,VDAC2,RAB14,CNTRL,DNAJA1,HSPD1,PRKAR1A,G3BP1,HM13,LCP1,SEPT7,NUCB2,RPS15
TISSUES	BTO:0000089	Blood	24	1675	0.66	1.76e-08	9606.ENSP00000053867,9606.ENSP00000252244,9606.ENSP00000253024,9606.ENSP00000257430,9606.ENSP00000260665,9606.ENSP00000265333,9606.ENSP00000269576,9606.ENSP00000299767,9606.ENSP00000310861,9606.ENSP00000322421,9606.ENSP00000333994,9606.ENSP00000340454,9606.ENSP00000348573,9606.ENSP00000349960,9606.ENSP00000354346,9606.ENSP00000361635,9606.ENSP00000362946,9606.ENSP00000362962,9606.ENSP00000369127,…	GRN,KRT1,TRIM28,APC,LRPPRC,VDAC1,KRT10,HSP90B1,KRT2,HBA1,HBB,RAP1GDS1,AKAP9,ACTB,MATR3,VDAC2,RAB14,CNTRL,DNAJA1,HSPD1,PRKAR1A,G3BP1,LCP1,RPS15
TISSUES	BTO:0003099	Internal female genital organ	29	2593	0.55	2.78e-08	9606.ENSP00000053867,9606.ENSP00000225964,9606.ENSP00000244763,9606.ENSP00000253024,9606.ENSP00000260665,9606.ENSP00000269576,9606.ENSP00000297268,9606.ENSP00000299767,9606.ENSP00000322421,9606.ENSP00000333994,9606.ENSP00000349428,9606.ENSP00000349960,9606.ENSP00000354876,9606.ENSP00000361635,9606.ENSP00000362946,9606.ENSP00000369127,9606.ENSP00000373620,9606.ENSP00000375836,9606.ENSP00000375863,…	GRN,COL1A1,SSR1,TRIM28,LRPPRC,KRT10,COL1A2,HSP90B1,HBA1,HBB,PTBP1,ACTB,MT-CO2,VDAC2,RAB14,DNAJA1,HSPD1,HDLBP,HNRNPUL1,PRKAR1A,G3BP1,HM13,LCP1,SEPT7,IDH1,ACTA2,PLXNB2,SERPINE2,RPS15
TISSUES	BTO:0000284	Organism form	27	2239	0.58	2.93e-08	9606.ENSP00000053867,9606.ENSP00000225964,9606.ENSP00000244763,9606.ENSP00000253024,9606.ENSP00000260665,9606.ENSP00000297268,9606.ENSP00000299767,9606.ENSP00000322421,9606.ENSP00000333994,9606.ENSP00000347046,9606.ENSP00000348573,9606.ENSP00000349428,9606.ENSP00000349960,9606.ENSP00000354876,9606.ENSP00000362946,9606.ENSP00000364801,9606.ENSP00000369127,9606.ENSP00000373620,9606.ENSP00000375836,…	GRN,COL1A1,SSR1,TRIM28,LRPPRC,COL1A2,HSP90B1,HBA1,HBB,PDE5A,AKAP9,PTBP1,ACTB,MT-CO2,RAB14,HSPA1B,DNAJA1,HSPD1,HDLBP,HNRNPUL1,G3BP1,HM13,LCP1,IDH1,ACTA2,SERPINE2,RPS15
TISSUES	BTO:0000174	Embryonic structure	26	2132	0.59	5.52e-08	9606.ENSP00000053867,9606.ENSP00000225964,9606.ENSP00000244763,9606.ENSP00000253024,9606.ENSP00000260665,9606.ENSP00000297268,9606.ENSP00000299767,9606.ENSP00000322421,9606.ENSP00000333994,9606.ENSP00000348573,9606.ENSP00000349428,9606.ENSP00000349960,9606.ENSP00000354876,9606.ENSP00000362946,9606.ENSP00000364801,9606.ENSP00000369127,9606.ENSP00000373620,9606.ENSP00000375836,9606.ENSP00000375863,…	GRN,COL1A1,SSR1,TRIM28,LRPPRC,COL1A2,HSP90B1,HBA1,HBB,AKAP9,PTBP1,ACTB,MT-CO2,RAB14,HSPA1B,DNAJA1,HSPD1,HDLBP,HNRNPUL1,G3BP1,HM13,LCP1,IDH1,ACTA2,SERPINE2,RPS15
TISSUES	BTO:0000753	Lymphoid tissue	22	1496	0.67	6.44e-08	9606.ENSP00000053867,9606.ENSP00000225964,9606.ENSP00000252244,9606.ENSP00000253024,9606.ENSP00000257430,9606.ENSP00000260665,9606.ENSP00000265333,9606.ENSP00000269576,9606.ENSP00000310861,9606.ENSP00000322421,9606.ENSP00000333994,9606.ENSP00000348573,9606.ENSP00000349960,9606.ENSP00000354346,9606.ENSP00000362962,9606.ENSP00000369127,9606.ENSP00000373620,9606.ENSP00000376475,9606.ENSP00000377681,…	GRN,COL1A1,KRT1,TRIM28,APC,LRPPRC,VDAC1,KRT10,KRT2,HBA1,HBB,AKAP9,ACTB,MATR3,CNTRL,DNAJA1,HSPD1,PRKAR1A,G3BP1,LCP1,SEPT7,RPS15
TISSUES	BTO:0000083	Female reproductive system	42	5799	0.36	8.47e-08	9606.ENSP00000053867,9606.ENSP00000225665,9606.ENSP00000225964,9606.ENSP00000240185,9606.ENSP00000244763,9606.ENSP00000253024,9606.ENSP00000256854,9606.ENSP00000260665,9606.ENSP00000265333,9606.ENSP00000265753,9606.ENSP00000269576,9606.ENSP00000296464,9606.ENSP00000297268,9606.ENSP00000299767,9606.ENSP00000313432,9606.ENSP00000322421,9606.ENSP00000324173,9606.ENSP00000333994,9606.ENSP00000347046,…	GRN,SLC25A11,COL1A1,TARDBP,SSR1,TRIM28,NARS,LRPPRC,VDAC1,EIF4H,KRT10,HSPA4L,COL1A2,HSP90B1,GRHPR,HBA1,HSPA5,HBB,PDE5A,PTBP1,ACTB,MATR3,MT-CO2,KDM5B,VDAC2,RAB14,CNTRL,DNAJA1,HSPD1,HDLBP,HNRNPUL1,PRKAR1A,G3BP1,HM13,LCP1,SEPT7,IDH1,ACTA2,PLXNB2,SERPINE2,ERH,RPS15
TISSUES	BTO:0000081	Reproductive system	43	6107	0.35	9.38e-08	9606.ENSP00000053867,9606.ENSP00000225665,9606.ENSP00000225964,9606.ENSP00000240185,9606.ENSP00000244763,9606.ENSP00000253024,9606.ENSP00000256854,9606.ENSP00000260665,9606.ENSP00000265333,9606.ENSP00000265753,9606.ENSP00000269576,9606.ENSP00000296125,9606.ENSP00000296464,9606.ENSP00000297268,9606.ENSP00000299767,9606.ENSP00000313432,9606.ENSP00000322421,9606.ENSP00000324173,9606.ENSP00000333994,…	GRN,SLC25A11,COL1A1,TARDBP,SSR1,TRIM28,NARS,LRPPRC,VDAC1,EIF4H,KRT10,TGM4,HSPA4L,COL1A2,HSP90B1,GRHPR,HBA1,HSPA5,HBB,PDE5A,PTBP1,ACTB,MATR3,MT-CO2,KDM5B,VDAC2,RAB14,CNTRL,DNAJA1,HSPD1,HDLBP,HNRNPUL1,PRKAR1A,G3BP1,HM13,LCP1,SEPT7,IDH1,ACTA2,PLXNB2,SERPINE2,ERH,RPS15
TISSUES	BTO:0001078	Placenta	19	1176	0.71	2.43e-07	9606.ENSP00000053867,9606.ENSP00000225964,9606.ENSP00000244763,9606.ENSP00000260665,9606.ENSP00000297268,9606.ENSP00000299767,9606.ENSP00000322421,9606.ENSP00000333994,9606.ENSP00000349428,9606.ENSP00000349960,9606.ENSP00000354876,9606.ENSP00000362946,9606.ENSP00000369127,9606.ENSP00000375836,9606.ENSP00000381237,9606.ENSP00000381581,9606.ENSP00000390265,9606.ENSP00000415786,9606.ENSP00000467466	GRN,COL1A1,SSR1,LRPPRC,COL1A2,HSP90B1,HBA1,HBB,PTBP1,ACTB,MT-CO2,RAB14,DNAJA1,HDLBP,HM13,LCP1,IDH1,SERPINE2,RPS15
TISSUES	BTO:0003091	Urogenital system	44	6716	0.32	4.48e-07	9606.ENSP00000053867,9606.ENSP00000225665,9606.ENSP00000225964,9606.ENSP00000240185,9606.ENSP00000244763,9606.ENSP00000253024,9606.ENSP00000256854,9606.ENSP00000260665,9606.ENSP00000265333,9606.ENSP00000265753,9606.ENSP00000269576,9606.ENSP00000296125,9606.ENSP00000296464,9606.ENSP00000297268,9606.ENSP00000299767,9606.ENSP00000313432,9606.ENSP00000322421,9606.ENSP00000324173,9606.ENSP00000333994,…	GRN,SLC25A11,COL1A1,TARDBP,SSR1,TRIM28,NARS,LRPPRC,VDAC1,EIF4H,KRT10,TGM4,HSPA4L,COL1A2,HSP90B1,GRHPR,HBA1,HSPA5,HBB,PDE5A,PTBP1,ACTB,MATR3,MT-CO2,KDM5B,VDAC2,RAB14,CNTRL,DNAJA1,HSPD1,HDLBP,HNRNPUL1,PRKAR1A,G3BP1,HM13,LCP1,SEPT7,IDH1,BTD,ACTA2,PLXNB2,SERPINE2,ERH,RPS15
TISSUES	BTO:0001484	Nervous system	40	5707	0.34	8.07e-07	9606.ENSP00000053867,9606.ENSP00000225665,9606.ENSP00000225964,9606.ENSP00000240185,9606.ENSP00000253024,9606.ENSP00000256854,9606.ENSP00000257430,9606.ENSP00000260665,9606.ENSP00000265333,9606.ENSP00000265753,9606.ENSP00000299767,9606.ENSP00000307513,9606.ENSP00000322421,9606.ENSP00000324173,9606.ENSP00000340454,9606.ENSP00000347046,9606.ENSP00000348573,9606.ENSP00000349960,9606.ENSP00000354346,…	GRN,SLC25A11,COL1A1,TARDBP,TRIM28,NARS,APC,LRPPRC,VDAC1,EIF4H,HSP90B1,MRC2,HBA1,HSPA5,RAP1GDS1,PDE5A,AKAP9,ACTB,MATR3,VDAC2,RAB14,HSPA1B,DNAJA1,HSPD1,HDLBP,HNRNPUL1,PRKAR1A,G3BP1,HM13,LCP1,SEPT7,IDH1,BTD,ACTA2,KIF5A,PLXNB2,SERPINE2,FKBP9,RRP12,RPS15
TISSUES	BTO:0000082	Male reproductive system	27	2671	0.5	8.15e-07	9606.ENSP00000053867,9606.ENSP00000240185,9606.ENSP00000253024,9606.ENSP00000260665,9606.ENSP00000269576,9606.ENSP00000296125,9606.ENSP00000296464,9606.ENSP00000299767,9606.ENSP00000313432,9606.ENSP00000324173,9606.ENSP00000347046,9606.ENSP00000349960,9606.ENSP00000354346,9606.ENSP00000356234,9606.ENSP00000369127,9606.ENSP00000373620,9606.ENSP00000375836,9606.ENSP00000375863,9606.ENSP00000376475,…	GRN,TARDBP,TRIM28,LRPPRC,KRT10,TGM4,HSPA4L,HSP90B1,GRHPR,HSPA5,PDE5A,ACTB,MATR3,KDM5B,DNAJA1,HSPD1,HDLBP,HNRNPUL1,PRKAR1A,G3BP1,HM13,LCP1,SEPT7,IDH1,ACTA2,SERPINE2,RPS15
TISSUES	BTO:0000088	Cardiovascular system	17	1005	0.73	8.48e-07	9606.ENSP00000053867,9606.ENSP00000260665,9606.ENSP00000264663,9606.ENSP00000299767,9606.ENSP00000313432,9606.ENSP00000322421,9606.ENSP00000333994,9606.ENSP00000347046,9606.ENSP00000349960,9606.ENSP00000354876,9606.ENSP00000373620,9606.ENSP00000375836,9606.ENSP00000377681,9606.ENSP00000381237,9606.ENSP00000381992,9606.ENSP00000400995,9606.ENSP00000402373	GRN,LRPPRC,NNT,HSP90B1,GRHPR,HBA1,HBB,PDE5A,ACTB,MT-CO2,HSPD1,HDLBP,G3BP1,HM13,SEPT7,BTD,ACTA2
TISSUES	BTO:0000080	Male reproductive gland	26	2505	0.52	9.52e-07	9606.ENSP00000053867,9606.ENSP00000240185,9606.ENSP00000253024,9606.ENSP00000260665,9606.ENSP00000296125,9606.ENSP00000296464,9606.ENSP00000299767,9606.ENSP00000313432,9606.ENSP00000324173,9606.ENSP00000347046,9606.ENSP00000349960,9606.ENSP00000354346,9606.ENSP00000356234,9606.ENSP00000369127,9606.ENSP00000373620,9606.ENSP00000375836,9606.ENSP00000375863,9606.ENSP00000376475,9606.ENSP00000377681,…	GRN,TARDBP,TRIM28,LRPPRC,TGM4,HSPA4L,HSP90B1,GRHPR,HSPA5,PDE5A,ACTB,MATR3,KDM5B,DNAJA1,HSPD1,HDLBP,HNRNPUL1,PRKAR1A,G3BP1,HM13,LCP1,SEPT7,IDH1,ACTA2,SERPINE2,RPS15
TISSUES	BTO:0000255	Brain cell line	8	145	1.24	1.97e-06	9606.ENSP00000225964,9606.ENSP00000265333,9606.ENSP00000324173,9606.ENSP00000349960,9606.ENSP00000361635,9606.ENSP00000364801,9606.ENSP00000373620,9606.ENSP00000390265	COL1A1,VDAC1,HSPA5,ACTB,VDAC2,HSPA1B,HSPD1,IDH1
TISSUES	BTO:0000142	Brain	38	5462	0.34	3.2e-06	9606.ENSP00000053867,9606.ENSP00000225665,9606.ENSP00000225964,9606.ENSP00000240185,9606.ENSP00000253024,9606.ENSP00000256854,9606.ENSP00000257430,9606.ENSP00000260665,9606.ENSP00000265333,9606.ENSP00000265753,9606.ENSP00000299767,9606.ENSP00000307513,9606.ENSP00000322421,9606.ENSP00000324173,9606.ENSP00000340454,9606.ENSP00000347046,9606.ENSP00000348573,9606.ENSP00000349960,9606.ENSP00000354346,…	GRN,SLC25A11,COL1A1,TARDBP,TRIM28,NARS,APC,LRPPRC,VDAC1,EIF4H,HSP90B1,MRC2,HBA1,HSPA5,RAP1GDS1,PDE5A,AKAP9,ACTB,MATR3,VDAC2,RAB14,DNAJA1,HSPD1,HDLBP,HNRNPUL1,PRKAR1A,G3BP1,HM13,LCP1,SEPT7,IDH1,BTD,ACTA2,KIF5A,PLXNB2,SERPINE2,RRP12,RPS15
TISSUES	BTO:0000282	Head	41	6329	0.31	3.77e-06	9606.ENSP00000053867,9606.ENSP00000225665,9606.ENSP00000225964,9606.ENSP00000240185,9606.ENSP00000252244,9606.ENSP00000253024,9606.ENSP00000256854,9606.ENSP00000257430,9606.ENSP00000260665,9606.ENSP00000265333,9606.ENSP00000265753,9606.ENSP00000297268,9606.ENSP00000299767,9606.ENSP00000307513,9606.ENSP00000322421,9606.ENSP00000324173,9606.ENSP00000340454,9606.ENSP00000347046,9606.ENSP00000348573,…	GRN,SLC25A11,COL1A1,TARDBP,KRT1,TRIM28,NARS,APC,LRPPRC,VDAC1,EIF4H,COL1A2,HSP90B1,MRC2,HBA1,HSPA5,RAP1GDS1,PDE5A,AKAP9,ACTB,FAM114A1,MATR3,VDAC2,RAB14,DNAJA1,HSPD1,HDLBP,HNRNPUL1,PRKAR1A,G3BP1,HM13,LCP1,SEPT7,IDH1,BTD,ACTA2,KIF5A,PLXNB2,SERPINE2,RRP12,RPS15
TISSUES	BTO:0004238	Interstitial cell	6	64	1.47	5.51e-06	9606.ENSP00000265333,9606.ENSP00000324173,9606.ENSP00000349960,9606.ENSP00000361635,9606.ENSP00000364801,9606.ENSP00000390265	VDAC1,HSPA5,ACTB,VDAC2,HSPA1B,IDH1
TISSUES	BTO:0000058	Alimentary canal	21	1865	0.55	9.06e-06	9606.ENSP00000053867,9606.ENSP00000225964,9606.ENSP00000240185,9606.ENSP00000256854,9606.ENSP00000260665,9606.ENSP00000265333,9606.ENSP00000297268,9606.ENSP00000299767,9606.ENSP00000313432,9606.ENSP00000324173,9606.ENSP00000348573,9606.ENSP00000349428,9606.ENSP00000349960,9606.ENSP00000354876,9606.ENSP00000361635,9606.ENSP00000364801,9606.ENSP00000373620,9606.ENSP00000375836,9606.ENSP00000381992,…	GRN,COL1A1,TARDBP,NARS,LRPPRC,VDAC1,COL1A2,HSP90B1,GRHPR,HSPA5,AKAP9,PTBP1,ACTB,MT-CO2,VDAC2,HSPA1B,HSPD1,HDLBP,SEPT7,IDH1,ACTA2
TISSUES	BTO:0000634	Integument	21	1970	0.53	2.12e-05	9606.ENSP00000053867,9606.ENSP00000225964,9606.ENSP00000252244,9606.ENSP00000253024,9606.ENSP00000265333,9606.ENSP00000269576,9606.ENSP00000296125,9606.ENSP00000297268,9606.ENSP00000299767,9606.ENSP00000310861,9606.ENSP00000347046,9606.ENSP00000348573,9606.ENSP00000349428,9606.ENSP00000349960,9606.ENSP00000354346,9606.ENSP00000373620,9606.ENSP00000375836,9606.ENSP00000377681,9606.ENSP00000381581,…	GRN,COL1A1,KRT1,TRIM28,VDAC1,KRT10,TGM4,COL1A2,HSP90B1,KRT2,PDE5A,AKAP9,PTBP1,ACTB,MATR3,HSPD1,HDLBP,G3BP1,LCP1,IDH1,SERPINE2
TISSUES	BTO:0000887	Muscle	15	985	0.68	2.12e-05	9606.ENSP00000225665,9606.ENSP00000260665,9606.ENSP00000264663,9606.ENSP00000265333,9606.ENSP00000265753,9606.ENSP00000324173,9606.ENSP00000333994,9606.ENSP00000347046,9606.ENSP00000349960,9606.ENSP00000354876,9606.ENSP00000364801,9606.ENSP00000375836,9606.ENSP00000375863,9606.ENSP00000381237,9606.ENSP00000402373	SLC25A11,LRPPRC,NNT,VDAC1,EIF4H,HSPA5,HBB,PDE5A,ACTB,MT-CO2,HSPA1B,HDLBP,HNRNPUL1,HM13,ACTA2
TISSUES	BTO:0001690	B-cell lymphoma cell	7	140	1.2	2.23e-05	9606.ENSP00000225665,9606.ENSP00000260665,9606.ENSP00000265333,9606.ENSP00000349960,9606.ENSP00000361635,9606.ENSP00000362946,9606.ENSP00000373620	SLC25A11,LRPPRC,VDAC1,ACTB,VDAC2,RAB14,HSPD1
TISSUES	BTO:0000763	Lung	16	1162	0.64	2.76e-05	9606.ENSP00000053867,9606.ENSP00000225964,9606.ENSP00000265333,9606.ENSP00000297268,9606.ENSP00000299767,9606.ENSP00000322421,9606.ENSP00000347046,9606.ENSP00000348573,9606.ENSP00000349428,9606.ENSP00000349960,9606.ENSP00000373620,9606.ENSP00000375836,9606.ENSP00000381992,9606.ENSP00000390265,9606.ENSP00000402373,9606.ENSP00000439250	GRN,COL1A1,VDAC1,COL1A2,HSP90B1,HBA1,PDE5A,AKAP9,PTBP1,ACTB,HSPD1,HDLBP,SEPT7,IDH1,ACTA2,FKBP9
TISSUES	BTO:0001489	Whole body	57	12619	0.15	3.27e-05	9606.ENSP00000053867,9606.ENSP00000225665,9606.ENSP00000225964,9606.ENSP00000240185,9606.ENSP00000244763,9606.ENSP00000252244,9606.ENSP00000253024,9606.ENSP00000256854,9606.ENSP00000257430,9606.ENSP00000260665,9606.ENSP00000264663,9606.ENSP00000265333,9606.ENSP00000265753,9606.ENSP00000269576,9606.ENSP00000296125,9606.ENSP00000296464,9606.ENSP00000297268,9606.ENSP00000299767,9606.ENSP00000307513,…	GRN,SLC25A11,COL1A1,TARDBP,SSR1,KRT1,TRIM28,NARS,APC,LRPPRC,NNT,VDAC1,EIF4H,KRT10,TGM4,HSPA4L,COL1A2,HSP90B1,MRC2,KRT2,GRHPR,HBA1,HSPA5,HBB,RAP1GDS1,PDE5A,AKAP9,PTBP1,ACTB,FAM114A1,MATR3,MT-CO2,KDM5B,VDAC2,RAB14,CNTRL,HSPA1B,DNAJA1,HSPD1,HDLBP,HNRNPUL1,PRKAR1A,G3BP1,HM13,LCP1,SEPT7,IDH1,BTD,ACTA2,KIF5A,PLXNB2,SERPINE2,NUCB2,FKBP9,RRP12,ERH,RPS15
TISSUES	BTO:0003096	Internal male genital organ	22	2229	0.49	3.35e-05	9606.ENSP00000053867,9606.ENSP00000240185,9606.ENSP00000260665,9606.ENSP00000296125,9606.ENSP00000296464,9606.ENSP00000299767,9606.ENSP00000324173,9606.ENSP00000347046,9606.ENSP00000349960,9606.ENSP00000354346,9606.ENSP00000356234,9606.ENSP00000369127,9606.ENSP00000373620,9606.ENSP00000375836,9606.ENSP00000376475,9606.ENSP00000377681,9606.ENSP00000381237,9606.ENSP00000381581,9606.ENSP00000381992,…	GRN,TARDBP,LRPPRC,TGM4,HSPA4L,HSP90B1,HSPA5,PDE5A,ACTB,MATR3,KDM5B,DNAJA1,HSPD1,HDLBP,PRKAR1A,G3BP1,HM13,LCP1,SEPT7,ACTA2,SERPINE2,RPS15
TISSUES	BTO:0000772	Lymphoblast	8	235	1.03	4.68e-05	9606.ENSP00000253024,9606.ENSP00000348573,9606.ENSP00000349960,9606.ENSP00000369127,9606.ENSP00000373620,9606.ENSP00000376475,9606.ENSP00000381581,9606.ENSP00000467466	TRIM28,AKAP9,ACTB,DNAJA1,HSPD1,PRKAR1A,LCP1,RPS15
TISSUES	BTO:0001253	Skin	15	1069	0.65	4.83e-05	9606.ENSP00000053867,9606.ENSP00000225964,9606.ENSP00000252244,9606.ENSP00000253024,9606.ENSP00000265333,9606.ENSP00000269576,9606.ENSP00000297268,9606.ENSP00000299767,9606.ENSP00000310861,9606.ENSP00000349428,9606.ENSP00000349960,9606.ENSP00000354346,9606.ENSP00000373620,9606.ENSP00000375836,9606.ENSP00000415786	GRN,COL1A1,KRT1,TRIM28,VDAC1,KRT10,COL1A2,HSP90B1,KRT2,PTBP1,ACTB,MATR3,HSPD1,HDLBP,SERPINE2
TISSUES	BTO:0000132	Blood platelet	9	337	0.93	6.29e-05	9606.ENSP00000252244,9606.ENSP00000265333,9606.ENSP00000299767,9606.ENSP00000322421,9606.ENSP00000349960,9606.ENSP00000361635,9606.ENSP00000362946,9606.ENSP00000373620,9606.ENSP00000376475	KRT1,VDAC1,HSP90B1,HBA1,ACTB,VDAC2,RAB14,HSPD1,PRKAR1A
TISSUES	BTO:0000580	Blood cancer cell	15	1098	0.63	6.39e-05	9606.ENSP00000225665,9606.ENSP00000253024,9606.ENSP00000260665,9606.ENSP00000265333,9606.ENSP00000265753,9606.ENSP00000299767,9606.ENSP00000349428,9606.ENSP00000349960,9606.ENSP00000354346,9606.ENSP00000361635,9606.ENSP00000362946,9606.ENSP00000369127,9606.ENSP00000373620,9606.ENSP00000377681,9606.ENSP00000381992	SLC25A11,TRIM28,LRPPRC,VDAC1,EIF4H,HSP90B1,PTBP1,ACTB,MATR3,VDAC2,RAB14,DNAJA1,HSPD1,G3BP1,SEPT7
TISSUES	BTO:0001129	Prostate gland	10	446	0.85	6.87e-05	9606.ENSP00000053867,9606.ENSP00000296125,9606.ENSP00000299767,9606.ENSP00000347046,9606.ENSP00000349960,9606.ENSP00000375836,9606.ENSP00000377681,9606.ENSP00000381581,9606.ENSP00000402373,9606.ENSP00000467466	GRN,TGM4,HSP90B1,PDE5A,ACTB,HDLBP,G3BP1,LCP1,ACTA2,RPS15
TISSUES	BTO:0000203	Respiratory system	17	1436	0.57	7.3e-05	9606.ENSP00000053867,9606.ENSP00000225964,9606.ENSP00000265333,9606.ENSP00000297268,9606.ENSP00000299767,9606.ENSP00000322421,9606.ENSP00000347046,9606.ENSP00000348573,9606.ENSP00000349428,9606.ENSP00000349960,9606.ENSP00000373620,9606.ENSP00000375836,9606.ENSP00000376475,9606.ENSP00000381992,9606.ENSP00000390265,9606.ENSP00000402373,9606.ENSP00000439250	GRN,COL1A1,VDAC1,COL1A2,HSP90B1,HBA1,PDE5A,AKAP9,PTBP1,ACTB,HSPD1,HDLBP,PRKAR1A,SEPT7,IDH1,ACTA2,FKBP9
TISSUES	BTO:0000511	Gastrointestinal tract	18	1680	0.53	0.00013	9606.ENSP00000053867,9606.ENSP00000225964,9606.ENSP00000240185,9606.ENSP00000256854,9606.ENSP00000265333,9606.ENSP00000297268,9606.ENSP00000299767,9606.ENSP00000313432,9606.ENSP00000324173,9606.ENSP00000348573,9606.ENSP00000349960,9606.ENSP00000354876,9606.ENSP00000361635,9606.ENSP00000364801,9606.ENSP00000373620,9606.ENSP00000375836,9606.ENSP00000390265,9606.ENSP00000402373	GRN,COL1A1,TARDBP,NARS,VDAC1,COL1A2,HSP90B1,GRHPR,HSPA5,AKAP9,ACTB,MT-CO2,VDAC2,HSPA1B,HSPD1,HDLBP,IDH1,ACTA2
TISSUES	BTO:0000254	Female reproductive gland	23	2783	0.42	0.00028	9606.ENSP00000053867,9606.ENSP00000225964,9606.ENSP00000240185,9606.ENSP00000253024,9606.ENSP00000260665,9606.ENSP00000296464,9606.ENSP00000299767,9606.ENSP00000313432,9606.ENSP00000324173,9606.ENSP00000349428,9606.ENSP00000349960,9606.ENSP00000354346,9606.ENSP00000356234,9606.ENSP00000369127,9606.ENSP00000373620,9606.ENSP00000375836,9606.ENSP00000375863,9606.ENSP00000376475,9606.ENSP00000381237,…	GRN,COL1A1,TARDBP,TRIM28,LRPPRC,HSPA4L,HSP90B1,GRHPR,HSPA5,PTBP1,ACTB,MATR3,KDM5B,DNAJA1,HSPD1,HDLBP,HNRNPUL1,PRKAR1A,HM13,SEPT7,PLXNB2,SERPINE2,ERH
TISSUES	BTO:0000042	Animal	60	14895	0.1	0.00037	9606.ENSP00000053867,9606.ENSP00000225665,9606.ENSP00000225964,9606.ENSP00000240185,9606.ENSP00000244763,9606.ENSP00000252244,9606.ENSP00000253024,9606.ENSP00000256854,9606.ENSP00000257430,9606.ENSP00000260665,9606.ENSP00000264663,9606.ENSP00000265333,9606.ENSP00000265753,9606.ENSP00000269576,9606.ENSP00000281142,9606.ENSP00000296125,9606.ENSP00000296464,9606.ENSP00000297268,9606.ENSP00000299157,…	GRN,SLC25A11,COL1A1,TARDBP,SSR1,KRT1,TRIM28,NARS,APC,LRPPRC,NNT,VDAC1,EIF4H,KRT10,SCLT1,TGM4,HSPA4L,COL1A2,IKBIP,HSP90B1,MRC2,KRT2,GRHPR,HBA1,HSPA5,HBB,RAP1GDS1,PDE5A,AKAP9,PTBP1,ACTB,HELZ,FAM114A1,MATR3,MT-CO2,KDM5B,VDAC2,RAB14,CNTRL,HSPA1B,DNAJA1,HSPD1,HDLBP,HNRNPUL1,PRKAR1A,G3BP1,HM13,LCP1,SEPT7,IDH1,BTD,ACTA2,KIF5A,PLXNB2,SERPINE2,NUCB2,FKBP9,RRP12,ERH,RPS15
TISSUES	BTO:0000150	Breast cancer cell	6	165	1.06	0.00061	9606.ENSP00000324173,9606.ENSP00000349428,9606.ENSP00000354346,9606.ENSP00000356234,9606.ENSP00000373620,9606.ENSP00000375836	HSPA5,PTBP1,MATR3,KDM5B,HSPD1,HDLBP
TISSUES	BTO:0001424	Uterus	13	1020	0.6	0.00061	9606.ENSP00000053867,9606.ENSP00000253024,9606.ENSP00000269576,9606.ENSP00000297268,9606.ENSP00000299767,9606.ENSP00000349960,9606.ENSP00000361635,9606.ENSP00000373620,9606.ENSP00000375863,9606.ENSP00000376475,9606.ENSP00000381992,9606.ENSP00000390265,9606.ENSP00000402373	GRN,TRIM28,KRT10,COL1A2,HSP90B1,ACTB,VDAC2,HSPD1,HNRNPUL1,PRKAR1A,SEPT7,IDH1,ACTA2
TISSUES	BTO:0000421	Connective tissue	12	871	0.64	0.00062	9606.ENSP00000053867,9606.ENSP00000225964,9606.ENSP00000240185,9606.ENSP00000265333,9606.ENSP00000297268,9606.ENSP00000324173,9606.ENSP00000349960,9606.ENSP00000361635,9606.ENSP00000364801,9606.ENSP00000373620,9606.ENSP00000377681,9606.ENSP00000390265	GRN,COL1A1,TARDBP,VDAC1,COL1A2,HSPA5,ACTB,VDAC2,HSPA1B,HSPD1,G3BP1,IDH1
TISSUES	BTO:0001703	Right atrium	4	54	1.37	0.0012	9606.ENSP00000264663,9606.ENSP00000322421,9606.ENSP00000333994,9606.ENSP00000373620	NNT,HBA1,HBB,HSPD1
TISSUES	BTO:0001271	Leukemia cell	12	949	0.6	0.0014	9606.ENSP00000253024,9606.ENSP00000265333,9606.ENSP00000265753,9606.ENSP00000299767,9606.ENSP00000349428,9606.ENSP00000349960,9606.ENSP00000354346,9606.ENSP00000361635,9606.ENSP00000369127,9606.ENSP00000373620,9606.ENSP00000377681,9606.ENSP00000381992	TRIM28,VDAC1,EIF4H,HSP90B1,PTBP1,ACTB,MATR3,VDAC2,DNAJA1,HSPD1,G3BP1,SEPT7
TISSUES	BTO:0000988	Pancreas	9	568	0.7	0.0026	9606.ENSP00000225964,9606.ENSP00000297268,9606.ENSP00000299767,9606.ENSP00000349428,9606.ENSP00000349960,9606.ENSP00000364801,9606.ENSP00000375836,9606.ENSP00000402373,9606.ENSP00000467466	COL1A1,COL1A2,HSP90B1,PTBP1,ACTB,HSPA1B,HDLBP,ACTA2,RPS15
TISSUES	BTO:0001363	Testis	16	1756	0.46	0.003	9606.ENSP00000053867,9606.ENSP00000240185,9606.ENSP00000260665,9606.ENSP00000296464,9606.ENSP00000299767,9606.ENSP00000324173,9606.ENSP00000349960,9606.ENSP00000354346,9606.ENSP00000356234,9606.ENSP00000369127,9606.ENSP00000373620,9606.ENSP00000375836,9606.ENSP00000376475,9606.ENSP00000381237,9606.ENSP00000381992,9606.ENSP00000415786	GRN,TARDBP,LRPPRC,HSPA4L,HSP90B1,HSPA5,ACTB,MATR3,KDM5B,DNAJA1,HSPD1,HDLBP,PRKAR1A,HM13,SEPT7,SERPINE2
TISSUES	BTO:0001281	Spleen	8	495	0.71	0.0056	9606.ENSP00000053867,9606.ENSP00000225964,9606.ENSP00000253024,9606.ENSP00000322421,9606.ENSP00000333994,9606.ENSP00000349960,9606.ENSP00000362962,9606.ENSP00000373620	GRN,COL1A1,TRIM28,HBA1,HBB,ACTB,CNTRL,HSPD1
TISSUES	BTO:0001487	Adipose tissue	5	166	0.98	0.0064	9606.ENSP00000053867,9606.ENSP00000225964,9606.ENSP00000349960,9606.ENSP00000373620,9606.ENSP00000377681	GRN,COL1A1,ACTB,HSPD1,G3BP1
TISSUES	BTO:0001486	Skeletal system	12	1203	0.5	0.0111	9606.ENSP00000053867,9606.ENSP00000225964,9606.ENSP00000264663,9606.ENSP00000265333,9606.ENSP00000265753,9606.ENSP00000297268,9606.ENSP00000322421,9606.ENSP00000324173,9606.ENSP00000333994,9606.ENSP00000347046,9606.ENSP00000349960,9606.ENSP00000402373	GRN,COL1A1,NNT,VDAC1,EIF4H,COL1A2,HBA1,HSPA5,HBB,PDE5A,ACTB,ACTA2
TISSUES	BTO:0000368	Ear	3	51	1.27	0.0199	9606.ENSP00000225964,9606.ENSP00000297268,9606.ENSP00000349960	COL1A1,COL1A2,ACTB
TISSUES	BTO:0001493	Trunk	10	927	0.53	0.0199	9606.ENSP00000053867,9606.ENSP00000225964,9606.ENSP00000265333,9606.ENSP00000322421,9606.ENSP00000324173,9606.ENSP00000347046,9606.ENSP00000349960,9606.ENSP00000373620,9606.ENSP00000381237,9606.ENSP00000381581	GRN,COL1A1,VDAC1,HBA1,HSPA5,PDE5A,ACTB,HSPD1,HM13,LCP1
TISSUES	BTO:0000091	Ascites	3	58	1.21	0.0278	9606.ENSP00000053867,9606.ENSP00000349960,9606.ENSP00000373620	GRN,ACTB,HSPD1
TISSUES	BTO:0001702	Left atrium	3	61	1.19	0.0314	9606.ENSP00000264663,9606.ENSP00000322421,9606.ENSP00000333994	NNT,HBA1,HBB
TISSUES	BTO:0003914	Interstitial cell of Cajal	2	15	1.62	0.0368	9606.ENSP00000349960,9606.ENSP00000390265	ACTB,IDH1
TISSUES	BTO:0000604	Adenocarcinoma cell	7	524	0.62	0.0384	9606.ENSP00000324173,9606.ENSP00000349428,9606.ENSP00000354346,9606.ENSP00000354876,9606.ENSP00000356234,9606.ENSP00000373620,9606.ENSP00000375836	HSPA5,PTBP1,MATR3,MT-CO2,KDM5B,HSPD1,HDLBP
TISSUES	BTO:0000782	T-lymphocyte	5	255	0.79	0.0384	9606.ENSP00000253024,9606.ENSP00000354346,9606.ENSP00000376475,9606.ENSP00000377681,9606.ENSP00000381581	TRIM28,MATR3,PRKAR1A,G3BP1,LCP1
TISSUES	BTO:0001085	Vascular system	6	398	0.68	0.0463	9606.ENSP00000053867,9606.ENSP00000313432,9606.ENSP00000347046,9606.ENSP00000349960,9606.ENSP00000381237,9606.ENSP00000402373	GRN,GRHPR,PDE5A,ACTB,HM13,ACTA2
TISSUES	BTO:0000084	Vermiform appendix	2	18	1.54	0.0482	9606.ENSP00000349960,9606.ENSP00000354876	ACTB,MT-CO2
TISSUES	BTO:0001629	Left ventricle	3	74	1.11	0.0492	9606.ENSP00000264663,9606.ENSP00000322421,9606.ENSP00000333994	NNT,HBA1,HBB
COMPARTMENTS	GOCC:0005737	Cytoplasm	50	7871	0.3	2.22e-07	9606.ENSP00000053867,9606.ENSP00000225665,9606.ENSP00000225964,9606.ENSP00000240185,9606.ENSP00000244763,9606.ENSP00000252244,9606.ENSP00000256854,9606.ENSP00000257430,9606.ENSP00000260665,9606.ENSP00000264663,9606.ENSP00000265333,9606.ENSP00000265753,9606.ENSP00000269576,9606.ENSP00000281142,9606.ENSP00000296125,9606.ENSP00000296464,9606.ENSP00000297268,9606.ENSP00000299157,9606.ENSP00000299767,…	GRN,SLC25A11,COL1A1,TARDBP,SSR1,KRT1,NARS,APC,LRPPRC,NNT,VDAC1,EIF4H,KRT10,SCLT1,TGM4,HSPA4L,COL1A2,IKBIP,HSP90B1,KRT2,GRHPR,HBA1,HSPA5,HBB,RAP1GDS1,PDE5A,AKAP9,ACTB,MT-CO2,KDM5B,VDAC2,RAB14,HSPA1B,DNAJA1,HSPD1,HDLBP,PRKAR1A,G3BP1,HM13,LCP1,SEPT7,IDH1,BTD,ACTA2,KIF5A,SERPINE2,NUCB2,FKBP9,ERH,RPS15
COMPARTMENTS	GOCC:0005829	Cytosol	30	2919	0.51	6.43e-07	9606.ENSP00000252244,9606.ENSP00000256854,9606.ENSP00000257430,9606.ENSP00000265753,9606.ENSP00000269576,9606.ENSP00000281142,9606.ENSP00000296464,9606.ENSP00000299767,9606.ENSP00000310861,9606.ENSP00000322421,9606.ENSP00000324173,9606.ENSP00000333994,9606.ENSP00000340454,9606.ENSP00000347046,9606.ENSP00000348573,9606.ENSP00000349960,9606.ENSP00000356234,9606.ENSP00000362946,9606.ENSP00000364801,…	KRT1,NARS,APC,EIF4H,KRT10,SCLT1,HSPA4L,HSP90B1,KRT2,HBA1,HSPA5,HBB,RAP1GDS1,PDE5A,AKAP9,ACTB,KDM5B,RAB14,HSPA1B,DNAJA1,HSPD1,HDLBP,PRKAR1A,G3BP1,LCP1,SEPT7,IDH1,ACTA2,KIF5A,RPS15
COMPARTMENTS	GOCC:0005622	Intracellular	57	11202	0.21	1.32e-06	9606.ENSP00000053867,9606.ENSP00000225665,9606.ENSP00000225964,9606.ENSP00000240185,9606.ENSP00000244763,9606.ENSP00000252244,9606.ENSP00000253024,9606.ENSP00000256854,9606.ENSP00000257430,9606.ENSP00000260665,9606.ENSP00000264663,9606.ENSP00000265333,9606.ENSP00000265753,9606.ENSP00000269576,9606.ENSP00000281142,9606.ENSP00000296125,9606.ENSP00000296464,9606.ENSP00000297268,9606.ENSP00000299157,…	GRN,SLC25A11,COL1A1,TARDBP,SSR1,KRT1,TRIM28,NARS,APC,LRPPRC,NNT,VDAC1,EIF4H,KRT10,SCLT1,TGM4,HSPA4L,COL1A2,IKBIP,HSP90B1,KRT2,GRHPR,HBA1,HSPA5,HBB,RAP1GDS1,PDE5A,AKAP9,PTBP1,ACTB,MATR3,MT-CO2,KDM5B,VDAC2,RAB14,CNTRL,HSPA1B,DNAJA1,HSPD1,EPHA6,HDLBP,HNRNPUL1,PRKAR1A,G3BP1,HM13,LCP1,SEPT7,IDH1,BTD,ACTA2,KIF5A,SERPINE2,NUCB2,FKBP9,RRP12,ERH,RPS15
COMPARTMENTS	GOCC:0043229	Intracellular organelle	51	9242	0.24	8.15e-06	9606.ENSP00000053867,9606.ENSP00000225665,9606.ENSP00000225964,9606.ENSP00000240185,9606.ENSP00000244763,9606.ENSP00000252244,9606.ENSP00000253024,9606.ENSP00000257430,9606.ENSP00000260665,9606.ENSP00000264663,9606.ENSP00000265333,9606.ENSP00000269576,9606.ENSP00000281142,9606.ENSP00000296125,9606.ENSP00000297268,9606.ENSP00000299157,9606.ENSP00000299767,9606.ENSP00000310861,9606.ENSP00000313432,…	GRN,SLC25A11,COL1A1,TARDBP,SSR1,KRT1,TRIM28,APC,LRPPRC,NNT,VDAC1,KRT10,SCLT1,TGM4,COL1A2,IKBIP,HSP90B1,KRT2,GRHPR,HBA1,HSPA5,HBB,RAP1GDS1,AKAP9,PTBP1,ACTB,MATR3,MT-CO2,KDM5B,VDAC2,RAB14,CNTRL,HSPA1B,DNAJA1,HSPD1,EPHA6,HNRNPUL1,G3BP1,HM13,LCP1,SEPT7,IDH1,BTD,ACTA2,KIF5A,SERPINE2,NUCB2,FKBP9,RRP12,ERH,RPS15
COMPARTMENTS	GOCC:0043226	Organelle	52	9848	0.22	1.83e-05	9606.ENSP00000053867,9606.ENSP00000225665,9606.ENSP00000225964,9606.ENSP00000240185,9606.ENSP00000244763,9606.ENSP00000252244,9606.ENSP00000253024,9606.ENSP00000257430,9606.ENSP00000260665,9606.ENSP00000264663,9606.ENSP00000265333,9606.ENSP00000269576,9606.ENSP00000281142,9606.ENSP00000296125,9606.ENSP00000297268,9606.ENSP00000299157,9606.ENSP00000299767,9606.ENSP00000310861,9606.ENSP00000313432,…	GRN,SLC25A11,COL1A1,TARDBP,SSR1,KRT1,TRIM28,APC,LRPPRC,NNT,VDAC1,KRT10,SCLT1,TGM4,COL1A2,IKBIP,HSP90B1,KRT2,GRHPR,HBA1,HSPA5,HBB,RAP1GDS1,AKAP9,PTBP1,ACTB,MATR3,MT-CO2,KDM5B,VDAC2,RAB14,CNTRL,HSPA1B,DNAJA1,HSPD1,EPHA6,HNRNPUL1,PRKAR1A,G3BP1,HM13,LCP1,SEPT7,IDH1,BTD,ACTA2,KIF5A,SERPINE2,NUCB2,FKBP9,RRP12,ERH,RPS15
COMPARTMENTS	GOCC:0005615	Extracellular space	16	985	0.71	2.13e-05	9606.ENSP00000053867,9606.ENSP00000225964,9606.ENSP00000252244,9606.ENSP00000297268,9606.ENSP00000299767,9606.ENSP00000322421,9606.ENSP00000324173,9606.ENSP00000333994,9606.ENSP00000349428,9606.ENSP00000349960,9606.ENSP00000364801,9606.ENSP00000373620,9606.ENSP00000390265,9606.ENSP00000400995,9606.ENSP00000402373,9606.ENSP00000415786	GRN,COL1A1,KRT1,COL1A2,HSP90B1,HBA1,HSPA5,HBB,PTBP1,ACTB,HSPA1B,HSPD1,IDH1,BTD,ACTA2,SERPINE2
COMPARTMENTS	GOCC:0110165	Cellular anatomical entity	59	13853	0.13	0.00048	9606.ENSP00000053867,9606.ENSP00000225665,9606.ENSP00000225964,9606.ENSP00000240185,9606.ENSP00000244763,9606.ENSP00000252244,9606.ENSP00000253024,9606.ENSP00000256854,9606.ENSP00000257430,9606.ENSP00000260665,9606.ENSP00000264663,9606.ENSP00000265333,9606.ENSP00000265753,9606.ENSP00000269576,9606.ENSP00000281142,9606.ENSP00000296125,9606.ENSP00000296464,9606.ENSP00000297268,9606.ENSP00000299157,…	GRN,SLC25A11,COL1A1,TARDBP,SSR1,KRT1,TRIM28,NARS,APC,LRPPRC,NNT,VDAC1,EIF4H,KRT10,SCLT1,TGM4,HSPA4L,COL1A2,IKBIP,HSP90B1,MRC2,KRT2,GRHPR,HBA1,HSPA5,HBB,RAP1GDS1,PDE5A,AKAP9,PTBP1,ACTB,MATR3,MT-CO2,KDM5B,VDAC2,RAB14,CNTRL,HSPA1B,DNAJA1,HSPD1,EPHA6,HDLBP,HNRNPUL1,PRKAR1A,G3BP1,HM13,LCP1,SEPT7,IDH1,BTD,ACTA2,KIF5A,PLXNB2,SERPINE2,NUCB2,FKBP9,RRP12,ERH,RPS15
COMPARTMENTS	GOCC:1903561	Extracellular vesicle	10	444	0.85	0.00048	9606.ENSP00000053867,9606.ENSP00000297268,9606.ENSP00000299767,9606.ENSP00000324173,9606.ENSP00000333994,9606.ENSP00000349428,9606.ENSP00000349960,9606.ENSP00000373620,9606.ENSP00000390265,9606.ENSP00000402373	GRN,COL1A2,HSP90B1,HSPA5,HBB,PTBP1,ACTB,HSPD1,IDH1,ACTA2
COMPARTMENTS	GOCC:0070062	Extracellular exosome	9	368	0.89	0.00062	9606.ENSP00000053867,9606.ENSP00000297268,9606.ENSP00000299767,9606.ENSP00000324173,9606.ENSP00000349428,9606.ENSP00000349960,9606.ENSP00000373620,9606.ENSP00000390265,9606.ENSP00000402373	GRN,COL1A2,HSP90B1,HSPA5,PTBP1,ACTB,HSPD1,IDH1,ACTA2
COMPARTMENTS	GOCC:0099080	Supramolecular complex	12	769	0.69	0.0011	9606.ENSP00000225964,9606.ENSP00000240185,9606.ENSP00000252244,9606.ENSP00000257430,9606.ENSP00000260665,9606.ENSP00000269576,9606.ENSP00000297268,9606.ENSP00000310861,9606.ENSP00000349960,9606.ENSP00000377681,9606.ENSP00000381581,9606.ENSP00000402373	COL1A1,TARDBP,KRT1,APC,LRPPRC,KRT10,COL1A2,KRT2,ACTB,G3BP1,LCP1,ACTA2
COMPARTMENTS	GOCC:0043227	Membrane-bounded organelle	45	8685	0.21	0.0012	9606.ENSP00000053867,9606.ENSP00000225665,9606.ENSP00000225964,9606.ENSP00000240185,9606.ENSP00000244763,9606.ENSP00000252244,9606.ENSP00000253024,9606.ENSP00000257430,9606.ENSP00000260665,9606.ENSP00000264663,9606.ENSP00000265333,9606.ENSP00000269576,9606.ENSP00000296125,9606.ENSP00000297268,9606.ENSP00000299157,9606.ENSP00000299767,9606.ENSP00000313432,9606.ENSP00000322421,9606.ENSP00000324173,…	GRN,SLC25A11,COL1A1,TARDBP,SSR1,KRT1,TRIM28,APC,LRPPRC,NNT,VDAC1,KRT10,TGM4,COL1A2,IKBIP,HSP90B1,GRHPR,HBA1,HSPA5,HBB,RAP1GDS1,AKAP9,PTBP1,ACTB,MATR3,MT-CO2,KDM5B,VDAC2,RAB14,HSPA1B,DNAJA1,HSPD1,EPHA6,HNRNPUL1,HM13,SEPT7,IDH1,BTD,ACTA2,SERPINE2,NUCB2,FKBP9,RRP12,ERH,RPS15
COMPARTMENTS	GOCC:0043232	Intracellular non-membrane-bounded organelle	25	3196	0.39	0.0012	9606.ENSP00000240185,9606.ENSP00000252244,9606.ENSP00000257430,9606.ENSP00000260665,9606.ENSP00000265333,9606.ENSP00000269576,9606.ENSP00000281142,9606.ENSP00000310861,9606.ENSP00000322421,9606.ENSP00000348573,9606.ENSP00000349428,9606.ENSP00000349960,9606.ENSP00000354876,9606.ENSP00000361635,9606.ENSP00000362962,9606.ENSP00000364801,9606.ENSP00000369127,9606.ENSP00000377681,9606.ENSP00000381581,…	TARDBP,KRT1,APC,LRPPRC,VDAC1,KRT10,SCLT1,KRT2,HBA1,AKAP9,PTBP1,ACTB,MT-CO2,VDAC2,CNTRL,HSPA1B,DNAJA1,G3BP1,LCP1,SEPT7,ACTA2,KIF5A,SERPINE2,RRP12,RPS15
COMPARTMENTS	GOCC:0005783	Endoplasmic reticulum	12	825	0.66	0.0013	9606.ENSP00000053867,9606.ENSP00000225964,9606.ENSP00000244763,9606.ENSP00000297268,9606.ENSP00000299157,9606.ENSP00000299767,9606.ENSP00000324173,9606.ENSP00000340454,9606.ENSP00000362946,9606.ENSP00000364801,9606.ENSP00000381237,9606.ENSP00000439250	GRN,COL1A1,SSR1,COL1A2,IKBIP,HSP90B1,HSPA5,RAP1GDS1,RAB14,HSPA1B,HM13,FKBP9
COMPARTMENTS	GOCC:0070013	Intracellular organelle lumen	23	2812	0.41	0.0013	9606.ENSP00000053867,9606.ENSP00000225964,9606.ENSP00000252244,9606.ENSP00000253024,9606.ENSP00000260665,9606.ENSP00000265333,9606.ENSP00000297268,9606.ENSP00000299767,9606.ENSP00000313432,9606.ENSP00000322421,9606.ENSP00000324173,9606.ENSP00000333994,9606.ENSP00000349428,9606.ENSP00000349960,9606.ENSP00000354346,9606.ENSP00000354876,9606.ENSP00000356234,9606.ENSP00000361635,9606.ENSP00000364801,…	GRN,COL1A1,KRT1,TRIM28,LRPPRC,VDAC1,COL1A2,HSP90B1,GRHPR,HBA1,HSPA5,HBB,PTBP1,ACTB,MATR3,MT-CO2,KDM5B,VDAC2,HSPA1B,HSPD1,IDH1,BTD,RRP12
COMPARTMENTS	GOCC:0005576	Extracellular region	19	2035	0.47	0.0014	9606.ENSP00000053867,9606.ENSP00000225964,9606.ENSP00000252244,9606.ENSP00000296125,9606.ENSP00000297268,9606.ENSP00000299767,9606.ENSP00000322421,9606.ENSP00000324173,9606.ENSP00000333994,9606.ENSP00000349428,9606.ENSP00000349960,9606.ENSP00000364801,9606.ENSP00000373620,9606.ENSP00000390265,9606.ENSP00000400995,9606.ENSP00000402373,9606.ENSP00000409171,9606.ENSP00000415786,9606.ENSP00000436455	GRN,COL1A1,KRT1,TGM4,COL1A2,HSP90B1,HBA1,HSPA5,HBB,PTBP1,ACTB,HSPA1B,HSPD1,IDH1,BTD,ACTA2,PLXNB2,SERPINE2,NUCB2
COMPARTMENTS	GOCC:0005856	Cytoskeleton	16	1526	0.52	0.0019	9606.ENSP00000252244,9606.ENSP00000257430,9606.ENSP00000260665,9606.ENSP00000269576,9606.ENSP00000281142,9606.ENSP00000310861,9606.ENSP00000348573,9606.ENSP00000349960,9606.ENSP00000362962,9606.ENSP00000364801,9606.ENSP00000369127,9606.ENSP00000381581,9606.ENSP00000381992,9606.ENSP00000402373,9606.ENSP00000408979,9606.ENSP00000415786	KRT1,APC,LRPPRC,KRT10,SCLT1,KRT2,AKAP9,ACTB,CNTRL,HSPA1B,DNAJA1,LCP1,SEPT7,ACTA2,KIF5A,SERPINE2
COMPARTMENTS	GOCC:0043231	Intracellular membrane-bounded organelle	40	7476	0.23	0.0028	9606.ENSP00000053867,9606.ENSP00000225665,9606.ENSP00000225964,9606.ENSP00000240185,9606.ENSP00000244763,9606.ENSP00000252244,9606.ENSP00000253024,9606.ENSP00000257430,9606.ENSP00000260665,9606.ENSP00000264663,9606.ENSP00000265333,9606.ENSP00000269576,9606.ENSP00000296125,9606.ENSP00000297268,9606.ENSP00000299157,9606.ENSP00000299767,9606.ENSP00000313432,9606.ENSP00000324173,9606.ENSP00000340454,…	GRN,SLC25A11,COL1A1,TARDBP,SSR1,KRT1,TRIM28,APC,LRPPRC,NNT,VDAC1,KRT10,TGM4,COL1A2,IKBIP,HSP90B1,GRHPR,HSPA5,RAP1GDS1,AKAP9,PTBP1,ACTB,MATR3,MT-CO2,KDM5B,VDAC2,RAB14,HSPA1B,HSPD1,EPHA6,HNRNPUL1,HM13,SEPT7,IDH1,BTD,NUCB2,FKBP9,RRP12,ERH,RPS15
COMPARTMENTS	GOCC:0099512	Supramolecular fiber	9	490	0.76	0.0028	9606.ENSP00000225964,9606.ENSP00000252244,9606.ENSP00000260665,9606.ENSP00000269576,9606.ENSP00000297268,9606.ENSP00000310861,9606.ENSP00000349960,9606.ENSP00000381581,9606.ENSP00000402373	COL1A1,KRT1,LRPPRC,KRT10,COL1A2,KRT2,ACTB,LCP1,ACTA2
COMPARTMENTS	GOCC:0012505	Endomembrane system	23	3080	0.37	0.0035	9606.ENSP00000053867,9606.ENSP00000225964,9606.ENSP00000244763,9606.ENSP00000252244,9606.ENSP00000260665,9606.ENSP00000296125,9606.ENSP00000297268,9606.ENSP00000299157,9606.ENSP00000299767,9606.ENSP00000324173,9606.ENSP00000333994,9606.ENSP00000340454,9606.ENSP00000348573,9606.ENSP00000354346,9606.ENSP00000361635,9606.ENSP00000362946,9606.ENSP00000364801,9606.ENSP00000369127,9606.ENSP00000373620,…	GRN,COL1A1,SSR1,KRT1,LRPPRC,TGM4,COL1A2,IKBIP,HSP90B1,HSPA5,HBB,RAP1GDS1,AKAP9,MATR3,VDAC2,RAB14,HSPA1B,DNAJA1,HSPD1,HM13,IDH1,SERPINE2,FKBP9
COMPARTMENTS	GOCC:0042645	Mitochondrial nucleoid	4	55	1.36	0.0035	9606.ENSP00000260665,9606.ENSP00000265333,9606.ENSP00000354876,9606.ENSP00000361635	LRPPRC,VDAC1,MT-CO2,VDAC2
COMPARTMENTS	GOCC:0072562	Blood microparticle	5	116	1.13	0.0036	9606.ENSP00000252244,9606.ENSP00000322421,9606.ENSP00000333994,9606.ENSP00000349960,9606.ENSP00000364801	KRT1,HBA1,HBB,ACTB,HSPA1B
COMPARTMENTS	GOCC:0062023	Collagen-containing extracellular matrix	6	197	0.98	0.0037	9606.ENSP00000225964,9606.ENSP00000252244,9606.ENSP00000296125,9606.ENSP00000297268,9606.ENSP00000299767,9606.ENSP00000415786	COL1A1,KRT1,TGM4,COL1A2,HSP90B1,SERPINE2
COMPARTMENTS	GOCC:0005584	Collagen type I trimer	2	2	2.5	0.0048	9606.ENSP00000225964,9606.ENSP00000297268	COL1A1,COL1A2
COMPARTMENTS	GOCC:0071682	Endocytic vesicle lumen	3	22	1.63	0.0051	9606.ENSP00000299767,9606.ENSP00000322421,9606.ENSP00000333994	HSP90B1,HBA1,HBB
COMPARTMENTS	GOCC:0001533	Cornified envelope	3	43	1.34	0.0299	9606.ENSP00000252244,9606.ENSP00000269576,9606.ENSP00000310861	KRT1,KRT10,KRT2
COMPARTMENTS	GOCC:0032991	Protein-containing complex	29	5142	0.25	0.0299	9606.ENSP00000225964,9606.ENSP00000253024,9606.ENSP00000257430,9606.ENSP00000265333,9606.ENSP00000265753,9606.ENSP00000281142,9606.ENSP00000297268,9606.ENSP00000299767,9606.ENSP00000313432,9606.ENSP00000322421,9606.ENSP00000324173,9606.ENSP00000333994,9606.ENSP00000347046,9606.ENSP00000348573,9606.ENSP00000349960,9606.ENSP00000354876,9606.ENSP00000361635,9606.ENSP00000362962,9606.ENSP00000364801,…	COL1A1,TRIM28,APC,VDAC1,EIF4H,SCLT1,COL1A2,HSP90B1,GRHPR,HBA1,HSPA5,HBB,PDE5A,AKAP9,ACTB,MT-CO2,VDAC2,CNTRL,HSPA1B,HSPD1,PRKAR1A,HM13,SEPT7,ACTA2,KIF5A,PLXNB2,SERPINE2,ERH,RPS15
COMPARTMENTS	GOCC:0031982	Vesicle	16	2051	0.39	0.0359	9606.ENSP00000053867,9606.ENSP00000252244,9606.ENSP00000297268,9606.ENSP00000299767,9606.ENSP00000322421,9606.ENSP00000324173,9606.ENSP00000333994,9606.ENSP00000349428,9606.ENSP00000349960,9606.ENSP00000361635,9606.ENSP00000362946,9606.ENSP00000364801,9606.ENSP00000373620,9606.ENSP00000390265,9606.ENSP00000402373,9606.ENSP00000415786	GRN,KRT1,COL1A2,HSP90B1,HBA1,HSPA5,HBB,PTBP1,ACTB,VDAC2,RAB14,HSPA1B,HSPD1,IDH1,ACTA2,SERPINE2
COMPARTMENTS	GOCC:0015630	Microtubule cytoskeleton	10	924	0.53	0.0424	9606.ENSP00000257430,9606.ENSP00000260665,9606.ENSP00000281142,9606.ENSP00000348573,9606.ENSP00000362962,9606.ENSP00000364801,9606.ENSP00000369127,9606.ENSP00000402373,9606.ENSP00000408979,9606.ENSP00000415786	APC,LRPPRC,SCLT1,AKAP9,CNTRL,HSPA1B,DNAJA1,ACTA2,KIF5A,SERPINE2
COMPARTMENTS	GOCC:0099513	Polymeric cytoskeletal fiber	6	330	0.76	0.0424	9606.ENSP00000252244,9606.ENSP00000260665,9606.ENSP00000269576,9606.ENSP00000310861,9606.ENSP00000349960,9606.ENSP00000381581	KRT1,LRPPRC,KRT10,KRT2,ACTB,LCP1
COMPARTMENTS	GOCC:0031838	Haptoglobin-hemoglobin complex	2	11	1.76	0.0462	9606.ENSP00000322421,9606.ENSP00000333994	HBA1,HBB
COMPARTMENTS	GOCC:0034663	Endoplasmic reticulum chaperone complex	2	11	1.76	0.0462	9606.ENSP00000299767,9606.ENSP00000324173	HSP90B1,HSPA5
COMPARTMENTS	GOCC:1904813	ficolin-1-rich granule lumen	4	125	1	0.0462	9606.ENSP00000252244,9606.ENSP00000333994,9606.ENSP00000364801,9606.ENSP00000390265	KRT1,HBB,HSPA1B,IDH1
COMPARTMENTS	GOCC:0005739	Mitochondrion	11	1149	0.48	0.0484	9606.ENSP00000225665,9606.ENSP00000260665,9606.ENSP00000264663,9606.ENSP00000265333,9606.ENSP00000324173,9606.ENSP00000340454,9606.ENSP00000354876,9606.ENSP00000361635,9606.ENSP00000364801,9606.ENSP00000373620,9606.ENSP00000400995	SLC25A11,LRPPRC,NNT,VDAC1,HSPA5,RAP1GDS1,MT-CO2,VDAC2,HSPA1B,HSPD1,BTD
COMPARTMENTS	GOCC:0030496	Midbody	4	132	0.98	0.0484	9606.ENSP00000299767,9606.ENSP00000324173,9606.ENSP00000362962,9606.ENSP00000451080	HSP90B1,HSPA5,CNTRL,ERH
UniProt Keywords	KW-0007	Acetylation	32	3341	0.48	4.04e-07	9606.ENSP00000225665,9606.ENSP00000253024,9606.ENSP00000256854,9606.ENSP00000257430,9606.ENSP00000260665,9606.ENSP00000264663,9606.ENSP00000265333,9606.ENSP00000265753,9606.ENSP00000281142,9606.ENSP00000299767,9606.ENSP00000324173,9606.ENSP00000333994,9606.ENSP00000340454,9606.ENSP00000349428,9606.ENSP00000349960,9606.ENSP00000354346,9606.ENSP00000356234,9606.ENSP00000361635,9606.ENSP00000362946,…	SLC25A11,TRIM28,NARS,APC,LRPPRC,NNT,VDAC1,EIF4H,SCLT1,HSP90B1,HSPA5,HBB,RAP1GDS1,PTBP1,ACTB,MATR3,KDM5B,VDAC2,RAB14,HSPA1B,DNAJA1,HSPD1,HDLBP,PRKAR1A,G3BP1,LCP1,SEPT7,IDH1,ACTA2,KIF5A,ERH,RPS15
UniProt Keywords	KW-0597	Phosphoprotein	47	8057	0.27	1.14e-05	9606.ENSP00000225665,9606.ENSP00000225964,9606.ENSP00000240185,9606.ENSP00000244763,9606.ENSP00000252244,9606.ENSP00000253024,9606.ENSP00000256854,9606.ENSP00000257430,9606.ENSP00000260665,9606.ENSP00000265333,9606.ENSP00000265753,9606.ENSP00000269576,9606.ENSP00000281142,9606.ENSP00000296464,9606.ENSP00000299767,9606.ENSP00000307513,9606.ENSP00000310861,9606.ENSP00000313432,9606.ENSP00000324173,…	SLC25A11,COL1A1,TARDBP,SSR1,KRT1,TRIM28,NARS,APC,LRPPRC,VDAC1,EIF4H,KRT10,SCLT1,HSPA4L,HSP90B1,MRC2,KRT2,GRHPR,HSPA5,HBB,PDE5A,PCNXL3,AKAP9,PTBP1,HELZ,FAM114A1,MATR3,KDM5B,VDAC2,CNTRL,HSPA1B,DNAJA1,HSPD1,EPHA6,HDLBP,HNRNPUL1,PRKAR1A,G3BP1,LCP1,SEPT7,IDH1,KIF5A,PLXNB2,NUCB2,FKBP9,RRP12,ERH
UniProt Keywords	KW-0547	Nucleotide-binding	18	1760	0.51	0.0013	9606.ENSP00000256854,9606.ENSP00000264663,9606.ENSP00000296464,9606.ENSP00000299767,9606.ENSP00000324173,9606.ENSP00000347046,9606.ENSP00000349960,9606.ENSP00000351524,9606.ENSP00000361635,9606.ENSP00000362946,9606.ENSP00000364801,9606.ENSP00000373620,9606.ENSP00000374323,9606.ENSP00000376475,9606.ENSP00000377681,9606.ENSP00000381992,9606.ENSP00000402373,9606.ENSP00000408979	NARS,NNT,HSPA4L,HSP90B1,HSPA5,PDE5A,ACTB,HELZ,VDAC2,RAB14,HSPA1B,HSPD1,EPHA6,PRKAR1A,G3BP1,SEPT7,ACTA2,KIF5A
UniProt Keywords	KW-0488	Methylation	13	962	0.63	0.0015	9606.ENSP00000240185,9606.ENSP00000252244,9606.ENSP00000265753,9606.ENSP00000310861,9606.ENSP00000324173,9606.ENSP00000349960,9606.ENSP00000351524,9606.ENSP00000362946,9606.ENSP00000364801,9606.ENSP00000369127,9606.ENSP00000375863,9606.ENSP00000377681,9606.ENSP00000402373	TARDBP,KRT1,EIF4H,KRT2,HSPA5,ACTB,HELZ,RAB14,HSPA1B,DNAJA1,HNRNPUL1,G3BP1,ACTA2
UniProt Keywords	KW-1017	Isopeptide bond	17	1706	0.5	0.0022	9606.ENSP00000240185,9606.ENSP00000253024,9606.ENSP00000265333,9606.ENSP00000307513,9606.ENSP00000324173,9606.ENSP00000349428,9606.ENSP00000349960,9606.ENSP00000354346,9606.ENSP00000356234,9606.ENSP00000361635,9606.ENSP00000373620,9606.ENSP00000375863,9606.ENSP00000377681,9606.ENSP00000402373,9606.ENSP00000446184,9606.ENSP00000451080,9606.ENSP00000467466	TARDBP,TRIM28,VDAC1,MRC2,HSPA5,PTBP1,ACTB,MATR3,KDM5B,VDAC2,HSPD1,HNRNPUL1,G3BP1,ACTA2,RRP12,ERH,RPS15
UniProt Keywords	KW-0143	Chaperone	6	196	0.99	0.0047	9606.ENSP00000296464,9606.ENSP00000299767,9606.ENSP00000324173,9606.ENSP00000364801,9606.ENSP00000369127,9606.ENSP00000373620	HSPA4L,HSP90B1,HSPA5,HSPA1B,DNAJA1,HSPD1
UniProt Keywords	KW-0225	Disease mutation	22	3145	0.34	0.0156	9606.ENSP00000225665,9606.ENSP00000225964,9606.ENSP00000240185,9606.ENSP00000252244,9606.ENSP00000257430,9606.ENSP00000260665,9606.ENSP00000264663,9606.ENSP00000269576,9606.ENSP00000297268,9606.ENSP00000310861,9606.ENSP00000333994,9606.ENSP00000348573,9606.ENSP00000349960,9606.ENSP00000354346,9606.ENSP00000354876,9606.ENSP00000356234,9606.ENSP00000373620,9606.ENSP00000376475,9606.ENSP00000381581,…	SLC25A11,COL1A1,TARDBP,KRT1,APC,LRPPRC,NNT,KRT10,COL1A2,KRT2,HBB,AKAP9,ACTB,MATR3,MT-CO2,KDM5B,HSPD1,PRKAR1A,LCP1,BTD,ACTA2,KIF5A
UniProt Keywords	KW-0036	Amyotrophic lateral sclerosis	3	34	1.44	0.0172	9606.ENSP00000240185,9606.ENSP00000354346,9606.ENSP00000408979	TARDBP,MATR3,KIF5A
UniProt Keywords	KW-0626	Porin	2	5	2.1	0.0172	9606.ENSP00000265333,9606.ENSP00000361635	VDAC1,VDAC2
UniProt Keywords	KW-0977	Ichthyosis	3	44	1.33	0.0298	9606.ENSP00000252244,9606.ENSP00000269576,9606.ENSP00000310861	KRT1,KRT10,KRT2
UniProt Keywords	KW-1134	Transmembrane beta strand	2	9	1.85	0.0326	9606.ENSP00000265333,9606.ENSP00000361635	VDAC1,VDAC2
UniProt Keywords	KW-9995	Disease	24	3996	0.28	0.0422	9606.ENSP00000053867,9606.ENSP00000225665,9606.ENSP00000225964,9606.ENSP00000240185,9606.ENSP00000252244,9606.ENSP00000257430,9606.ENSP00000260665,9606.ENSP00000264663,9606.ENSP00000265753,9606.ENSP00000269576,9606.ENSP00000297268,9606.ENSP00000310861,9606.ENSP00000333994,9606.ENSP00000348573,9606.ENSP00000349960,9606.ENSP00000354346,9606.ENSP00000354876,9606.ENSP00000356234,9606.ENSP00000373620,…	GRN,SLC25A11,COL1A1,TARDBP,KRT1,APC,LRPPRC,NNT,EIF4H,KRT10,COL1A2,KRT2,HBB,AKAP9,ACTB,MATR3,MT-CO2,KDM5B,HSPD1,PRKAR1A,LCP1,BTD,ACTA2,KIF5A
UniProt Keywords	KW-0832	Ubl conjugation	17	2383	0.35	0.049	9606.ENSP00000240185,9606.ENSP00000253024,9606.ENSP00000257430,9606.ENSP00000265333,9606.ENSP00000307513,9606.ENSP00000324173,9606.ENSP00000349428,9606.ENSP00000349960,9606.ENSP00000354346,9606.ENSP00000356234,9606.ENSP00000361635,9606.ENSP00000373620,9606.ENSP00000375863,9606.ENSP00000377681,9606.ENSP00000446184,9606.ENSP00000451080,9606.ENSP00000467466	TARDBP,TRIM28,APC,VDAC1,MRC2,HSPA5,PTBP1,ACTB,MATR3,KDM5B,VDAC2,HSPD1,HNRNPUL1,G3BP1,RRP12,ERH,RPS15
InterPro	IPR043129	ATPase, nucleotide binding domain	5	65	1.39	0.0187	9606.ENSP00000296464,9606.ENSP00000324173,9606.ENSP00000349960,9606.ENSP00000364801,9606.ENSP00000402373	HSPA4L,HSPA5,ACTB,HSPA1B,ACTA2
InterPro	IPR013126	Heat shock protein 70 family	3	13	1.86	0.045	9606.ENSP00000296464,9606.ENSP00000324173,9606.ENSP00000364801	HSPA4L,HSPA5,HSPA1B
InterPro	IPR018181	Heat shock protein 70, conserved site	3	13	1.86	0.045	9606.ENSP00000296464,9606.ENSP00000324173,9606.ENSP00000364801	HSPA4L,HSPA5,HSPA1B
InterPro	IPR029047	Heat shock protein 70kD, peptide-binding domain superfamily	3	12	1.9	0.045	9606.ENSP00000296464,9606.ENSP00000324173,9606.ENSP00000364801	HSPA4L,HSPA5,HSPA1B
InterPro	IPR029048	Heat shock protein 70kD, C-terminal domain superfamily	3	13	1.86	0.045	9606.ENSP00000296464,9606.ENSP00000324173,9606.ENSP00000364801	HSPA4L,HSPA5,HSPA1B

## Sheet: B-T1 vs Ctr
												Normalized abundance												Raw abundance
					0.01	2						Neg Control						T1						Neg Control						T1						Tags
Accession	Peptide count	Unique peptides	Confidence score	Anova (p)	q Value	Max fold change	Power	Highest mean condition	Lowest mean condition	Mass	Description	230112a_Sample_04	230112a_Sample_05	230112a_Sample_06	230112b_Sample_04	230112b_Sample_05	230112b_Sample_06	230112a_Sample_07	230112a_Sample_08	230112a_Sample_09	230112b_Sample_07	230112b_Sample_08	230112b_Sample_09	230112a_Sample_04	230112a_Sample_05	230112a_Sample_06	230112b_Sample_04	230112b_Sample_05	230112b_Sample_06	230112a_Sample_07	230112a_Sample_08	230112a_Sample_09	230112b_Sample_07	230112b_Sample_08	230112b_Sample_09	No unique peptides		Gene	FC
P02452;I3L3H7	23	10	141.051	0.000151626	0.000211016	2.50864	0.999531	Control	T1	139968	Collagen alpha-1(I) chain OS=Homo sapiens OX=9606 GN=COL1A1 PE=1 SV=5	1376.57	2376.48	1120.55	1517.15	2388.54	1178.9	567.814	541.837	742.997	663.328	665.521	788.061	1725	4747.52	1449.25	1932.32	4676.24	1466.88	462.924	497.663	882.526	532.447	581.277	927.491			COL1A1	-2.50864
A0A024R4E5;Q00341;H0Y394;C9J5E5;C9JIZ1;H7C0A4;C9JES8;C9JHZ8;C9JZI8;C9JHS7;C9JK79;C9JT62;C9JBS3;C9JEJ8;C9JHN6;C9JMQ6;C9JQ82;H7BZC3;H7C2D1	21	9	147.839	5.18041e-12	8.1828e-10	2.93418	1	Control	T1	142067	High density lipoprotein binding protein (Vigilin)_ isoform CRA_a OS=Homo sapiens OX=9606 GN=HDLBP PE=1 SV=1	1055.49	1151.4	1144.36	1044.12	1165.28	1104.31	356.892	409.966	369.52	361.374	396.447	377.295	1322.65	2300.17	1480.04	1329.84	2281.38	1374.07	290.965	376.543	438.914	290.071	346.263	444.05			HDLBP	-2.93418
P29966	13	6	95.6727	8.34367e-05	0.000138507	2.02113	0.999895	Control	T1	31725.8	Myristoylated alanine-rich C-kinase substrate OS=Homo sapiens OX=9606 GN=MARCKS PE=1 SV=4	2706.49	4469.65	2948.5	2745.15	4593.35	2879.85	1507.69	1580.22	1830.41	1551.81	1775.75	1819.3	3391.54	8929.06	3813.4	3496.36	8992.8	3583.34	1229.18	1451.39	2174.15	1245.63	1550.97	2141.18			MARCKS	-2.02113
A0A087WTA8;P08123	13	5	74.2573	4.79161e-05	9.17413e-05	2.25818	0.999979	Control	T1	129664	Collagen alpha-2(I) chain OS=Homo sapiens OX=9606 GN=COL1A2 PE=1 SV=1	638.964	991.771	594.086	678.55	993.892	580.128	288.454	271.276	401.54	343.278	317.429	360.769	800.694	1981.27	768.351	864.235	1945.83	721.841	235.169	249.16	476.946	275.546	277.248	424.6			COL1A2	-2.25818
Q13283;E5RH00;E5RH42;E5RI46;E5RIF8;E5RIZ6;E5RJU8	3	3	18.4274	1.21e-07	1.15667e-06	2.68007	1	Control	T1	52221.4	Ras GTPase-activating protein-binding protein 1 OS=Homo sapiens OX=9606 GN=G3BP1 PE=1 SV=1	398.597	533.118	387.235	399.64	552.227	362.786	164.464	169.608	163.135	161.317	167.561	156.575	499.487	1065.02	500.824	509.001	1081.14	451.407	134.083	155.78	193.771	129.488	146.351	184.278			G3BP1	-2.68007
O76074;G5E9C5;C9JGT3	5	3	32.2902	5.26433e-08	6.15952e-07	2.27484	1	Control	T1	101411	cGMP-specific 3'_5'-cyclic phosphodiesterase OS=Homo sapiens OX=9606 GN=PDE5A PE=1 SV=2	466.293	484.619	378.776	478.795	505.051	390.749	187.719	225.987	193.118	192.503	199.908	189.545	584.318	968.129	489.884	609.817	988.783	486.201	153.042	207.563	229.385	154.521	174.603	223.081			PDE5A	-2.27484
K7EJ78;K7ELC2;K7EQJ5;P62841;A0A0B4J2B4;K7EM56;S4R417;S4R456	3	3	18.3567	3.33965e-06	1.33549e-05	2.10662	1	Control	T1	14816.4	40S ribosomal protein S15 OS=Homo sapiens OX=9606 GN=RPS15 PE=1 SV=2	402.925	539.531	449.972	488.651	517.72	468.232	191.781	209.299	190.767	247.979	297.652	223.487	504.911	1077.83	581.964	622.371	1013.59	582.612	156.354	192.235	226.592	199.051	259.974	263.029			RPS15	-2.10662
O15031;E2PU09;A6QRG9	10	3	41.7265	1.82022e-05	4.5405e-05	2.89238	0.999999	Control	T1	207865	Plexin-B2 OS=Homo sapiens OX=9606 GN=PLXNB2 PE=1 SV=3	223.558	311.552	176.781	244.511	310.495	177.618	54.2533	84.4384	92.5933	75.7351	104.705	87.6957	280.143	622.392	228.636	311.421	607.883	221.007	44.2313	77.5544	109.982	60.7919	91.4516	103.212			PLXNB2	-2.89238
A0A0R4J2E8;A8MXP9;P43243;D6REM6;B3KM87;D6R991;H0Y8T4;D6RBK5	6	3	28.3938	2.42301e-05	5.75535e-05	2.04455	0.999998	Control	T1	95136.6	Matrin-3 OS=Homo sapiens OX=9606 GN=MATR3 PE=1 SV=1	339.998	385.253	282.602	321.072	425.386	282.277	197.251	132.951	143.073	201.024	170.97	150.837	426.056	769.624	365.499	408.933	832.816	351.231	160.813	122.112	169.941	161.36	149.328	177.524			MATR3	-2.04455
O43491;E9PHY5;E9PK52;E9PII3;A0A2R8Y5B3;E9PQD2;E9PIG0;E9PJP4;E9PMV8;E9PQN0;E9PRG1;H0Y5B0;Q6R5J7;Q6ZSX4;E9PN54;E9PMG5	20	2	124.826	2.61596e-06	1.08739e-05	2.52562	1	Control	T1	113101	Band 4.1-like protein 2 OS=Homo sapiens OX=9606 GN=EPB41L2 PE=1 SV=1	415.748	514.284	355.244	372.225	478.988	360.323	152.78	121.436	196.567	166.824	153.423	197.563	520.979	1027.39	459.449	474.084	937.756	448.343	124.558	111.536	233.481	133.908	134.002	232.518			EPB41L2	-2.52562
Q9UBG0;E7EME3	5	2	28.6874	8.3715e-06	2.67138e-05	2.50286	1	Control	T1	169868	C-type mannose receptor 2 OS=Homo sapiens OX=9606 GN=MRC2 PE=1 SV=2	690.935	885.094	602.035	737.475	1026.2	615.718	302.894	241.491	361.065	299.932	255.905	359.611	865.82	1768.16	778.632	939.285	2009.07	766.125	246.942	221.803	428.871	240.753	223.512	423.237			MRC2	-2.50286
Q15056	7	2	40.9989	0.000337283	0.000388972	2.16148	0.997459	Control	T1	27442.1	Eukaryotic translation initiation factor 4H OS=Homo sapiens OX=9606 GN=EIF4H PE=1 SV=5	468.78	606.388	442.781	463.998	658.476	433.209	260.555	301.237	163.93	264.699	290.511	141.071	587.435	1211.39	572.665	590.97	1289.16	539.033	212.424	276.678	194.715	212.471	253.738	166.031			EIF4H	-2.16148
E9PFT7	3	2	14.8238	0.00104306	0.000969169	3.92031	0.98339	Control	T1	147171	Adenomatous polyposis coli protein (Fragment) OS=Homo sapiens OX=9606 GN=APC PE=1 SV=8	204.682	351.61	191.377	181.211	302.946	157.563	13.3521	48.4851	108.434	34.995	89.9125	59.2294	256.49	702.416	247.514	230.8	593.103	196.053	10.8856	44.5322	128.797	28.0902	78.5312	69.7089			APC	-3.92031
P10644;K7EM13;K7EPB2;C9JSK5;K7EID3;K7EIE5;K7EJ40;K7EK41;K7EMZ6	8	2	40.3222	0.00390719	0.0027863	2.09803	0.918381	Control	T1	43209.9	cAMP-dependent protein kinase type I-alpha regulatory subunit OS=Homo sapiens OX=9606 GN=PRKAR1A PE=1 SV=1	380.776	386.704	361.957	398.681	444.612	404.567	236.92	276.122	91.8672	241.357	210.49	76.3518	477.156	772.523	468.132	507.78	870.456	503.395	193.155	253.611	109.119	193.735	183.846	89.8607			PRKAR1A	-2.09803
A0A0U1RRM4;P26599;A6NLN1;A0A6Q8PEX4;K7EKJ7;K7EK45;A0A087WU68;A0A0D9SF20;K7ES59;A0A087WUW5;K7ELW5	11	2	74.3788	0.00745255	0.00445058	3.53123	0.853006	Control	T1	62692.4	Polypyrimidine tract-binding protein 1 OS=Homo sapiens OX=9606 GN=PTBP1 PE=1 SV=1	427.852	1238.05	372.518	365.814	1179.78	333.211	227.124	271.006	65.1054	178.248	303.476	64.3473	536.147	2473.27	481.791	465.919	2309.75	414.608	185.168	248.912	77.3317	143.078	265.061	75.7322			PTBP1	-3.53123
P04264;F8VP67;A0A1W2PS58;K7EPI4	35	15	310.174	0.000278814	0.000338368	2.78413	0.99825	T1	Control	66209.9	Keratin_ type II cytoskeletal 1 OS=Homo sapiens OX=9606 GN=KRT1 PE=1 SV=6	10941.2	13823.4	8913.87	11236	14210.4	9296.04	27142.7	47525.9	19626.8	28503	47456	20238.4	13710.5	27615.2	11528.6	14310.7	27821	11566.9	22128.8	43651.3	23312.6	22879.1	41448.9	23819.2			KRT1	2.78413
P35527;K7EQQ3	21	10	168.868	0.00173087	0.00142949	2.20268	0.967251	T1	Control	62292.5	Keratin_ type I cytoskeletal 9 OS=Homo sapiens OX=9606 GN=KRT9 PE=1 SV=3	7354.14	9565.04	7332.39	7545.45	9917.08	7519.58	14326.4	27445.7	11621.4	15265.8	27938.9	11848.1	9215.57	19108.2	9483.24	9610.26	19415.5	9356.46	11679.9	25208.1	13803.8	12253.7	24402.4	13944.3			KRT9	2.20268
P35908	25	8	201.23	0.00017613	0.000238806	2.46182	0.99934	T1	Control	65718.1	Keratin_ type II cytoskeletal 2 epidermal OS=Homo sapiens OX=9606 GN=KRT2 PE=1 SV=2	3032.36	3404.07	2686.62	3235.03	3496.66	2784.4	6499.27	10965.1	5052.94	6884.29	11157.4	5327.22	3799.89	6800.36	3474.7	4120.3	6845.71	3464.58	5298.68	10071.2	6001.84	5525.95	9745.05	6269.75			KRT2	2.46182
P13645;A0A2R8Y4E6;I3L104;I3NI51;O95263	23	7	227.004	0.000256776	0.000315637	2.06444	0.998519	T1	Control	59055.3	Keratin_ type I cytoskeletal 10 OS=Homo sapiens OX=9606 GN=KRT10 PE=1 SV=6	5363.07	5725.18	4844.56	5642.43	5725.27	5138.39	9601.9	14969.7	8068.56	10085.7	16062.5	8179.86	6720.53	11437.2	6265.63	7186.48	11208.8	6393.59	7828.17	13749.2	9583.78	8095.72	14029.2	9627.12			KRT10	2.06444
A0A0G2JIW1;P0DMV8;P0DMV9;V9GZ37	28	5	241.157	2.20754e-08	3.60276e-07	2.3186	1	T1	Control	70394.5	Heat shock 70 kDa protein 1B OS=Homo sapiens OX=9606 GN=HSPA1B PE=1 SV=1	4077.76	4269.27	3959.11	4027.99	3315.9	3738.89	9198.75	8790.02	10236	8545.27	7793.09	9666.52	5109.89	8528.77	5120.45	5130.25	6491.83	4652.22	7499.5	8073.4	12158.2	6859.21	6806.62	11376.8			HSPA1B	2.3186
P02533;K7ENV3;A0A3B3IS58;K7ESE1	22	3	152.62	0.000708225	0.000714816	2.86245	0.990733	T1	Control	51903.7	Keratin_ type I cytoskeletal 14 OS=Homo sapiens OX=9606 GN=KRT14 PE=1 SV=4	202.604	195.918	165.946	213.174	177.841	189.66	409.204	805.112	306.773	503.528	945.348	307.952	253.886	391.388	214.624	271.509	348.174	235.99	333.613	739.473	364.382	404.177	825.683	362.438			KRT14	2.86245
P43251;A0A5F9ZH80;C9JSN9;A0A5F9ZH15;A0A2R8Y5J9;A0A5F9ZH97;A0A5F9ZHE9;A0A5F9ZHF5;A0A5F9ZHR1	8	2	39.9978	9.63197e-11	7.60716e-09	20.994	1	T1	Control	62045.5	Biotinidase OS=Homo sapiens OX=9606 GN=BTD PE=1 SV=2	235.542	285.582	192.884	291.096	297.826	211.703	7103.93	4831.39	5100.01	6061.9	4084.69	4616.36	295.16	570.51	249.464	370.755	583.08	263.418	5791.64	4437.5	6057.75	4865.83	3567.64	5433.12			BTD	20.994
Q96NL6;A0A494C0G8;D6RBP0	10	2	42.1785	4.98856e-08	6.06135e-07	2.65647	1	T1	Control	81252.7	Sodium channel and clathrin linker 1 OS=Homo sapiens OX=9606 GN=SCLT1 PE=1 SV=2	110.261	112.193	108.877	126.201	129.775	156.561	305.814	295.567	349.729	376.688	313.664	334.595	138.17	224.128	140.815	160.735	254.071	194.805	249.322	271.47	415.406	302.364	273.959	393.795			SCLT1	2.65647
A0A6Q8PGJ3;Q12840;A0A6Q8PEZ8;J3KNA1	30	2	138.316	5.78126e-09	1.4049e-07	2.63202	1	T1	Control	119064	Kinesin heavy chain isoform 5A OS=Homo sapiens OX=9606 GN=KIF5A PE=1 SV=1	1034.63	1061.49	1112.69	987.065	1115.91	1179.99	3167.88	3033.55	2401.88	3101.07	2851.58	2530.51	1296.5	2120.56	1439.07	1257.17	2184.71	1468.24	2582.69	2786.24	2852.94	2489.2	2490.62	2978.23			KIF5A	2.63202
P07093;C9JN98	8	2	48.3052	4.25841e-06	1.64059e-05	2.22413	1	T1	Control	44230.4	Glia-derived nexin OS=Homo sapiens OX=9606 GN=SERPINE2 PE=1 SV=1	914.756	649.744	891.267	958.916	577.142	895.523	1933.02	1738.06	1815.72	1925.47	1617.81	1839.99	1146.29	1298	1152.71	1221.32	1129.92	1114.28	1575.94	1596.36	2156.7	1545.55	1413.03	2165.54			SERPINE2	2.22413
O95757;E9PDE8;D6RJ96	19	2	94.3398	9.38575e-06	2.93572e-05	3.76972	1	T1	Control	95539.2	Heat shock 70 kDa protein 4L OS=Homo sapiens OX=9606 GN=HSPA4L PE=1 SV=3	235.646	156.003	262.926	305.739	150.322	199.743	680.311	1048.42	605.891	817.859	1162.73	624.554	295.291	311.648	340.051	389.404	294.298	248.536	554.639	962.941	719.673	656.487	1015.54	735.056			HSPA4L	3.76972
P69905;A0A2R8Y7C0;G3V1N2;P02008	5	2	42.2714	1.57925e-05	4.19249e-05	2.52808	1	T1	Control	15314.6	Hemoglobin subunit alpha OS=Homo sapiens OX=9606 GN=HBA1 PE=1 SV=2	2863.73	1488.59	1551.17	2739.36	1612.39	1712.73	5183.49	5477.77	4515.16	5248.27	5104.6	4726.7	3588.58	2973.77	2006.19	3488.98	3156.72	2131.12	4225.96	5031.18	5363.07	4212.74	4458.44	5562.99			HBA1	2.52808
P31689	8	2	42.4543	7.62053e-05	0.000128054	3.08784	0.999918	T1	Control	45609.6	DnaJ homolog subfamily A member 1 OS=Homo sapiens OX=9606 GN=DNAJA1 PE=1 SV=2	121.058	133.3	132.8	193.007	174.66	138.14	303.721	278.556	403.772	758.73	504.21	508.346	151.699	266.294	171.754	245.824	341.948	171.885	247.616	255.847	479.598	609.025	440.386	598.287			DNAJA1	3.08784

## Sheet: B- Reactome- EA
Pathway identifier	Pathway name	#Entities found	#Entities total	Entities ratio	Entities pValue	Entities FDR	#Reactions found	#Reactions total	Reactions ratio	col1	Species identifier	Species name	Submitted entities found	Mapped entities	Found reaction identifiers
R-HSA-3371453	Regulation of HSF1-mediated heat shock response	8	113	0.0074147	3.66469e-10	9.12508e-08	7	14	0.000989329	2.68138	9606	Homo sapiens	HSPA4L;HSPA1B		R-HSA-5251955;R-HSA-5251942;R-HSA-5251959;R-HSA-3371467;R-HSA-5252041;R-HSA-3371518;R-HSA-5252079
R-HSA-3371556	Cellular response to heat stress	8	135	0.00885827	1.46314e-09	1.81142e-07	12	29	0.00204933	2.68138	9606	Homo sapiens	HSPA4L;HSPA1B		R-HSA-3371554;R-HSA-4793819;R-HSA-5251955;R-HSA-5251942;R-HSA-5251959;R-HSA-3371467;R-HSA-5082356;R-HSA-5252041;R-HSA-5082369;R-HSA-5082384;R-HSA-3371518;R-HSA-5252079
R-HSA-3371568	Attenuation phase	6	47	0.00308399	2.18243e-09	1.81142e-07	3	5	0.000353332	2.3186	9606	Homo sapiens	HSPA1B		R-HSA-3371554;R-HSA-5082369;R-HSA-5082384
R-HSA-3371571	HSF1-dependent transactivation	6	59	0.00387139	8.35748e-09	5.18164e-07	4	8	0.000565331	2.3186	9606	Homo sapiens	HSPA1B		R-HSA-3371554;R-HSA-5082356;R-HSA-5082369;R-HSA-5082384
R-HSA-3371511	HSF1 activation	5	43	0.00282152	8.30558e-08	4.06974e-06	1	7	0.000494665	2.3186	9606	Homo sapiens	HSPA1B		R-HSA-4793819
R-HSA-6809371	Formation of the cornified envelope	6	138	0.00905512	1.18679e-06	4.86583e-05	8	27	0.00190799	2.53966	9606	Homo sapiens	KRT2;KRT14;KRT1;KRT10;KRT9		R-HSA-6810357;R-HSA-6811539;R-HSA-6814387;R-HSA-8942224;R-HSA-6814734;R-HSA-6814764;R-HSA-6814298;R-HSA-6810937
R-HSA-2262752	Cellular responses to stress	12	1009	0.0662073	3.7598e-06	0.000131593	30	450	0.0317999	3.82953	9606	Homo sapiens	DNAJA1;RPS15;BTD;HSPA4L;HBA1;HSPA1B		R-HSA-5082369;R-HSA-3371518;R-HSA-3371554;R-HSA-9709317;R-HSA-4793819;R-HSA-5252041;R-HSA-9633742;R-HSA-3371503;R-HSA-5082384;R-HSA-9633008;R-HSA-5251955;R-HSA-9707504;R-HSA-9709360;R-HSA-3209109;R-HSA-5618098;R-HSA-5251959;R-HSA-9707516;R-HSA-5618110;R-HSA-5618105;R-HSA-3371422;R-HSA-5618107;R-HSA-5618085;R-HSA-3371590;R-HSA-5251942;R-HSA-3371467;R-HSA-3209096;R-HSA-5082356;R-HSA-9634669;R-HSA-9…
R-HSA-8953897	Cellular responses to stimuli	12	1027	0.0673885	4.51177e-06	0.000139865	30	481	0.0339905	3.82953	9606	Homo sapiens	DNAJA1;RPS15;BTD;HSPA4L;HBA1;HSPA1B		R-HSA-5082369;R-HSA-3371518;R-HSA-3371554;R-HSA-9709317;R-HSA-4793819;R-HSA-5252041;R-HSA-9633742;R-HSA-3371503;R-HSA-5082384;R-HSA-9633008;R-HSA-5251955;R-HSA-9707504;R-HSA-9709360;R-HSA-3209109;R-HSA-5618098;R-HSA-5251959;R-HSA-9707516;R-HSA-5618110;R-HSA-5618105;R-HSA-3371422;R-HSA-5618107;R-HSA-5618085;R-HSA-3371590;R-HSA-5251942;R-HSA-3371467;R-HSA-3209096;R-HSA-5082356;R-HSA-9634669;R-HSA-9…
R-HSA-6805567	Keratinization	6	226	0.0148294	1.95316e-05	0.000527353	15	34	0.00240266	2.53966	9606	Homo sapiens	KRT2;KRT14;KRT1;KRT10;KRT9		R-HSA-6806629;R-HSA-6805573;R-HSA-6814734;R-HSA-6814764;R-HSA-6805546;R-HSA-6806613;R-HSA-6810357;R-HSA-6811539;R-HSA-6814387;R-HSA-6806610;R-HSA-6809393;R-HSA-6809663;R-HSA-8942224;R-HSA-6814298;R-HSA-6810937
R-HSA-2173796	SMAD2/SMAD3:SMAD4 heterotrimer regulates transcription	3	44	0.00288714	0.000188222	0.00414089	6	24	0.00169599	5.49256	9606	Homo sapiens	BTD;COL1A2		R-HSA-9733207;R-HSA-9733216;R-HSA-2187303;R-HSA-9736979;R-HSA-9733247;R-HSA-2187309
R-HSA-430116	GP1b-IX-V activation signalling	2	12	0.000787402	0.000427709	0.00855417	5	7	0.000494665	-2.38341	9606	Homo sapiens	COL1A1;COL1A2		R-HSA-430096;R-HSA-430076;R-HSA-443418;R-HSA-443402;R-HSA-430073
R-HSA-2173793	Transcriptional activity of SMAD2/SMAD3:SMAD4 heterotrimer	3	64	0.00419948	0.000559686	0.00951466	6	51	0.00360399	5.49256	9606	Homo sapiens	BTD;COL1A2		R-HSA-9733207;R-HSA-9733216;R-HSA-2187303;R-HSA-9736979;R-HSA-9733247;R-HSA-2187309
R-HSA-2214320	Anchoring fibril formation	2	15	0.000984252	0.000665151	0.0106424	1	4	0.000282666	-2.38341	9606	Homo sapiens	COL1A1;COL1A2		R-HSA-2396234
R-HSA-75892	Platelet Adhesion to exposed collagen	2	16	0.00104987	0.000755606	0.0113341	4	6	0.000423998	-2.38341	9606	Homo sapiens	COL1A1;COL1A2		R-HSA-114577;R-HSA-114563;R-HSA-114671;R-HSA-114670
R-HSA-2243919	Crosslinking of collagen fibrils	2	24	0.0015748	0.00167889	0.0235045	11	13	0.000918663	-2.38341	9606	Homo sapiens	COL1A1;COL1A2		R-HSA-2395302;R-HSA-2395223;R-HSA-2243926;R-HSA-2395314;R-HSA-2395324;R-HSA-2395340;R-HSA-2243931;R-HSA-2002466;R-HSA-2395257;R-HSA-2395322;R-HSA-2250301
R-HSA-170834	Signaling by TGF-beta Receptor Complex	3	107	0.007021	0.00242979	0.029885	6	100	0.00706664	5.49256	9606	Homo sapiens	BTD;COL1A2		R-HSA-9733207;R-HSA-9733216;R-HSA-2187303;R-HSA-9736979;R-HSA-9733247;R-HSA-2187309
R-HSA-3000170	Syndecan interactions	2	29	0.00190289	0.00243215	0.029885	1	15	0.00106	-2.38341	9606	Homo sapiens	COL1A1;COL1A2		R-HSA-2731075
R-HSA-5467333	APC truncation mutants are not K63 polyubiquitinated	1	1	6.56168e-05	0.00249041	0.029885	1	1	7.06664e-05	-3.92031	9606	Homo sapiens	APC		R-HSA-5246696
R-HSA-8874081	MET activates PTK2 signaling	2	32	0.00209974	0.00294749	0.0324223	1	5	0.000353332	-2.38341	9606	Homo sapiens	COL1A1;COL1A2		R-HSA-8874079
R-HSA-8940973	RUNX2 regulates osteoblast differentiation	2	34	0.00223097	0.00331702	0.0364873	2	24	0.00169599	-2.50864	9606	Homo sapiens	COL1A1		R-HSA-8985627;R-HSA-8985644
R-HSA-9006936	Signaling by TGFB family members	3	136	0.00892388	0.00474807	0.0456906	6	125	0.0088333	5.49256	9606	Homo sapiens	BTD;COL1A2		R-HSA-9733207;R-HSA-9733216;R-HSA-2187303;R-HSA-9736979;R-HSA-9733247;R-HSA-2187309
R-HSA-3371598	Defective BTD causes biotidinase deficiency	1	2	0.000131234	0.00497479	0.0456906	2	2	0.000141333	20.994	9606	Homo sapiens	BTD		R-HSA-3325540;R-HSA-4225086
R-HSA-114604	GPVI-mediated activation cascade	2	43	0.00282152	0.00523128	0.0456906	5	25	0.00176666	-2.38341	9606	Homo sapiens	COL1A1;COL1A2		R-HSA-139842;R-HSA-453200;R-HSA-437118;R-HSA-453183;R-HSA-114600
R-HSA-8941326	RUNX2 regulates bone development	2	43	0.00282152	0.00523128	0.0456906	2	32	0.00226132	-2.50864	9606	Homo sapiens	COL1A1		R-HSA-8985627;R-HSA-8985644
R-HSA-8948216	Collagen chain trimerization	2	44	0.00288714	0.00546886	0.0456906	1	28	0.00197866	-2.38341	9606	Homo sapiens	COL1A1;COL1A2		R-HSA-8944214
R-HSA-8875878	MET promotes cell motility	2	45	0.00295276	0.00571133	0.0456906	1	12	0.000847997	-2.38341	9606	Homo sapiens	COL1A1;COL1A2		R-HSA-8874079
R-HSA-3000480	Scavenging by Class A Receptors	2	49	0.00321522	0.00672958	0.0538366	1	10	0.000706664	-2.38341	9606	Homo sapiens	COL1A1;COL1A2		R-HSA-3221843
R-HSA-76009	Platelet Aggregation (Plug Formation)	2	53	0.00347769	0.00782407	0.0625925	1	27	0.00190799	-2.38341	9606	Homo sapiens	COL1A1;COL1A2		R-HSA-429529
R-HSA-2173782	Binding and Uptake of Ligands by Scavenger Receptors	3	168	0.0110236	0.00847494	0.0677995	6	33	0.00233199	-0.746246	9606	Homo sapiens	COL1A1;COL1A2;HBA1		R-HSA-3221843;R-HSA-2168883;R-HSA-2168885;R-HSA-2168884;R-HSA-2168889;R-HSA-2230938
R-HSA-3000171	Non-integrin membrane-ECM interactions	2	61	0.00400262	0.0102357	0.0716496	3	22	0.00155466	-2.38341	9606	Homo sapiens	COL1A1;COL1A2		R-HSA-2465890;R-HSA-2327738;R-HSA-2731075
R-HSA-72649	Translation initiation complex formation	2	62	0.00406824	0.0105575	0.0733995	2	2	0.000141333	-2.13405	9606	Homo sapiens	RPS15;EIF4H		R-HSA-156808;R-HSA-157849
R-HSA-72702	Ribosomal scanning and start codon recognition	2	64	0.00419948	0.0112146	0.0733995	2	2	0.000141333	-2.13405	9606	Homo sapiens	RPS15;EIF4H		R-HSA-72697;R-HSA-72621
R-HSA-72662	Activation of the mRNA upon binding of the cap-binding complex and eIFs, and subsequent binding to 43S	2	66	0.00433071	0.0118893	0.0733995	3	6	0.000423998	-2.13405	9606	Homo sapiens	RPS15;EIF4H		R-HSA-72647;R-HSA-156808;R-HSA-157849
R-HSA-2022090	Assembly of collagen fibrils and other multimeric structures	2	67	0.00439633	0.0122333	0.0733995	15	26	0.00183733	-2.38341	9606	Homo sapiens	COL1A1;COL1A2		R-HSA-2395302;R-HSA-2395340;R-HSA-1474266;R-HSA-2396234;R-HSA-2213201;R-HSA-2395223;R-HSA-2243926;R-HSA-2213205;R-HSA-2395314;R-HSA-2395324;R-HSA-2243931;R-HSA-2002466;R-HSA-2395257;R-HSA-2395322;R-HSA-2250301
R-HSA-1442490	Collagen degradation	2	69	0.00452756	0.0129341	0.0776047	5	34	0.00240266	-2.38341	9606	Homo sapiens	COL1A1;COL1A2		R-HSA-1454822;R-HSA-1454757;R-HSA-1458433;R-HSA-2473596;R-HSA-2537499
R-HSA-109582	Hemostasis	6	803	0.0526903	0.0138067	0.0828403	28	338	0.0238852	-0.713924	9606	Homo sapiens	COL1A1;COL1A2;SERPINE2;PRKAR1A;KIF5A;PDE5A		R-HSA-139842;R-HSA-114563;R-HSA-158795;R-HSA-992708;R-HSA-443402;R-HSA-114577;R-HSA-158419;R-HSA-158800;R-HSA-983259;R-HSA-983194;R-HSA-430096;R-HSA-453200;R-HSA-140696;R-HSA-443418;R-HSA-418456;R-HSA-429529;R-HSA-159005;R-HSA-114600;R-HSA-983266;R-HSA-114671;R-HSA-114670;R-HSA-140599;R-HSA-5602080;R-HSA-437118;R-HSA-453183;R-HSA-430076;R-HSA-158137;R-HSA-430073
R-HSA-1650814	Collagen biosynthesis and modifying enzymes	2	76	0.00498688	0.0155214	0.0931284	21	51	0.00360399	-2.38341	9606	Homo sapiens	COL1A1;COL1A2		R-HSA-8948232;R-HSA-1650808;R-HSA-2002428;R-HSA-8948234;R-HSA-2002460;R-HSA-2022073;R-HSA-8948224;R-HSA-8948226;R-HSA-2089971;R-HSA-8948228;R-HSA-1981104;R-HSA-8948230;R-HSA-8948231;R-HSA-8948219;R-HSA-8948222;R-HSA-1981128;R-HSA-2002440;R-HSA-1980233;R-HSA-1981157;R-HSA-1981120;R-HSA-8944214
R-HSA-3371497	HSP90 chaperone cycle for steroid hormone receptors (SHR) in the presence of ligand	2	76	0.00498688	0.0155214	0.0931284	8	22	0.00155466	2.70322	9606	Homo sapiens	DNAJA1;HSPA1B		R-HSA-5618085;R-HSA-3371590;R-HSA-5618098;R-HSA-5618110;R-HSA-3371503;R-HSA-5618105;R-HSA-3371422;R-HSA-5618107
R-HSA-3000178	ECM proteoglycans	2	79	0.00518373	0.0166928	0.0978398	6	23	0.00162533	-2.38341	9606	Homo sapiens	COL1A1;COL1A2		R-HSA-4086204;R-HSA-2327909;R-HSA-2424243;R-HSA-2424252;R-HSA-2465883;R-HSA-2466106
R-HSA-216083	Integrin cell surface interactions	2	86	0.00564304	0.019568	0.0978398	2	55	0.00388665	-2.38341	9606	Homo sapiens	COL1A1;COL1A2		R-HSA-114563;R-HSA-216045
R-HSA-6806834	Signaling by MET	2	88	0.00577428	0.0204251	0.102125	1	51	0.00360399	-2.38341	9606	Homo sapiens	COL1A1;COL1A2		R-HSA-8874079
R-HSA-8964011	HDL clearance	1	9	0.000590551	0.0221975	0.110988	1	5	0.000353332	-2.93418	9606	Homo sapiens	HDLBP		R-HSA-8858252
R-HSA-446107	Type I hemidesmosome assembly	1	11	0.000721785	0.0270647	0.116263	1	6	0.000423998	2.86245	9606	Homo sapiens	KRT14		R-HSA-446077
R-HSA-1474290	Collagen formation	2	104	0.00682415	0.0278281	0.116263	36	77	0.00544131	-2.38341	9606	Homo sapiens	COL1A1;COL1A2		R-HSA-8948232;R-HSA-2395302;R-HSA-8948234;R-HSA-2002460;R-HSA-8948224;R-HSA-8948226;R-HSA-1474266;R-HSA-8948228;R-HSA-8948230;R-HSA-8948231;R-HSA-1981128;R-HSA-2002440;R-HSA-2395314;R-HSA-1980233;R-HSA-2395324;R-HSA-2395257;R-HSA-1981120;R-HSA-2395322;R-HSA-8944214;R-HSA-2250301;R-HSA-1650808;R-HSA-2002428;R-HSA-2022073;R-HSA-2395340;R-HSA-2089971;R-HSA-2396234;R-HSA-1981104;R-HSA-2213201;R-HSA-2…
R-HSA-9700645	ALK mutants bind TKIs	1	12	0.000787402	0.0294895	0.116263	1	1	7.06664e-05	-2.09803	9606	Homo sapiens	PRKAR1A		R-HSA-9700131
R-HSA-5625970	RHO GTPases activate KTN1	1	12	0.000787402	0.0294895	0.116263	1	2	0.000141333	2.63202	9606	Homo sapiens	KIF5A		R-HSA-5672083
R-HSA-3323169	Defects in biotin (Btn) metabolism	1	12	0.000787402	0.0294895	0.116263	2	6	0.000423998	20.994	9606	Homo sapiens	BTD		R-HSA-3325540;R-HSA-4225086
R-HSA-422356	Regulation of insulin secretion	2	108	0.00708661	0.0298244	0.116263	2	38	0.00268532	-2.05958	9606	Homo sapiens	MARCKS;PRKAR1A		R-HSA-399978;R-HSA-381707
R-HSA-4839744	Signaling by APC mutants	1	14	0.000918635	0.0343214	0.116263	2	2	0.000141333	-3.92031	9606	Homo sapiens	APC		R-HSA-4791278;R-HSA-5246696
R-HSA-5467348	Truncations of AMER1 destabilize the destruction complex	1	14	0.000918635	0.0343214	0.116263	1	1	7.06664e-05	-3.92031	9606	Homo sapiens	APC		R-HSA-4839746
R-HSA-5467337	APC truncation mutants have impaired AXIN binding	1	14	0.000918635	0.0343214	0.116263	1	1	7.06664e-05	-3.92031	9606	Homo sapiens	APC		R-HSA-4791278
R-HSA-5467340	AXIN missense mutants destabilize the destruction complex	1	14	0.000918635	0.0343214	0.116263	1	1	7.06664e-05	-3.92031	9606	Homo sapiens	APC		R-HSA-4839734
R-HSA-75205	Dissolution of Fibrin Clot	1	14	0.000918635	0.0343214	0.116263	3	21	0.00148399	2.22413	9606	Homo sapiens	SERPINE2		R-HSA-158800;R-HSA-158795;R-HSA-159005
R-HSA-9692914	SARS-CoV-1-host interactions	2	118	0.00774278	0.0350565	0.116263	2	48	0.00339199	9.44371	9606	Homo sapiens	RPS15;BTD		R-HSA-9729232;R-HSA-9737710
R-HSA-72706	GTP hydrolysis and joining of the 60S ribosomal subunit	2	120	0.00787402	0.036143	0.116263	3	3	0.000211999	-2.13405	9606	Homo sapiens	RPS15;EIF4H		R-HSA-72672;R-HSA-72619;R-HSA-72671
R-HSA-156827	L13a-mediated translational silencing of Ceruloplasmin expression	2	120	0.00787402	0.036143	0.116263	1	3	0.000211999	-2.13405	9606	Homo sapiens	RPS15;EIF4H		R-HSA-156823
R-HSA-5339716	Signaling by GSK3beta mutants	1	15	0.000984252	0.0367285	0.116263	1	1	7.06664e-05	-3.92031	9606	Homo sapiens	APC		R-HSA-5339713
R-HSA-4839735	Signaling by AXIN mutants	1	15	0.000984252	0.0367285	0.116263	1	2	0.000141333	-3.92031	9606	Homo sapiens	APC		R-HSA-4839734
R-HSA-4839748	Signaling by AMER1 mutants	1	15	0.000984252	0.0367285	0.116263	1	2	0.000141333	-3.92031	9606	Homo sapiens	APC		R-HSA-4839746
R-HSA-4839743	Signaling by CTNNB1 phospho-site mutants	1	16	0.00104987	0.0391298	0.116263	4	4	0.000282666	-3.92031	9606	Homo sapiens	APC		R-HSA-4827388;R-HSA-4839635;R-HSA-4839634;R-HSA-4839638
R-HSA-5358749	CTNNB1 S37 mutants aren't phosphorylated	1	16	0.00104987	0.0391298	0.116263	1	1	7.06664e-05	-3.92031	9606	Homo sapiens	APC		R-HSA-4839635
R-HSA-5358752	CTNNB1 T41 mutants aren't phosphorylated	1	16	0.00104987	0.0391298	0.116263	1	1	7.06664e-05	-3.92031	9606	Homo sapiens	APC		R-HSA-4839638
R-HSA-5358751	CTNNB1 S45 mutants aren't phosphorylated	1	16	0.00104987	0.0391298	0.116263	1	1	7.06664e-05	-3.92031	9606	Homo sapiens	APC		R-HSA-4827388
R-HSA-5358747	CTNNB1 S33 mutants aren't phosphorylated	1	16	0.00104987	0.0391298	0.116263	1	1	7.06664e-05	-3.92031	9606	Homo sapiens	APC		R-HSA-4839634
R-HSA-1247673	Erythrocytes take up oxygen and release carbon dioxide	1	16	0.00104987	0.0391298	0.116263	1	6	0.000423998	2.52808	9606	Homo sapiens	HBA1		R-HSA-1247668
R-HSA-1266738	Developmental Biology	7	1304	0.0855643	0.0401271	0.116263	17	594	0.0419758	1.87591	9606	Homo sapiens	RPS15;KRT2;KRT14;KRT1;KRT10;KRT9		R-HSA-6806629;R-HSA-6805573;R-HSA-6814734;R-HSA-6814764;R-HSA-6805546;R-HSA-6806613;R-HSA-6810357;R-HSA-6811539;R-HSA-6814387;R-HSA-9014652;R-HSA-6806610;R-HSA-6809393;R-HSA-6809663;R-HSA-8942224;R-HSA-9014610;R-HSA-6814298;R-HSA-6810937
R-HSA-442720	CREB1 phosphorylation through the activation of Adenylate Cyclase	1	17	0.00111549	0.0415253	0.116263	2	6	0.000423998	-2.09803	9606	Homo sapiens	PRKAR1A		R-HSA-111925;R-HSA-8951727
R-HSA-72737	Cap-dependent Translation Initiation	2	130	0.00853018	0.0417677	0.116263	11	18	0.00127199	-2.13405	9606	Homo sapiens	RPS15;EIF4H		R-HSA-72673;R-HSA-72672;R-HSA-72691;R-HSA-72676;R-HSA-72647;R-HSA-72697;R-HSA-72619;R-HSA-156808;R-HSA-157849;R-HSA-72621;R-HSA-72671
R-HSA-72613	Eukaryotic Translation Initiation	2	130	0.00853018	0.0417677	0.116263	12	21	0.00148399	-2.13405	9606	Homo sapiens	RPS15;EIF4H		R-HSA-72673;R-HSA-72672;R-HSA-72691;R-HSA-72676;R-HSA-156823;R-HSA-72647;R-HSA-72697;R-HSA-72619;R-HSA-156808;R-HSA-157849;R-HSA-72621;R-HSA-72671
R-HSA-418457	cGMP effects	1	18	0.0011811	0.043915	0.116263	1	4	0.000282666	-2.27484	9606	Homo sapiens	PDE5A		R-HSA-418456
R-HSA-196299	Beta-catenin phosphorylation cascade	1	19	0.00124672	0.0462988	0.116263	4	4	0.000282666	-3.92031	9606	Homo sapiens	APC		R-HSA-195283;R-HSA-195318;R-HSA-195287;R-HSA-195300
R-HSA-196780	Biotin transport and metabolism	1	19	0.00124672	0.0462988	0.116263	2	13	0.000918663	20.994	9606	Homo sapiens	BTD		R-HSA-3076905;R-HSA-4167509
R-HSA-9735871	SARS-CoV-1 targets host intracellular signalling and regulatory pathways	1	19	0.00124672	0.0462988	0.116263	1	7	0.000494665	20.994	9606	Homo sapiens	BTD		R-HSA-9737710
R-HSA-399997	Acetylcholine regulates insulin secretion	1	20	0.00131234	0.0486769	0.116263	1	7	0.000494665	-2.02113	9606	Homo sapiens	MARCKS		R-HSA-399978
R-HSA-163685	Integration of energy metabolism	2	147	0.00964567	0.0520249	0.116263	3	66	0.00466398	-2.05958	9606	Homo sapiens	MARCKS;PRKAR1A		R-HSA-111925;R-HSA-399978;R-HSA-381707
R-HSA-8878166	Transcriptional regulation by RUNX2	2	147	0.00964567	0.0520249	0.116263	2	84	0.00593598	-2.50864	9606	Homo sapiens	COL1A1		R-HSA-8985627;R-HSA-8985644
R-HSA-1474228	Degradation of the extracellular matrix	2	148	0.00971129	0.052654	0.116263	5	105	0.00741997	-2.38341	9606	Homo sapiens	COL1A1;COL1A2		R-HSA-1454822;R-HSA-1454757;R-HSA-1458433;R-HSA-2473596;R-HSA-2537499
R-HSA-163615	PKA activation	1	23	0.00150919	0.0557765	0.116263	2	4	0.000282666	-2.09803	9606	Homo sapiens	PRKAR1A		R-HSA-111925;R-HSA-8951727
R-HSA-164378	PKA activation in glucagon signalling	1	23	0.00150919	0.0557765	0.116263	1	2	0.000141333	-2.09803	9606	Homo sapiens	PRKAR1A		R-HSA-111925
R-HSA-9013422	RHOBTB1 GTPase cycle	1	24	0.0015748	0.0581316	0.116263	1	2	0.000141333	-2.27484	9606	Homo sapiens	PDE5A		R-HSA-9018778
R-HSA-1237044	Erythrocytes take up carbon dioxide and release oxygen	1	24	0.0015748	0.0581316	0.116263	2	8	0.000565331	2.52808	9606	Homo sapiens	HBA1		R-HSA-6806831;R-HSA-1237325
R-HSA-1480926	O2/CO2 exchange in erythrocytes	1	24	0.0015748	0.0581316	0.116263	3	14	0.000989329	2.52808	9606	Homo sapiens	HBA1		R-HSA-1247668;R-HSA-6806831;R-HSA-1237325
R-HSA-140875	Common Pathway of Fibrin Clot Formation	1	25	0.00164042	0.0604809	0.120962	3	29	0.00204933	2.22413	9606	Homo sapiens	SERPINE2		R-HSA-140599;R-HSA-5602080;R-HSA-140696
R-HSA-111931	PKA-mediated phosphorylation of CREB	1	26	0.00170604	0.0628245	0.125649	2	7	0.000494665	-2.09803	9606	Homo sapiens	PRKAR1A		R-HSA-111925;R-HSA-8951727
R-HSA-140837	Intrinsic Pathway of Fibrin Clot Formation	1	26	0.00170604	0.0628245	0.125649	2	24	0.00169599	2.22413	9606	Homo sapiens	SERPINE2		R-HSA-158419;R-HSA-158137
R-HSA-6803529	FGFR2 alternative splicing	1	28	0.00183727	0.0674947	0.134989	3	4	0.000282666	-3.53123	9606	Homo sapiens	PTBP1		R-HSA-6803523;R-HSA-6803838;R-HSA-6803836
R-HSA-264876	Insulin processing	1	32	0.00209974	0.0767673	0.143506	1	17	0.00120133	2.63202	9606	Homo sapiens	KIF5A		R-HSA-265160
R-HSA-4641262	Disassembly of the destruction complex and recruitment of AXIN to the membrane	1	33	0.00216535	0.0790713	0.143506	2	7	0.000494665	-3.92031	9606	Homo sapiens	APC		R-HSA-201685;R-HSA-3601585
R-HSA-180024	DARPP-32 events	1	35	0.00229659	0.0836627	0.143506	2	12	0.000847997	-2.09803	9606	Homo sapiens	PRKAR1A		R-HSA-111925;R-HSA-8951727
R-HSA-392154	Nitric oxide stimulates guanylate cyclase	1	35	0.00229659	0.0836627	0.143506	1	7	0.000494665	-2.27484	9606	Homo sapiens	PDE5A		R-HSA-418456
R-HSA-983231	Factors involved in megakaryocyte development and platelet production	2	194	0.0127297	0.0843126	0.143506	4	43	0.00303865	0.266994	9606	Homo sapiens	PRKAR1A;KIF5A		R-HSA-983259;R-HSA-983194;R-HSA-992708;R-HSA-983266
R-HSA-9678108	SARS-CoV-1 Infection	2	194	0.0127297	0.0843126	0.143506	2	159	0.011236	9.44371	9606	Homo sapiens	RPS15;BTD		R-HSA-9729232;R-HSA-9737710
R-HSA-9706574	RHOBTB GTPase Cycle	1	36	0.0023622	0.08595	0.143506	1	4	0.000282666	-2.27484	9606	Homo sapiens	PDE5A		R-HSA-9018778
R-HSA-4791275	Signaling by WNT in cancer	1	38	0.00249344	0.0905079	0.143506	9	16	0.00113066	-3.92031	9606	Homo sapiens	APC		R-HSA-5339713;R-HSA-4827388;R-HSA-4791278;R-HSA-5246696;R-HSA-4839635;R-HSA-4839746;R-HSA-4839634;R-HSA-4839638;R-HSA-4839734
R-HSA-111465	Apoptotic cleavage of cellular proteins	1	38	0.00249344	0.0905079	0.143506	1	38	0.00268532	-3.92031	9606	Homo sapiens	APC		R-HSA-202947
R-HSA-163359	Glucagon signaling in metabolic regulation	1	40	0.00262467	0.0950437	0.143506	1	6	0.000423998	-2.09803	9606	Homo sapiens	PRKAR1A		R-HSA-111925
R-HSA-6785807	Interleukin-4 and Interleukin-13 signaling	2	211	0.0138451	0.097185	0.143506	1	47	0.00332132	-2.25818	9606	Homo sapiens	COL1A2		R-HSA-6785895
R-HSA-9735869	SARS-CoV-1 modulates host translation machinery	1	41	0.00269029	0.0973034	0.143506	1	3	0.000211999	-2.10662	9606	Homo sapiens	RPS15		R-HSA-9729232
R-HSA-2559585	Oncogene Induced Senescence	1	42	0.00275591	0.0995575	0.143506	2	19	0.00134266	20.994	9606	Homo sapiens	BTD		R-HSA-3209109;R-HSA-3209096
R-HSA-3296482	Defects in vitamin and cofactor metabolism	1	42	0.00275591	0.0995575	0.143506	2	20	0.00141333	20.994	9606	Homo sapiens	BTD		R-HSA-3325540;R-HSA-4225086
R-HSA-111933	Calmodulin induced events	1	43	0.00282152	0.101806	0.143506	2	23	0.00162533	-2.09803	9606	Homo sapiens	PRKAR1A		R-HSA-111925;R-HSA-8951727
R-HSA-111997	CaM pathway	1	43	0.00282152	0.101806	0.143506	2	24	0.00169599	-2.09803	9606	Homo sapiens	PRKAR1A		R-HSA-111925;R-HSA-8951727
R-HSA-140877	Formation of Fibrin Clot (Clotting Cascade)	1	43	0.00282152	0.101806	0.143506	5	61	0.00431065	2.22413	9606	Homo sapiens	SERPINE2		R-HSA-158419;R-HSA-140599;R-HSA-5602080;R-HSA-140696;R-HSA-158137
R-HSA-3769402	Deactivation of the beta-catenin transactivating complex	1	44	0.00288714	0.104049	0.143506	2	14	0.000989329	-3.92031	9606	Homo sapiens	APC		R-HSA-3361751;R-HSA-3364042
R-HSA-5689896	Ovarian tumor domain proteases	1	44	0.00288714	0.104049	0.143506	1	14	0.000989329	-3.92031	9606	Homo sapiens	APC		R-HSA-6781905
R-HSA-8964043	Plasma lipoprotein clearance	1	46	0.00301837	0.108519	0.143506	1	36	0.00254399	-2.93418	9606	Homo sapiens	HDLBP		R-HSA-8858252
R-HSA-111996	Ca-dependent events	1	48	0.00314961	0.112968	0.143506	2	27	0.00190799	-2.09803	9606	Homo sapiens	PRKAR1A		R-HSA-111925;R-HSA-8951727
R-HSA-381676	Glucagon-like Peptide-1 (GLP1) regulates insulin secretion	1	50	0.00328084	0.117394	0.143506	1	12	0.000847997	-2.09803	9606	Homo sapiens	PRKAR1A		R-HSA-381707
R-HSA-1236978	Cross-presentation of soluble exogenous antigens (endosomes)	1	53	0.00347769	0.123994	0.143506	4	6	0.000423998	-2.50286	9606	Homo sapiens	MRC2		R-HSA-1236939;R-HSA-1236955;R-HSA-1236940;R-HSA-1236941
R-HSA-9660821	ADORA2B mediated anti-inflammatory cytokines production	1	53	0.00347769	0.123994	0.143506	2	12	0.000847997	-2.09803	9606	Homo sapiens	PRKAR1A		R-HSA-111925;R-HSA-8951727
R-HSA-432040	Vasopressin regulates renal water homeostasis via Aquaporins	1	53	0.00347769	0.123994	0.143506	2	15	0.00106	-2.09803	9606	Homo sapiens	PRKAR1A		R-HSA-111925;R-HSA-8951727
R-HSA-1489509	DAG and IP3 signaling	1	53	0.00347769	0.123994	0.143506	2	28	0.00197866	-2.09803	9606	Homo sapiens	PRKAR1A		R-HSA-111925;R-HSA-8951727
R-HSA-72695	Formation of the ternary complex, and subsequently, the 43S complex	1	54	0.00354331	0.126183	0.143506	1	3	0.000211999	-2.10662	9606	Homo sapiens	RPS15		R-HSA-72691
R-HSA-75153	Apoptotic execution phase	1	54	0.00354331	0.126183	0.143506	1	57	0.00402798	-3.92031	9606	Homo sapiens	APC		R-HSA-202947
R-HSA-9634597	GPER1 signaling	1	56	0.00367454	0.130546	0.143506	2	10	0.000706664	-2.09803	9606	Homo sapiens	PRKAR1A		R-HSA-111925;R-HSA-8951727
R-HSA-202733	Cell surface interactions at the vascular wall	2	257	0.0168635	0.134467	0.143506	1	65	0.00459331	-2.38341	9606	Homo sapiens	COL1A1;COL1A2		R-HSA-114577
R-HSA-6794361	Neurexins and neuroligins	1	60	0.00393701	0.139207	0.143506	2	19	0.00134266	-2.52562	9606	Homo sapiens	EPB41L2		R-HSA-6797553;R-HSA-6797568
R-HSA-445355	Smooth Muscle Contraction	1	61	0.00400262	0.141359	0.143506	1	16	0.00113066	-2.27484	9606	Homo sapiens	PDE5A		R-HSA-9708104
R-HSA-9754678	SARS-CoV-2 modulates host translation machinery	1	62	0.00406824	0.143506	0.143506	1	6	0.000423998	-2.10662	9606	Homo sapiens	RPS15		R-HSA-9729849
R-HSA-5653656	Vesicle-mediated transport	4	828	0.0543307	0.14973	0.14973	8	252	0.0178079	0.0983203	9606	Homo sapiens	COL1A1;COL1A2;KIF5A;HBA1		R-HSA-3221843;R-HSA-2168883;R-HSA-2168885;R-HSA-6811426;R-HSA-2168884;R-HSA-6811423;R-HSA-2168889;R-HSA-2230938
R-HSA-9700206	Signaling by ALK in cancer	1	66	0.00433071	0.152042	0.152042	3	37	0.00261466	-2.09803	9606	Homo sapiens	PRKAR1A		R-HSA-9700181;R-HSA-9700179;R-HSA-9700131
R-HSA-9725370	Signaling by ALK fusions and activated point mutants	1	66	0.00433071	0.152042	0.152042	2	29	0.00204933	-2.09803	9606	Homo sapiens	PRKAR1A		R-HSA-9700181;R-HSA-9700179
R-HSA-112043	PLC beta mediated events	1	67	0.00439633	0.154163	0.154163	2	32	0.00226132	-2.09803	9606	Homo sapiens	PRKAR1A		R-HSA-111925;R-HSA-8951727
R-HSA-983189	Kinesins	1	68	0.00446194	0.156279	0.156279	3	14	0.000989329	2.63202	9606	Homo sapiens	KIF5A		R-HSA-983259;R-HSA-983194;R-HSA-983266
R-HSA-445717	Aquaporin-mediated transport	1	69	0.00452756	0.158389	0.158389	2	25	0.00176666	-2.09803	9606	Homo sapiens	PRKAR1A		R-HSA-111925;R-HSA-8951727
R-HSA-9707616	Heme signaling	1	70	0.00459318	0.160495	0.160495	2	25	0.00176666	2.52808	9606	Homo sapiens	HBA1		R-HSA-9707504;R-HSA-9707516
R-HSA-2426168	Activation of gene expression by SREBF (SREBP)	1	71	0.00465879	0.162595	0.162595	18	42	0.00296799	20.994	9606	Homo sapiens	BTD		R-HSA-2426148;R-HSA-1655832;R-HSA-1655839;R-HSA-2426146;R-HSA-2426157;R-HSA-2426156;R-HSA-1655827;R-HSA-2426153;R-HSA-2426152;R-HSA-2426155;R-HSA-1655830;R-HSA-1655850;R-HSA-2426161;R-HSA-2426163;R-HSA-1655823;R-HSA-1655843;R-HSA-1655847;R-HSA-1655846
R-HSA-76002	Platelet activation, signaling and aggregation	2	293	0.0192257	0.165561	0.165561	11	117	0.00826797	-2.38341	9606	Homo sapiens	COL1A1;COL1A2		R-HSA-139842;R-HSA-430096;R-HSA-453200;R-HSA-437118;R-HSA-453183;R-HSA-114600;R-HSA-430076;R-HSA-443418;R-HSA-443402;R-HSA-430073;R-HSA-429529
R-HSA-112040	G-protein mediated events	1	73	0.00479003	0.166781	0.166781	2	41	0.00289732	-2.09803	9606	Homo sapiens	PRKAR1A		R-HSA-111925;R-HSA-8951727
R-HSA-9705683	SARS-CoV-2-host interactions	2	315	0.0206693	0.185158	0.185158	2	67	0.00473465	-2.39335	9606	Homo sapiens	RPS15;G3BP1		R-HSA-9729481;R-HSA-9729849
R-HSA-198933	Immunoregulatory interactions between a Lymphoid and a non-Lymphoid cell	2	316	0.0207349	0.186057	0.186057	2	44	0.00310932	-2.38341	9606	Homo sapiens	COL1A1;COL1A2		R-HSA-5696356;R-HSA-5696357
R-HSA-1655829	Regulation of cholesterol biosynthesis by SREBP (SREBF)	1	87	0.00570866	0.195513	0.195513	18	52	0.00367465	20.994	9606	Homo sapiens	BTD		R-HSA-2426148;R-HSA-1655832;R-HSA-1655839;R-HSA-2426146;R-HSA-2426157;R-HSA-2426156;R-HSA-1655827;R-HSA-2426153;R-HSA-2426152;R-HSA-2426155;R-HSA-1655830;R-HSA-1655850;R-HSA-2426161;R-HSA-2426163;R-HSA-1655823;R-HSA-1655843;R-HSA-1655847;R-HSA-1655846
R-HSA-1474244	Extracellular matrix organization	2	328	0.0215223	0.1969	0.1969	53	319	0.0225426	-2.38341	9606	Homo sapiens	COL1A1;COL1A2		R-HSA-8948232;R-HSA-2395302;R-HSA-114563;R-HSA-4086204;R-HSA-8948234;R-HSA-2002460;R-HSA-8948224;R-HSA-8948226;R-HSA-8948228;R-HSA-8948230;R-HSA-8948231;R-HSA-2002440;R-HSA-2395314;R-HSA-2327733;R-HSA-1458433;R-HSA-2424243;R-HSA-2395324;R-HSA-2424252;R-HSA-2327738;R-HSA-2395322;R-HSA-2250301;R-HSA-2466106;R-HSA-2022073;R-HSA-1981104;R-HSA-1454757;R-HSA-2002466;R-HSA-2537499;R-HSA-2327909;R-HSA-24…
R-HSA-5654738	Signaling by FGFR2	1	88	0.00577428	0.197528	0.197528	3	46	0.00325065	-3.53123	9606	Homo sapiens	PTBP1		R-HSA-6803523;R-HSA-6803838;R-HSA-6803836
R-HSA-9006934	Signaling by Receptor Tyrosine Kinases	3	623	0.0408793	0.202225	0.202225	4	746	0.0527171	-2.76602	9606	Homo sapiens	COL1A1;PTBP1;COL1A2		R-HSA-6803523;R-HSA-8874079;R-HSA-6803838;R-HSA-6803836
R-HSA-195253	Degradation of beta-catenin by the destruction complex	1	91	0.00597113	0.203544	0.203544	14	23	0.00162533	-3.92031	9606	Homo sapiens	APC		R-HSA-195300;R-HSA-2130279;R-HSA-195275;R-HSA-2130282;R-HSA-195304;R-HSA-2130286;R-HSA-5229343;R-HSA-195251;R-HSA-195283;R-HSA-195280;R-HSA-195318;R-HSA-5246693;R-HSA-195287;R-HSA-6781905
R-HSA-9707564	Cytoprotection by HMOX1	1	91	0.00597113	0.203544	0.203544	3	22	0.00155466	2.52808	9606	Homo sapiens	HBA1		R-HSA-9709317;R-HSA-9709360;R-HSA-9707504
R-HSA-72766	Translation	2	339	0.0222441	0.206913	0.206913	24	99	0.00699597	-2.13405	9606	Homo sapiens	RPS15;EIF4H		R-HSA-72673;R-HSA-72672;R-HSA-1799326;R-HSA-72676;R-HSA-141671;R-HSA-72647;R-HSA-156907;R-HSA-156808;R-HSA-72619;R-HSA-141673;R-HSA-72621;R-HSA-156915;R-HSA-156912;R-HSA-72691;R-HSA-156823;R-HSA-72697;R-HSA-156923;R-HSA-1799330;R-HSA-141691;R-HSA-1799329;R-HSA-157849;R-HSA-1799335;R-HSA-72671;R-HSA-1799332
R-HSA-6794362	Protein-protein interactions at synapses	1	93	0.00610236	0.20753	0.20753	2	33	0.00233199	-2.52562	9606	Homo sapiens	EPB41L2		R-HSA-6797553;R-HSA-6797568
R-HSA-6807505	RNA polymerase II transcribes snRNA genes	1	94	0.00616798	0.209515	0.209515	11	11	0.00077733	20.994	9606	Homo sapiens	BTD		R-HSA-6814885;R-HSA-6814549;R-HSA-6814559;R-HSA-6810239;R-HSA-6810238;R-HSA-6814555;R-HSA-6810235;R-HSA-6814554;R-HSA-6810234;R-HSA-6810233;R-HSA-6807496
R-HSA-446728	Cell junction organization	1	95	0.0062336	0.211496	0.211496	1	37	0.00261466	2.86245	9606	Homo sapiens	KRT14		R-HSA-446077
R-HSA-9679506	SARS-CoV Infections	3	639	0.0419291	0.212593	0.212593	4	401	0.0283372	5.40245	9606	Homo sapiens	RPS15;BTD;G3BP1		R-HSA-9729232;R-HSA-9737710;R-HSA-9729481;R-HSA-9729849
R-HSA-438064	Post NMDA receptor activation events	1	96	0.00629921	0.213472	0.213472	2	39	0.00275599	-2.09803	9606	Homo sapiens	PRKAR1A		R-HSA-111925;R-HSA-8951727
R-HSA-156902	Peptide chain elongation	1	97	0.00636483	0.215443	0.215443	4	5	0.000353332	-2.10662	9606	Homo sapiens	RPS15		R-HSA-156915;R-HSA-156912;R-HSA-156923;R-HSA-156907
R-HSA-5620912	Anchoring of the basal body to the plasma membrane	1	99	0.00649606	0.219371	0.219371	7	9	0.000635997	2.65647	9606	Homo sapiens	SCLT1		R-HSA-5626228;R-HSA-5626227;R-HSA-5626223;R-HSA-5626681;R-HSA-5617816;R-HSA-5626699;R-HSA-5638009
R-HSA-975956	Nonsense Mediated Decay (NMD) independent of the Exon Junction Complex (EJC)	1	101	0.0066273	0.22328	0.22328	1	1	7.06664e-05	-2.10662	9606	Homo sapiens	RPS15		R-HSA-927789
R-HSA-156842	Eukaryotic Translation Elongation	1	102	0.00669291	0.225227	0.225227	4	9	0.000635997	-2.10662	9606	Homo sapiens	RPS15		R-HSA-156915;R-HSA-156912;R-HSA-156923;R-HSA-156907
R-HSA-174824	Plasma lipoprotein assembly, remodeling, and clearance	1	102	0.00669291	0.225227	0.225227	1	86	0.00607731	-2.93418	9606	Homo sapiens	HDLBP		R-HSA-8858252
R-HSA-72689	Formation of a pool of free 40S subunits	1	106	0.00695538	0.232969	0.232969	2	2	0.000141333	-2.10662	9606	Homo sapiens	RPS15		R-HSA-72673;R-HSA-72676
R-HSA-72764	Eukaryotic Translation Termination	1	106	0.00695538	0.232969	0.232969	3	5	0.000353332	-2.10662	9606	Homo sapiens	RPS15		R-HSA-141671;R-HSA-141691;R-HSA-141673
R-HSA-2168880	Scavenging of heme from plasma	1	106	0.00695538	0.232969	0.232969	5	12	0.000847997	2.52808	9606	Homo sapiens	HBA1		R-HSA-2168883;R-HSA-2168885;R-HSA-2168884;R-HSA-2168889;R-HSA-2230938
R-HSA-6811434	COPI-dependent Golgi-to-ER retrograde traffic	1	107	0.007021	0.234892	0.234892	2	11	0.00077733	2.63202	9606	Homo sapiens	KIF5A		R-HSA-6811426;R-HSA-6811423
R-HSA-190236	Signaling by FGFR	1	107	0.007021	0.234892	0.234892	3	142	0.0100346	-3.53123	9606	Homo sapiens	PTBP1		R-HSA-6803523;R-HSA-6803838;R-HSA-6803836
R-HSA-1280218	Adaptive Immune System	4	1012	0.0664042	0.243752	0.243752	7	265	0.0187266	-1.15941	9606	Homo sapiens	MRC2;COL1A1;COL1A2;KIF5A		R-HSA-2213248;R-HSA-5696356;R-HSA-5696357;R-HSA-1236939;R-HSA-1236955;R-HSA-1236940;R-HSA-1236941
R-HSA-2408557	Selenocysteine synthesis	1	112	0.00734908	0.24444	0.24444	2	7	0.000494665	-2.10662	9606	Homo sapiens	RPS15		R-HSA-2408529;R-HSA-5333615
R-HSA-111885	Opioid Signalling	1	113	0.0074147	0.246336	0.246336	2	59	0.00416932	-2.09803	9606	Homo sapiens	PRKAR1A		R-HSA-111925;R-HSA-8951727
R-HSA-442755	Activation of NMDA receptors and postsynaptic events	1	113	0.0074147	0.246336	0.246336	2	71	0.00501731	-2.09803	9606	Homo sapiens	PRKAR1A		R-HSA-111925;R-HSA-8951727
R-HSA-192823	Viral mRNA Translation	1	114	0.00748031	0.248227	0.248227	2	2	0.000141333	-2.10662	9606	Homo sapiens	RPS15		R-HSA-192704;R-HSA-192841
R-HSA-9633012	Response of EIF2AK4 (GCN2) to amino acid deficiency	1	115	0.00754593	0.250113	0.250113	4	16	0.00113066	-2.10662	9606	Homo sapiens	RPS15		R-HSA-9633008;R-HSA-9633742;R-HSA-9634669;R-HSA-9633005
R-HSA-418346	Platelet homeostasis	1	118	0.00774278	0.255744	0.255744	1	31	0.00219066	-2.27484	9606	Homo sapiens	PDE5A		R-HSA-418456
R-HSA-1799339	SRP-dependent cotranslational protein targeting to membrane	1	119	0.0078084	0.257612	0.257612	5	5	0.000353332	-2.10662	9606	Homo sapiens	RPS15		R-HSA-1799326;R-HSA-1799330;R-HSA-1799329;R-HSA-1799335;R-HSA-1799332
R-HSA-927802	Nonsense-Mediated Decay (NMD)	1	124	0.00813648	0.266884	0.266884	5	6	0.000423998	-2.10662	9606	Homo sapiens	RPS15		R-HSA-927836;R-HSA-927789;R-HSA-927832;R-HSA-927813;R-HSA-927889
R-HSA-975957	Nonsense Mediated Decay (NMD) enhanced by the Exon Junction Complex (EJC)	1	124	0.00813648	0.266884	0.266884	4	5	0.000353332	-2.10662	9606	Homo sapiens	RPS15		R-HSA-927836;R-HSA-927832;R-HSA-927813;R-HSA-927889
R-HSA-5610787	Hedgehog 'off' state	1	124	0.00813648	0.266884	0.266884	1	32	0.00226132	-2.09803	9606	Homo sapiens	PRKAR1A		R-HSA-5610749
R-HSA-2980736	Peptide hormone metabolism	1	131	0.0085958	0.279675	0.279675	1	65	0.00459331	2.63202	9606	Homo sapiens	KIF5A		R-HSA-265160
R-HSA-1500931	Cell-Cell communication	1	134	0.00879265	0.28509	0.28509	1	60	0.00423998	2.86245	9606	Homo sapiens	KRT14		R-HSA-446077
R-HSA-9694516	SARS-CoV-2 Infection	2	434	0.0284777	0.294845	0.294845	2	210	0.0148399	-2.39335	9606	Homo sapiens	RPS15;G3BP1		R-HSA-9729481;R-HSA-9729849
R-HSA-9664323	FCGR3A-mediated IL10 synthesis	1	141	0.00925197	0.297571	0.297571	2	20	0.00141333	-2.09803	9606	Homo sapiens	PRKAR1A		R-HSA-111925;R-HSA-8951727
R-HSA-8856688	Golgi-to-ER retrograde transport	1	148	0.00971129	0.30984	0.30984	2	18	0.00127199	2.63202	9606	Homo sapiens	KIF5A		R-HSA-6811426;R-HSA-6811423
R-HSA-2132295	MHC class II antigen presentation	1	149	0.0097769	0.311576	0.311576	1	26	0.00183733	2.63202	9606	Homo sapiens	KIF5A		R-HSA-2213248
R-HSA-9018519	Estrogen-dependent gene expression	1	154	0.010105	0.320191	0.320191	2	66	0.00466398	20.994	9606	Homo sapiens	BTD		R-HSA-9023840;R-HSA-9023846
R-HSA-6798695	Neutrophil degranulation	2	480	0.0314961	0.337356	0.337356	1	10	0.000706664	2.55137	9606	Homo sapiens	KRT1;HSPA1B		R-HSA-6800434
R-HSA-162582	Signal Transduction	9	3030	0.198819	0.337832	0.337832	35	2532	0.178927	0.530739	9606	Homo sapiens	COL1A1;PTBP1;BTD;COL1A2;APC;PRKAR1A;KIF5A;PDE5A		R-HSA-9733207;R-HSA-5672083;R-HSA-2187303;R-HSA-2130279;R-HSA-3601585;R-HSA-9736979;R-HSA-195275;R-HSA-2130282;R-HSA-2187309;R-HSA-2130286;R-HSA-5229343;R-HSA-195283;R-HSA-195280;R-HSA-9018778;R-HSA-195287;R-HSA-201685;R-HSA-8874079;R-HSA-6803838;R-HSA-6803836;R-HSA-3361751;R-HSA-6803523;R-HSA-195300;R-HSA-8951727;R-HSA-5610749;R-HSA-9023840;R-HSA-195304;R-HSA-9733247;R-HSA-9023846;R-HSA-195251;R…
R-HSA-5358351	Signaling by Hedgehog	1	168	0.0110236	0.343757	0.343757	1	82	0.00579464	-2.09803	9606	Homo sapiens	PRKAR1A		R-HSA-5610749
R-HSA-112316	Neuronal System	2	490	0.0321522	0.34652	0.34652	4	221	0.0156173	-2.31183	9606	Homo sapiens	PRKAR1A;EPB41L2		R-HSA-111925;R-HSA-6797553;R-HSA-6797568;R-HSA-8951727
R-HSA-168273	Influenza Viral RNA Transcription and Replication	1	173	0.0113517	0.351979	0.351979	2	14	0.000989329	-2.10662	9606	Homo sapiens	RPS15		R-HSA-192704;R-HSA-192841
R-HSA-5663202	Diseases of signal transduction by growth factor receptors and second messengers	2	498	0.0326772	0.353825	0.353825	12	478	0.0337785	-3.00917	9606	Homo sapiens	APC;PRKAR1A		R-HSA-5339713;R-HSA-9700181;R-HSA-4827388;R-HSA-4791278;R-HSA-9700179;R-HSA-9700131;R-HSA-5246696;R-HSA-4839635;R-HSA-4839746;R-HSA-4839634;R-HSA-4839638;R-HSA-4839734
R-HSA-1989781	PPARA activates gene expression	1	175	0.0114829	0.35524	0.35524	1	41	0.00289732	20.994	9606	Homo sapiens	BTD		R-HSA-1655850
R-HSA-9711097	Cellular response to starvation	1	176	0.0115486	0.356864	0.356864	4	28	0.00197866	-2.10662	9606	Homo sapiens	RPS15		R-HSA-9633008;R-HSA-9633742;R-HSA-9634669;R-HSA-9633005
R-HSA-400206	Regulation of lipid metabolism by PPARalpha	1	177	0.0116142	0.358484	0.358484	1	45	0.00317999	20.994	9606	Homo sapiens	BTD		R-HSA-1655850
R-HSA-212436	Generic Transcription Pathway	5	1588	0.104199	0.362621	0.362621	8	884	0.0624691	2.29208	9606	Homo sapiens	COL1A1;BTD;COL1A2		R-HSA-8985627;R-HSA-9733207;R-HSA-9733216;R-HSA-8985644;R-HSA-2187303;R-HSA-9736979;R-HSA-9733247;R-HSA-2187309
R-HSA-2408522	Selenoamino acid metabolism	1	180	0.011811	0.363321	0.363321	2	33	0.00233199	-2.10662	9606	Homo sapiens	RPS15		R-HSA-2408529;R-HSA-5333615
R-HSA-9010553	Regulation of expression of SLITs and ROBOs	1	183	0.0120079	0.368123	0.368123	2	20	0.00141333	-2.10662	9606	Homo sapiens	RPS15		R-HSA-9014652;R-HSA-9014610
R-HSA-6791226	Major pathway of rRNA processing in the nucleolus and cytosol	1	189	0.0124016	0.377621	0.377621	1	7	0.000494665	-2.10662	9606	Homo sapiens	RPS15		R-HSA-6791223
R-HSA-418555	G alpha (s) signalling events	1	190	0.0124672	0.379191	0.379191	2	28	0.00197866	-2.09803	9606	Homo sapiens	PRKAR1A		R-HSA-111925;R-HSA-8951727
R-HSA-109581	Apoptosis	1	192	0.0125984	0.382318	0.382318	1	142	0.0100346	-3.92031	9606	Homo sapiens	APC		R-HSA-202947
R-HSA-9664433	Leishmania parasite growth and survival	1	193	0.012664	0.383876	0.383876	2	40	0.00282666	-2.09803	9606	Homo sapiens	PRKAR1A		R-HSA-111925;R-HSA-8951727
R-HSA-9662851	Anti-inflammatory response favouring Leishmania parasite infection	1	193	0.012664	0.383876	0.383876	2	40	0.00282666	-2.09803	9606	Homo sapiens	PRKAR1A		R-HSA-111925;R-HSA-8951727
R-HSA-1236975	Antigen processing-Cross presentation	1	195	0.0127953	0.38698	0.38698	4	23	0.00162533	-2.50286	9606	Homo sapiens	MRC2		R-HSA-1236939;R-HSA-1236955;R-HSA-1236940;R-HSA-1236941
R-HSA-168255	Influenza Infection	1	198	0.0129921	0.391608	0.391608	2	59	0.00416932	-2.10662	9606	Homo sapiens	RPS15		R-HSA-192704;R-HSA-192841
R-HSA-2559583	Cellular Senescence	1	200	0.0131234	0.394674	0.394674	2	90	0.00635997	20.994	9606	Homo sapiens	BTD		R-HSA-3209109;R-HSA-3209096
R-HSA-8868773	rRNA processing in the nucleus and cytosol	1	208	0.0136483	0.40679	0.40679	1	15	0.00106	-2.10662	9606	Homo sapiens	RPS15		R-HSA-6791223
R-HSA-5617833	Cilium Assembly	1	210	0.0137795	0.409782	0.409782	7	50	0.00353332	2.65647	9606	Homo sapiens	SCLT1		R-HSA-5626228;R-HSA-5626227;R-HSA-5626223;R-HSA-5626681;R-HSA-5617816;R-HSA-5626699;R-HSA-5638009
R-HSA-72163	mRNA Splicing - Major Pathway	1	213	0.0139764	0.414242	0.414242	9	10	0.000706664	-3.53123	9606	Homo sapiens	PTBP1		R-HSA-9770132;R-HSA-9770119;R-HSA-9770129;R-HSA-9770145;R-HSA-9770131;R-HSA-9770141;R-HSA-9770236;R-HSA-9770847;R-HSA-9770142
R-HSA-201681	TCF dependent signaling in response to WNT	1	216	0.0141732	0.41867	0.41867	4	71	0.00501731	-3.92031	9606	Homo sapiens	APC		R-HSA-3361751;R-HSA-201685;R-HSA-3601585;R-HSA-3364042
R-HSA-6811442	Intra-Golgi and retrograde Golgi-to-ER traffic	1	219	0.0143701	0.423064	0.423064	2	48	0.00339199	2.63202	9606	Homo sapiens	KIF5A		R-HSA-6811426;R-HSA-6811423
R-HSA-72172	mRNA Splicing	1	224	0.0146982	0.430317	0.430317	9	15	0.00106	-3.53123	9606	Homo sapiens	PTBP1		R-HSA-9770132;R-HSA-9770119;R-HSA-9770129;R-HSA-9770145;R-HSA-9770131;R-HSA-9770141;R-HSA-9770236;R-HSA-9770847;R-HSA-9770142
R-HSA-9705671	SARS-CoV-2 activates/modulates innate and adaptive immune responses	1	227	0.014895	0.434626	0.434626	1	47	0.00332132	-2.68007	9606	Homo sapiens	G3BP1		R-HSA-9729481
R-HSA-73857	RNA Polymerase II Transcription	5	1730	0.113517	0.435738	0.435738	19	945	0.0667797	2.29208	9606	Homo sapiens	COL1A1;BTD;COL1A2		R-HSA-6814885;R-HSA-9733207;R-HSA-8985644;R-HSA-2187303;R-HSA-9736979;R-HSA-9733247;R-HSA-2187309;R-HSA-6807496;R-HSA-6814549;R-HSA-8985627;R-HSA-9733216;R-HSA-6814559;R-HSA-6810239;R-HSA-6810238;R-HSA-6814555;R-HSA-6810235;R-HSA-6814554;R-HSA-6810234;R-HSA-6810233
R-HSA-382551	Transport of small molecules	3	969	0.0635827	0.438039	0.438039	6	454	0.0320825	-0.83471	9606	Homo sapiens	PRKAR1A;HDLBP;HBA1		R-HSA-111925;R-HSA-8951727;R-HSA-1247668;R-HSA-6806831;R-HSA-8858252;R-HSA-1237325
R-HSA-397014	Muscle contraction	1	232	0.0152231	0.441738	0.441738	1	53	0.00374532	-2.27484	9606	Homo sapiens	PDE5A		R-HSA-9708104
R-HSA-112314	Neurotransmitter receptors and postsynaptic signal transmission	1	232	0.0152231	0.441738	0.441738	2	110	0.0077733	-2.09803	9606	Homo sapiens	PRKAR1A		R-HSA-111925;R-HSA-8951727
R-HSA-376176	Signaling by ROBO receptors	1	235	0.0154199	0.445962	0.445962	2	60	0.00423998	-2.10662	9606	Homo sapiens	RPS15		R-HSA-9014652;R-HSA-9014610
R-HSA-5357801	Programmed Cell Death	1	237	0.0155512	0.448762	0.448762	1	193	0.0136386	-3.92031	9606	Homo sapiens	APC		R-HSA-202947
R-HSA-72312	rRNA processing	1	246	0.0161417	0.461189	0.461189	1	21	0.00148399	-2.10662	9606	Homo sapiens	RPS15		R-HSA-6791223
R-HSA-8939211	ESR-mediated signaling	1	257	0.0168635	0.476008	0.476008	2	114	0.00805597	20.994	9606	Homo sapiens	BTD		R-HSA-9023840;R-HSA-9023846
R-HSA-196849	Metabolism of water-soluble vitamins and cofactors	1	258	0.0169291	0.477335	0.477335	2	143	0.0101053	20.994	9606	Homo sapiens	BTD		R-HSA-3076905;R-HSA-4167509
R-HSA-449147	Signaling by Interleukins	2	658	0.0431759	0.492606	0.492606	1	505	0.0356865	-2.25818	9606	Homo sapiens	COL1A2		R-HSA-6785895
R-HSA-9711123	Cellular response to chemical stress	1	274	0.017979	0.498132	0.498132	3	134	0.0094693	2.52808	9606	Homo sapiens	HBA1		R-HSA-9709317;R-HSA-9709360;R-HSA-9707504
R-HSA-5688426	Deubiquitination	1	289	0.0189633	0.516896	0.516896	1	77	0.00544131	-3.92031	9606	Homo sapiens	APC		R-HSA-6781905
R-HSA-74160	Gene expression (Transcription)	5	1893	0.124213	0.517925	0.517925	19	1060	0.0749064	2.29208	9606	Homo sapiens	COL1A1;BTD;COL1A2		R-HSA-6814885;R-HSA-9733207;R-HSA-8985644;R-HSA-2187303;R-HSA-9736979;R-HSA-9733247;R-HSA-2187309;R-HSA-6807496;R-HSA-6814549;R-HSA-8985627;R-HSA-9733216;R-HSA-6814559;R-HSA-6810239;R-HSA-6810238;R-HSA-6814555;R-HSA-6810235;R-HSA-6814554;R-HSA-6810234;R-HSA-6810233
R-HSA-168256	Immune System	7	2703	0.177362	0.52202	0.52202	9	1659	0.117236	-0.256157	9606	Homo sapiens	MRC2;COL1A1;COL1A2;KIF5A;KRT1;HSPA1B		R-HSA-6785895;R-HSA-2213248;R-HSA-5696356;R-HSA-5696357;R-HSA-6800434;R-HSA-1236939;R-HSA-1236955;R-HSA-1236940;R-HSA-1236941
R-HSA-5663205	Infectious disease	4	1512	0.0992126	0.528678	0.528678	8	897	0.0633877	3.52733	9606	Homo sapiens	RPS15;BTD;PRKAR1A;G3BP1		R-HSA-192704;R-HSA-9729232;R-HSA-111925;R-HSA-8951727;R-HSA-9737710;R-HSA-192841;R-HSA-9729481;R-HSA-9729849
R-HSA-72203	Processing of Capped Intron-Containing Pre-mRNA	1	299	0.0196194	0.529024	0.529024	10	34	0.00240266	-3.53123	9606	Homo sapiens	PTBP1		R-HSA-9770132;R-HSA-9770119;R-HSA-9770129;R-HSA-9770145;R-HSA-9770131;R-HSA-72103;R-HSA-9770141;R-HSA-9770236;R-HSA-9770847;R-HSA-9770142
R-HSA-9658195	Leishmania infection	1	302	0.0198163	0.532604	0.532604	2	95	0.00671331	-2.09803	9606	Homo sapiens	PRKAR1A		R-HSA-111925;R-HSA-8951727
R-HSA-194315	Signaling by Rho GTPases	2	709	0.0465223	0.53305	0.53305	2	203	0.0143453	0.178591	9606	Homo sapiens	KIF5A;PDE5A		R-HSA-9018778;R-HSA-5672083
R-HSA-9716542	Signaling by Rho GTPases, Miro GTPases and RHOBTB3	2	725	0.0475722	0.545302	0.545302	2	212	0.0149813	0.178591	9606	Homo sapiens	KIF5A;PDE5A		R-HSA-9018778;R-HSA-5672083
R-HSA-195258	RHO GTPase Effectors	1	326	0.0213911	0.560308	0.560308	1	113	0.0079853	2.63202	9606	Homo sapiens	KIF5A		R-HSA-5672083
R-HSA-8957322	Metabolism of steroids	1	331	0.0217192	0.565875	0.565875	18	250	0.0176666	20.994	9606	Homo sapiens	BTD		R-HSA-2426148;R-HSA-1655832;R-HSA-1655839;R-HSA-2426146;R-HSA-2426157;R-HSA-2426156;R-HSA-1655827;R-HSA-2426153;R-HSA-2426152;R-HSA-2426155;R-HSA-1655830;R-HSA-1655850;R-HSA-2426161;R-HSA-2426163;R-HSA-1655823;R-HSA-1655843;R-HSA-1655847;R-HSA-1655846
R-HSA-195721	Signaling by WNT	1	332	0.0217848	0.56698	0.56698	18	157	0.0110946	-3.92031	9606	Homo sapiens	APC		R-HSA-3361751;R-HSA-195300;R-HSA-2130279;R-HSA-3601585;R-HSA-195275;R-HSA-2130282;R-HSA-195304;R-HSA-2130286;R-HSA-5229343;R-HSA-195251;R-HSA-195283;R-HSA-195280;R-HSA-195318;R-HSA-5246693;R-HSA-195287;R-HSA-6781905;R-HSA-201685;R-HSA-3364042
R-HSA-1852241	Organelle biogenesis and maintenance	1	338	0.0221785	0.573554	0.573554	7	86	0.00607731	2.65647	9606	Homo sapiens	SCLT1		R-HSA-5626228;R-HSA-5626227;R-HSA-5626223;R-HSA-5626681;R-HSA-5617816;R-HSA-5626699;R-HSA-5638009
R-HSA-112315	Transmission across Chemical Synapses	1	344	0.0225722	0.58003	0.58003	2	167	0.0118013	-2.09803	9606	Homo sapiens	PRKAR1A		R-HSA-111925;R-HSA-8951727
R-HSA-9006925	Intracellular signaling by second messengers	1	368	0.024147	0.60499	0.60499	2	114	0.00805597	-2.09803	9606	Homo sapiens	PRKAR1A		R-HSA-111925;R-HSA-8951727
R-HSA-196854	Metabolism of vitamins and cofactors	1	382	0.0250656	0.618877	0.618877	2	205	0.0144866	20.994	9606	Homo sapiens	BTD		R-HSA-3076905;R-HSA-4167509
R-HSA-8953854	Metabolism of RNA	2	829	0.0543963	0.619645	0.619645	16	189	0.0133559	-2.81892	9606	Homo sapiens	RPS15;PTBP1		R-HSA-9770132;R-HSA-927789;R-HSA-9770129;R-HSA-9770131;R-HSA-72103;R-HSA-9770141;R-HSA-9770236;R-HSA-9770847;R-HSA-927813;R-HSA-9770142;R-HSA-6791223;R-HSA-927836;R-HSA-9770119;R-HSA-9770145;R-HSA-927832;R-HSA-927889
R-HSA-9006931	Signaling by Nuclear Receptors	1	387	0.0253937	0.623721	0.623721	2	196	0.0138506	20.994	9606	Homo sapiens	BTD		R-HSA-9023840;R-HSA-9023846
R-HSA-1643685	Disease	6	2596	0.170341	0.647361	0.647361	22	1787	0.126281	5.19717	9606	Homo sapiens	RPS15;BTD;APC;PRKAR1A;G3BP1		R-HSA-9700181;R-HSA-192704;R-HSA-9729232;R-HSA-4791278;R-HSA-8951727;R-HSA-9700179;R-HSA-192841;R-HSA-4839746;R-HSA-9729849;R-HSA-5339713;R-HSA-111925;R-HSA-4827388;R-HSA-3325540;R-HSA-9700131;R-HSA-5246696;R-HSA-4839635;R-HSA-9737710;R-HSA-4839634;R-HSA-9729481;R-HSA-4225086;R-HSA-4839638;R-HSA-4839734
R-HSA-5668914	Diseases of metabolism	1	424	0.0278215	0.657746	0.657746	2	195	0.0137799	20.994	9606	Homo sapiens	BTD		R-HSA-3325540;R-HSA-4225086
R-HSA-418594	G alpha (i) signalling events	1	426	0.0279528	0.659498	0.659498	2	74	0.00522931	-2.09803	9606	Homo sapiens	PRKAR1A		R-HSA-111925;R-HSA-8951727
R-HSA-9012999	RHO GTPase cycle	1	460	0.0301837	0.687968	0.687968	1	91	0.00643064	-2.27484	9606	Homo sapiens	PDE5A		R-HSA-9018778
R-HSA-983169	Class I MHC mediated antigen processing & presentation	1	479	0.0314304	0.702853	0.702853	4	48	0.00339199	-2.50286	9606	Homo sapiens	MRC2		R-HSA-1236939;R-HSA-1236955;R-HSA-1236940;R-HSA-1236941
R-HSA-422475	Axon guidance	1	585	0.0383858	0.77404	0.77404	2	298	0.0210586	-2.10662	9606	Homo sapiens	RPS15		R-HSA-9014652;R-HSA-9014610
R-HSA-1280215	Cytokine Signaling in Immune system	2	1115	0.0731627	0.777077	0.777077	1	740	0.0522931	-2.25818	9606	Homo sapiens	COL1A2		R-HSA-6785895
R-HSA-9675108	Nervous system development	1	621	0.040748	0.794201	0.794201	2	324	0.0228959	-2.10662	9606	Homo sapiens	RPS15		R-HSA-9014652;R-HSA-9014610
R-HSA-71291	Metabolism of amino acids and derivatives	1	667	0.0437664	0.817429	0.817429	2	285	0.0201399	-2.10662	9606	Homo sapiens	RPS15		R-HSA-2408529;R-HSA-5333615
R-HSA-199991	Membrane Trafficking	1	668	0.043832	0.817904	0.817904	2	219	0.0154759	2.63202	9606	Homo sapiens	KIF5A		R-HSA-6811426;R-HSA-6811423
R-HSA-392499	Metabolism of proteins	4	2215	0.145341	0.822688	0.822688	26	812	0.0573811	-1.3891	9606	Homo sapiens	RPS15;APC;KIF5A;EIF4H		R-HSA-1799326;R-HSA-72647;R-HSA-156808;R-HSA-265160;R-HSA-156823;R-HSA-157849;R-HSA-72671;R-HSA-72673;R-HSA-72672;R-HSA-72676;R-HSA-141671;R-HSA-156907;R-HSA-72619;R-HSA-141673;R-HSA-72621;R-HSA-156915;R-HSA-156912;R-HSA-72691;R-HSA-6781905;R-HSA-72697;R-HSA-156923;R-HSA-1799330;R-HSA-141691;R-HSA-1799329;R-HSA-1799335;R-HSA-1799332
R-HSA-168249	Innate Immune System	2	1345	0.0882546	0.860272	0.860272	1	725	0.0512331	2.55137	9606	Homo sapiens	KRT1;HSPA1B		R-HSA-6800434
R-HSA-388396	GPCR downstream signalling	1	795	0.0521654	0.869432	0.869432	2	175	0.0123666	-2.09803	9606	Homo sapiens	PRKAR1A		R-HSA-111925;R-HSA-8951727
R-HSA-372790	Signaling by GPCR	1	876	0.0574803	0.894552	0.894552	2	392	0.0277012	-2.09803	9606	Homo sapiens	PRKAR1A		R-HSA-111925;R-HSA-8951727
R-HSA-1430728	Metabolism	5	3642	0.238976	0.966968	0.966968	25	2268	0.160271	7.15246	9606	Homo sapiens	RPS15;MARCKS;BTD;PRKAR1A		R-HSA-2426148;R-HSA-1655832;R-HSA-1655839;R-HSA-3076905;R-HSA-2426146;R-HSA-2426157;R-HSA-2426156;R-HSA-1655827;R-HSA-2426153;R-HSA-2426152;R-HSA-381707;R-HSA-2426155;R-HSA-1655830;R-HSA-2426161;R-HSA-2426163;R-HSA-1655823;R-HSA-4167509;R-HSA-399978;R-HSA-1655850;R-HSA-111925;R-HSA-2408529;R-HSA-1655843;R-HSA-5333615;R-HSA-1655847;R-HSA-1655846
R-HSA-556833	Metabolism of lipids	1	1446	0.0948819	0.977364	0.977364	18	965	0.0681931	20.994	9606	Homo sapiens	BTD		R-HSA-2426148;R-HSA-1655832;R-HSA-1655839;R-HSA-2426146;R-HSA-2426157;R-HSA-2426156;R-HSA-1655827;R-HSA-2426153;R-HSA-2426152;R-HSA-2426155;R-HSA-1655830;R-HSA-1655850;R-HSA-2426161;R-HSA-2426163;R-HSA-1655823;R-HSA-1655843;R-HSA-1655847;R-HSA-1655846
R-HSA-597592	Post-translational protein modification	1	1608	0.105512	0.985551	0.985551	1	538	0.0380185	-3.92031	9606	Homo sapiens	APC		R-HSA-6781905

## Sheet: B-string
#category	term ID	term description	observed gene count	background gene count	strength	false discovery rate	matching proteins in your network (IDs)	matching proteins in your network (labels)
GO Process	GO:0043588	Skin development	7	382	1.11	0.0082	9606.ENSP00000167586,9606.ENSP00000225964,9606.ENSP00000246662,9606.ENSP00000252244,9606.ENSP00000269576,9606.ENSP00000297268,9606.ENSP00000310861	KRT14,COL1A1,KRT9,KRT1,KRT10,COL1A2,KRT2
GO Process	GO:0070268	Cornification	5	113	1.49	0.0082	9606.ENSP00000167586,9606.ENSP00000246662,9606.ENSP00000252244,9606.ENSP00000269576,9606.ENSP00000310861	KRT14,KRT9,KRT1,KRT10,KRT2
GO Process	GO:0097435	Supramolecular fiber organization	7	480	1.01	0.0181	9606.ENSP00000167586,9606.ENSP00000225964,9606.ENSP00000246662,9606.ENSP00000297268,9606.ENSP00000310861,9606.ENSP00000376475,9606.ENSP00000478061	KRT14,COL1A1,KRT9,COL1A2,KRT2,PRKAR1A,MARCKS
GO Process	GO:0051291	Protein heterooligomerization	3	22	1.98	0.0189	9606.ENSP00000252244,9606.ENSP00000269576,9606.ENSP00000297268	KRT1,KRT10,COL1A2
GO Process	GO:0045109	Intermediate filament organization	3	25	1.92	0.0215	9606.ENSP00000167586,9606.ENSP00000246662,9606.ENSP00000310861	KRT14,KRT9,KRT2
GO Process	GO:0018149	Peptide cross-linking	3	34	1.79	0.0368	9606.ENSP00000252244,9606.ENSP00000269576,9606.ENSP00000310861	KRT1,KRT10,KRT2
GO Function	GO:0005198	Structural molecule activity	10	635	1.04	3.46e-05	9606.ENSP00000167586,9606.ENSP00000225964,9606.ENSP00000246662,9606.ENSP00000252244,9606.ENSP00000269576,9606.ENSP00000297268,9606.ENSP00000310861,9606.ENSP00000338481,9606.ENSP00000354346,9606.ENSP00000467466	KRT14,COL1A1,KRT9,KRT1,KRT10,COL1A2,KRT2,EPB41L2,MATR3,RPS15
GO Function	GO:0030280	Structural constituent of skin epidermis	3	14	2.18	0.0028	9606.ENSP00000252244,9606.ENSP00000269576,9606.ENSP00000310861	KRT1,KRT10,KRT2
GO Component	GO:1903561	Extracellular vesicle	15	2121	0.69	5.54e-05	9606.ENSP00000167586,9606.ENSP00000246662,9606.ENSP00000252244,9606.ENSP00000269576,9606.ENSP00000297268,9606.ENSP00000310861,9606.ENSP00000322421,9606.ENSP00000338481,9606.ENSP00000349428,9606.ENSP00000364801,9606.ENSP00000369127,9606.ENSP00000400995,9606.ENSP00000409171,9606.ENSP00000415786,9606.ENSP00000478061	KRT14,KRT9,KRT1,KRT10,COL1A2,KRT2,HBA1,EPB41L2,PTBP1,HSPA1B,DNAJA1,BTD,PLXNB2,SERPINE2,MARCKS
GO Component	GO:0005615	Extracellular space	17	3195	0.57	8.34e-05	9606.ENSP00000167586,9606.ENSP00000225964,9606.ENSP00000246662,9606.ENSP00000252244,9606.ENSP00000269576,9606.ENSP00000297268,9606.ENSP00000310861,9606.ENSP00000322421,9606.ENSP00000338481,9606.ENSP00000349428,9606.ENSP00000364801,9606.ENSP00000369127,9606.ENSP00000375836,9606.ENSP00000400995,9606.ENSP00000409171,9606.ENSP00000415786,9606.ENSP00000478061	KRT14,COL1A1,KRT9,KRT1,KRT10,COL1A2,KRT2,HBA1,EPB41L2,PTBP1,HSPA1B,DNAJA1,HDLBP,BTD,PLXNB2,SERPINE2,MARCKS
GO Component	GO:0070062	Extracellular exosome	14	2099	0.67	0.00011	9606.ENSP00000167586,9606.ENSP00000246662,9606.ENSP00000252244,9606.ENSP00000269576,9606.ENSP00000297268,9606.ENSP00000310861,9606.ENSP00000322421,9606.ENSP00000338481,9606.ENSP00000349428,9606.ENSP00000364801,9606.ENSP00000369127,9606.ENSP00000400995,9606.ENSP00000409171,9606.ENSP00000478061	KRT14,KRT9,KRT1,KRT10,COL1A2,KRT2,HBA1,EPB41L2,PTBP1,HSPA1B,DNAJA1,BTD,PLXNB2,MARCKS
[truncated: 207 more rows]

## Sheet: B-IMPALA ORA
pathway_name	pathway_source	num_overlapping_genes	overlapping_genes	num_all_pathway_genes	P_genes	Q_genes
Keratinization	Reactome	5	KRT1;KRT9;KRT10;KRT14;KRT2	129 (129)	5.15e-06	0.0241
[truncated: 416 more rows]

## Sheet: C-T2 vs Ctr uniq>1
												Normalized abundance												Raw abundance
[truncated: 74 more rows]

[truncated: 3 more sheets: C-STring, C- Reactome, C-impla ora]
